# Supplementary material for: 5-Formylcytosine landscapes of human preimplantation embryos at single-cell resolution
Source: PLoS Biol. 2020 Jul 30;18(7):e3000799. doi: 10.1371/journal.pbio.3000799 (PMC7419013; doi:10.1371/journal.pbio.3000799)
Supplement: S1 Table — (XLSX) [file pbio.3000799.s007.xlsx]

## Sheet: human_pre_5fc_AB.130t.Basic-seq
Sample	Total_Sequence_Bases(Gb)	Total_Sequence_Reads	Map_efficiency	Fraction_of_genome_covered	lambda_reads	lambda_random_C2T	reads number of Spike-in oligos	Spike-in C-to-T ratio	Spike-in oligos	Identified 5fCpG Sites	unmodified_CpG_site	Gender	Unique_CpGs_1X	Unique_CpGs_3X	Unique_CpGs_5X	Unique_CpGs_10X
Sperm_1	16.7331	111553760	0.764975	0.125054	7224	0.0100057	192865	0.958978	Model1	3046	3879361	NA	5271125	3922352	3371016	2568836
Sperm_2	20.4365	136243636	0.799778	0.131829	15190	0.00866408	190568	0.938508	Model1	3262	4109815	NA	5484505	4156845	3604846	2792270
Sperm_3	17.3962	115974620	0.81568	0.145602	12841	0.00847253	53290	0.771952	Model1	2730	4471034	NA	6067437	4518409	3830494	2849033
Sperm_4	16.3419	108945772	0.662722	0.134912	31359	0.0114202	40454	0.887316	Model1	2705	3923255	NA	5528431	3967888	3324519	2396893
Sperm_5	17.7531	118354038	0.807962	0.132779	8948	0.00800938	55210	0.829422	Model1	2851	4053818	NA	5492242	4098086	3507256	2656418
Sperm_6	16.0131	106753940	0.790062	0.131656	9863	0.00922401	59990	0.776904	Model1	2596	3859338	NA	5431889	3901265	3306065	2477941
Sperm_7	14.6589	97725964	0.730965	0.173365	29545	0.00989252	15762	0.947614	Model1	2645	5337951	NA	7528288	5391155	4433125	3109735
Sperm_8	15.765	105100088	0.759244	0.143981	32347	0.00882829	18458	0.929834	Model1	2544	4415297	NA	6125053	4461111	3739535	2729757
Sperm_9	16.4355	109569818	0.76805	0.153841	30941	0.00844164	18982	0.936084	Model1	2765	4934260	NA	6775385	4984304	4174736	3027792
Sperm_10	20.2706	135137084	0.821605	0.162817	12191	0.00719655	63413	0.88027	Model1	3212	5124474	NA	6920982	5178251	4419496	3327607
Oocyte_1	18.7347	124898000	0.723094	0.260201	3388	0.00622622	41973	0.799222	Model1	3632	7571585	NA	10769754	7646891	5986724	3765226
Oocyte_2	18.8272	125514620	0.698541	0.157076	2818	0.00829717	49845	0.854386	Model1	3095	4031318	NA	5571085	4077582	3404248	2427112
Oocyte_3	16.8767	112511044	0.712155	0.225099	4464	0.00818564	50226	0.88442	Model1	3123	5895534	NA	8459038	5957616	4676691	2977630
Oocyte_4	16.1166	107444086	0.721607	0.16743	3116	0.0094696	19324	0.821068	Model1	2325	4571281	NA	6293343	4619377	3761156	2549021
Oocyte_5	15.4931	103287148	0.763178	0.227925	2255	0.00725742	28449	0.838968	Model1	2375	5860533	NA	8507939	5922607	4611494	2894176
Oocyte_6	15.2721	101813776	0.677779	0.138732	4614	0.00960789	9067	0.802738	Model1	2110	3611362	NA	5001613	3650763	2986049	2041599
Oocyte_7	27.8346	185563876	0.270479	0.196995	10388	0.00985667	10648	0.7755	Model1	2523	4637212	NA	7490157	4684092	3381736	1851688
Oocyte_8	14.4575	96383488	0.765066	0.413908	3703	0.00550659	16193	0.814248	Model1	4076	11309906	NA	19054761	11437560	7667250	3461649
Oocyte_9	17.9923	119948696	0.760485	0.424044	5090	0.0058453	19672	0.945484	Model1	4289	12547008	NA	19954308	12682798	8916267	4419123
Oocyte_10	15.9395	106263276	0.752529	0.251632	6843	0.00704114	40241	0.963794	Model1	3687	6666801	NA	9802880	6738427	5180612	3154269
Oocyte_11	14.8846	99230720	0.764419	0.330732	6992	0.00738439	14350	0.806282	Model1	3526	9375449	NA	14570450	9470643	6889147	3731483
1st-Pb_1	14.8025	98683376	0.705234	0.130276	3833	0.0115606	29095	0.82363	Model1	2921	3583025	NA	4848877	3623306	3064361	2208348
1st-Pb_2	17.0719	113812622	0.703682	0.171202	3119	0.00885838	10693	0.858698	Model1	2596	4500363	NA	6177251	4550851	3757870	2616821
1st-Pb_3	15.8834	105889232	0.769858	0.202413	3863	0.00759917	26619	0.78922	Model1	2539	5434922	NA	7578910	5491599	4425688	2951643
1st-Pb_4	16.4177	109451374	0.691432	0.122412	6236	0.0121066	23746	0.778436	Model1	2698	3632873	NA	4830010	3673005	3163526	2349478
1st-Pb_5	22.2141	148094050	0.791145	0.431597	741	0.00594446	14797	0.834024	Model1	4472	11404938	NA	17175930	11529005	8622591	4992539
1st-Pb_6	15.9137	106091080	0.728106	0.159105	2698	0.00962654	16755	0.79831	Model1	3001	4159017	NA	5621559	4205069	3500763	2471507
1st-Pb_7	18.4638	123092024	0.724241	0.152723	5703	0.0102971	20063	0.809882	Model1	3371	4096583	NA	5405269	4142992	3521822	2569142
1st-Pb_8	15.932	106213416	0.794789	0.315986	8084	0.00808603	30975	0.846316	Model1	4160	8742988	NA	12938178	8833465	6713427	3978909
1st-Pb_9	16.7645	111763464	0.785917	0.303392	8743	0.00868139	27380	0.893176	Model1	4005	8042092	NA	11855040	8127023	6228065	3757631
1st-Pb_10	17.0843	113895570	0.750793	0.202694	8745	0.0089016	36202	0.951916	Model1	3663	5647407	NA	7806569	5708536	4643659	3147345
malePN_embryo1	17.4794	116529066	0.791146	0.143054	7982	0.00845701	27336	0.754134	Model1	3291	3702514	Male	4919881	3753264	3213657	2379256
malePN_embryo2	17.1983	114655308	0.782088	0.187146	3527	0.0109392	47145	0.728892	Model1	3155	4809724	Female	6535076	4870967	4006945	2770943
malePN_embryo5	20.4382	136254762	0.813799	0.264677	5404	0.00847837	32609	0.808282	Model1	4516	7458468	Female	10135258	7550442	6133990	4125984
malePN_embryo7	16.0559	107039536	0.734748	0.217811	14399	0.00927033	34448	0.87666	Model1	4001	6468209	Male	9191225	6539278	5236714	3460216
malePN_embryo8	17.4252	116168230	0.697269	0.0717856	518328	0.01076	8113	0.766692	Model2	4655	2708133	Male	3868644	2749569	2432701	1964261
malePN_embryo9	17.1263	114175636	0.697709	0.0643639	299205	0.0122475	9598	0.756488	Model2	3705	2271737	Male	3309597	2306578	2029888	1643106
malePN_embryo10	19.0766	127177316	0.805439	0.167681	118979	0.00982299	2451	0.99127	Model2	4281	5468957	Male	7260844	5532240	4713523	3484442
malePN_embryo11	19.4492	129661326	0.7138	0.0640879	86599	0.012356	85138	0.851822	Model2	4173	1905076	Male	2729646	1938180	1760860	1508196
malePN_embryo12	14.8421	98947064	0.799158	0.136006	23458	0.00941425	14562	0.76564	Model2	3363	3537240	Male	4854151	3583905	3033927	2202658
malePN_embryo13	18.4923	123282294	0.751379	0.0968647	66220	0.0107458	49792	0.783732	Model2	3873	2829163	Male	3809496	2870864	2528606	1981886
malePN_embryo14	16.1937	107958078	0.743011	0.159109	81833	0.0102633	8054	0.737842	Model2	3716	4586998	Male	6838845	4646227	3840721	2731691
malePN_embryo15	14.8776	99184182	0.712012	0.244273	67294	0.00883132	16984	0.819372	Model2	3189	6932144	Female	10294856	7010384	5438584	3369609
femalePN_embryo1	14.1405	94269674	0.803103	0.0856029	6431	0.00922308	38033	0.811026	Model1	3472	2581830	Male	3365102	2616392	2358290	1929650
femalePN_embryo2	16.6975	111316370	0.813793	0.158254	12149	0.00931422	12375	0.825596	Model1	3811	4156647	Female	5517890	4208577	3557287	2567786
femalePN_embryo3	22.3224	148815982	0.816944	0.14438	9308	0.00811287	31936	0.859464	Model1	4472	3927861	Unknown	5070904	3980832	3494142	2707964
femalePN_embryo4	16.715	111433472	0.787144	0.317834	5254	0.00792598	38837	0.866126	Model1	4081	8811914	Unknown	13039369	8906343	6771519	4019694
femalePN_embryo6	19.1613	127742142	0.794635	0.223689	4336	0.00810275	35106	0.716094	Model1	4230	5893608	Unknown	8005037	5962077	4878617	3340098
femalePN_embryo7	14.9759	99839288	0.709699	0.244017	27362	0.0100278	25059	0.872146	Model1	3578	7074584	Male	10261542	7148309	5583030	3513904
femalePN_embryo9	17.0288	113525120	0.599591	0.0470873	1101913	0.0142459	36732	0.771348	Model2	3901	1417168	Male	2860739	1444945	1246577	1030588
femalePN_embryo10	19.3414	128942818	0.750233	0.0848316	188346	0.0106998	8185	0.84197	Model2	4143	2993105	Male	4184766	3034379	2681662	2152751
femalePN_embryo11	15.7968	105311774	0.691232	0.0750383	63509	0.0135262	24366	0.794978	Model2	3399	2239786	Male	3150689	2272131	2023010	1645060
femalePN_embryo12	19.8505	132336558	0.729582	0.0992885	91493	0.0113197	118634	0.768862	Model2	3911	2761197	Male	3893867	2802983	2449022	1909939
femalePN_embryo13	18.1991	121327416	0.768391	0.102241	51351	0.011085	53691	0.880032	Model2	3674	3022645	Male	4042399	3064447	2703955	2123053
femalePN_embryo14	20.0442	133627946	0.735706	0.297785	46271	0.00893073	12229	0.823356	Model2	4475	9390383	Male	13564369	9488778	7437373	4704962
femalePN_embryo15	15.1507	101004508	0.775998	0.413068	10481	0.00712914	3386	0.79748	Model2	3816	11605845	Female	18724687	11734955	8257089	4178003
2cell_embryo1_1	17.2513	115008750	0.697497	0.178534	1719	0.0117947	85494	0.703446	Model1	3883	4614455	Male	6348693	4676829	3822618	2602233
2cell_embryo1_2	14.2733	95155388	0.764479	0.282215	1472	0.00806288	10377	0.802158	Model1	3424	6959695	Male	10569720	7044680	5278890	3060071
2cell_embryo2_1	15.0677	100451174	0.768464	0.365008	4346	0.00758954	30861	0.852644	Model1	4056	9987845	Male	15756132	10103421	7225222	3769685
2cell_embryo3_1	14.5883	97255118	0.776502	0.269866	2151	0.00679761	17442	0.703546	Model1	3179	6442627	Female	9751877	6521774	4898236	2865010
2cell_embryo3_2	16.4352	109567850	0.778716	0.297585	2457	0.00945884	17648	0.763796	Model1	3487	7357973	Female	11056234	7446899	5620710	3315656
2cell_embryo4_1	16.9609	113072774	0.791629	0.318464	2998	0.00763935	15375	0.797712	Model1	3493	8053727	Female	12072454	8147317	6137726	3593230
2cell_embryo4_2	17.6368	117578768	0.701608	0.258881	1776	0.00871264	19327	0.773662	Model1	3956	6765693	Female	9763601	6848437	5336410	3321165
2cell_embryo5_1	19.085	127233042	0.756606	0.349086	4657	0.00746799	16976	0.74049	Model1	5219	11202608	Female	16145227	11326430	8729323	5277854
2cell_embryo5_2	20.3524	135682824	0.751051	0.276365	4280	0.00947319	9361	0.701772	Model1	4682	8228022	Female	11568820	8320918	6626378	4323257
4cell_embryo1_1	21.5155	143436688	0.739348	0.214725	6145	0.00937141	127823	0.84599	Model1	3905	6053953	Male	8621703	6124477	5018799	3502536
4cell_embryo1_2	16.11	107399746	0.710557	0.213323	3000	0.00940797	70937	0.73152	Model1	3347	5429203	Male	7775601	5495227	4345953	2792589
4cell_embryo1_3	21.4053	142701942	0.755318	0.228715	2736	0.0100687	55421	0.736454	Model1	3833	5960938	Male	8128471	6034112	4939146	3390892
4cell_embryo1_4	21.163	141086838	0.783204	0.237087	4368	0.0108567	59567	0.776098	Model1	4046	6590562	Male	9115510	6666983	5478147	3779951
4cell_embryo2_1	15.4606	103070912	0.761144	0.293587	2919	0.00861955	21359	0.843604	Model1	3805	8091854	Female	11988292	8181467	6209749	3683041
4cell_embryo2_2	16.2699	108466166	0.771992	0.322928	5542	0.00743623	31541	0.874618	Model1	3872	9119823	Female	13580419	9220547	6943794	4046616
4cell_embryo2_3	16.473	109820030	0.750811	0.289172	5405	0.00790344	37682	0.876284	Model1	3495	7688338	Female	11226588	7774356	5957295	3598814
4cell_embryo2_4	20.0917	133944734	0.767268	0.31911	6463	0.00729358	25307	0.869112	Model1	4330	9097429	Female	13019531	9199349	7159376	4449454
4cell_embryo3_1	17.3774	115849560	0.665941	0.192003	1567	0.0106857	92241	0.81058	Model1	3610	4699314	Male	6683084	4760700	3840013	2567843
4cell_embryo3_2	16.4545	109696932	0.723219	0.222224	7830	0.00894879	53062	0.93146	Model1	3775	6204582	Male	8777438	6276376	5002104	3253973
8cell_embryo1_1	14.5554	97036018	0.757107	0.165099	6797	0.00900986	4894	0.782878	Model1	3579	4869431	Male	6565849	4926733	4088161	2834647
8cell_embryo1_2	9.18801	61253412	0.658073	0.147318	2269	0.012194	2932	0.756906	Model1	2325	3800576	Male	5743706	3844700	2940185	1770065
8cell_embryo1_3	13.6874	91249198	0.756481	0.173876	2443	0.00776681	12061	0.78645	Model1	3401	4812015	Male	6610420	4869178	3971667	2681237
8cell_embryo1_4	15.3517	102344910	0.754327	0.121042	5511	0.00919883	13929	0.778242	Model1	3729	3626821	Male	4777257	3672926	3212395	2450530
8cell_embryo1_5	16.2664	108442862	0.754166	0.122549	7476	0.00935728	8459	0.773466	Model1	3689	3694621	Male	4835306	3741889	3287816	2531445
8cell_embryo1_6	15.574	103826648	0.768524	0.158785	3581	0.00809659	6338	0.738462	Model1	3532	4553532	Male	6101370	4607969	3899176	2803748
8cell_embryo2_1	12.8929	85952834	0.749349	0.235624	2051	0.00880523	15442	0.668564	Model1	2875	6386961	Female	9423043	6454184	4980726	3055887
8cell_embryo2_2	23.3132	155421088	0.804004	0.306363	5274	0.00908046	18894	0.719476	Model1	3778	8566090	Female	11759766	8657335	6991924	4679050
8cell_embryo2_3	15.5238	103491968	0.766174	0.309582	4095	0.0073414	21315	0.934928	Model1	3487	8578605	Female	12954486	8668854	6489659	3766169
8cell_embryo2_4	20.8252	138834602	0.783945	0.345638	4430	0.00827085	32326	0.899168	Model1	3815	9431447	Female	13581022	9534894	7380999	4538399
Morula_embryo1_1	16.8903	112601696	0.758181	0.176173	17449	0.0104953	6999	0.881818	Model2	3513	4819029	Female	6564714	4878124	4088540	2886356
Morula_embryo1_2	18.0688	120458804	0.733985	0.255445	14820	0.00937101	12943	0.860622	Model2	3433	6416964	Female	9215417	6491454	5126152	3281664
Morula_embryo1_3	18.0419	120279504	0.76935	0.307946	5437	0.00776731	8405	0.905988	Model2	3501	7819568	Female	11507360	7909271	6083152	3708477
Morula_embryo2_1	18.9337	126224512	0.824178	0.343462	1797	0.00713146	11841	0.774088	Model1	3600	9397431	Female	13749213	9496510	7278050	4410968
Morula_embryo2_2	20.5052	136701034	0.800272	0.121611	8452	0.00949953	10162	0.801474	Model1	3937	3708665	Female	4889253	3757554	3306798	2589141
Morula_embryo2_3	16.9932	113288038	0.766373	0.285452	11875	0.00824927	10039	0.785698	Model2	3041	7053829	Female	10448972	7133056	5488623	3359351
Morula_embryo2_4	16.1549	107699464	0.751804	0.245228	14637	0.00911741	10722	0.805898	Model2	3203	6368790	Female	9279846	6440103	5050002	3210457
Morula_embryo2_5	17.8352	118901424	0.762451	0.247164	12471	0.00870576	13868	0.74302	Model2	3311	6673869	Female	9531105	6747184	5340825	3448631
Morula_embryo3_1	21.756	145039762	0.75682	0.364526	38484	0.017974	15347	0.879182	Model2	5333	12222752	Male	17353038	12350492	9674244	6081310
Morula_embryo3_2	25.6097	170731186	0.761093	0.349647	29686	0.0152441	21949	0.805184	Model2	6324	11080613	Male	15608000	11210131	8968157	5877091
Morula_embryo3_3	15.7408	104938464	0.750868	0.343716	30858	0.00792937	4643	0.795262	Model2	3787	9976595	Male	15379207	10079999	7498798	4294106
Morula_embryo3_4	15.0464	100309572	0.740713	0.40863	18217	0.0084551	2590	0.829536	Model2	3962	11998773	Male	19356816	12130971	8631211	4501415
ICM_embryo1_1	20.268	135120104	0.81229	0.265283	10170	0.00879144	9417	0.693314	Model1	3962	8047312	Male	11135250	8133184	6585917	4445012
ICM_embryo1_2	19.9307	132871316	0.821029	0.260337	3632	0.00841372	8446	0.708304	Model1	3643	7452728	Male	10167143	7534316	6099960	4106531
ICM_embryo1_3	18.7972	125314990	0.732809	0.225451	10576	0.00786961	29150	0.859254	Model1	3895	6141368	Male	8599302	6211814	5079837	3495520
ICM_embryo2_1	17.8541	119027372	0.814638	0.249167	6172	0.00759805	15882	0.692968	Model1	3448	7349356	Female	10339367	7427401	5952716	3956528
ICM_embryo2_2	20.5454	136969274	0.797564	0.281532	4272	0.0115081	7300	0.695958	Model1	3744	8091561	Female	11635668	8180445	6528347	4301493
ICM_embryo2_3	20.1175	134116664	0.727329	0.237901	6179	0.0127553	6672	0.746558	Model1	3889	7381517	Female	10183200	7462018	6059960	4110594
ICM_embryo2_4	17.7023	118015014	0.733684	0.12599	10905	0.0117152	30562	0.689492	Model1	3589	3991716	Female	5234626	4040925	3501136	2648107
ICM_embryo2_5	16.8252	112168126	0.667055	0.14418	18747	0.011396	27071	0.73745	Model1	3212	3843816	Female	5385771	3890443	3254693	2343736
ICM_embryo2_6	17.5865	117243288	0.680945	0.145472	20305	0.0110314	22376	0.712658	Model1	3265	4013908	Female	5579027	4061874	3387486	2435999
ICM_embryo3_1	22.9319	152879470	0.705201	0.250649	12154	0.00845855	10725	0.732914	Model1	4256	7180895	Female	9754664	7261182	5939285	4071834
ICM_embryo3_2	19.1429	127619132	0.736015	0.256975	3983	0.00916444	12712	0.686264	Model1	3748	6720666	Female	9397056	6797445	5461271	3614211
TE_embryo1_1	20.6357	137571074	0.759863	0.119941	10193	0.0103539	20492	0.797574	Model1	4195	3233262	Male	4605704	3280937	2898479	2299664
TE_embryo1_2	15.8725	105816612	0.649303	0.161186	7901	0.0111174	18592	0.711348	Model1	3093	4225127	Male	5914398	4275679	3468035	2343230
TE_embryo1_3	18.5127	123418282	0.729076	0.208431	8199	0.0111935	13077	0.687238	Model1	3272	5458636	Male	7484661	5521432	4519984	3109619
TE_embryo1_4	17.5765	117176554	0.777506	0.289826	4135	0.00724051	9820	0.796122	Model1	3494	7388867	Male	10740967	7472632	5838185	3666990
TE_embryo2_1	18.1012	120674474	0.824367	0.371696	5000	0.00678065	7321	0.679106	Model1	3804	11277901	Female	16385925	11392875	8738923	5271884
TE_embryo2_2	19.367	129113242	0.830562	0.38855	3388	0.00707694	9091	0.617068	Model1	3961	11623014	Female	16778632	11742920	9059949	5516986
TE_embryo2_3	18.0836	120557368	0.844014	0.399254	3007	0.00634983	14161	0.745664	Model1	3903	11927527	Female	17505795	12052200	9118547	5303143
TE_embryo2_4	20.7892	138594922	0.832844	0.329351	5388	0.00709138	7075	0.661196	Model1	4145	10041991	Female	14012799	10145237	8092875	5281579
TE_embryo2_5	16.3958	109305304	0.75218	0.346351	10158	0.00843885	7278	0.766158	Model2	3207	9386385	Female	14393290	9486341	7036858	4002567
TE_embryo2_6	15.3669	102446006	0.753026	0.174128	21132	0.00935316	4793	0.6904	Model2	2938	4641019	Female	6483665	4695657	3854097	2649621
hESC_1	17.8571	119047022	0.7471	0.334414	2425	0.00825755	18198	0.736882	Model1	2595	9675664	NA	14133267	9783126	7495646	4501632
hESC_2	18.2465	121643356	0.686918	0.23159	4808	0.00962608	24016	0.702506	Model1	2632	6371057	NA	8899828	6443657	5192114	3452014
hESC_3	18.3185	122123404	0.698623	0.205059	10511	0.0104896	60058	0.678456	Model1	2514	5426739	NA	7518093	5490590	4502816	3106995
hESC_4	17.0552	113701470	0.711863	0.213137	7813	0.0105236	28912	0.723684	Model1	2402	5612379	NA	7900288	5676360	4596978	3106625
hESC_5	16.4796	109863736	0.711182	0.299947	4388	0.00836481	9030	0.720476	Model1	2281	8268755	NA	12191111	8358063	6394445	3840373
hESC_6	16.6539	111026164	0.675747	0.184374	6452	0.0111773	57814	0.723774	Model1	2566	4942487	NA	7049838	4999447	4088937	2828454
hESC_7	20.367	135779832	0.725085	0.206763	5770	0.00997349	64728	0.759162	Model1	2748	5492601	NA	7449662	5557385	4609896	3243884
hESC_8	19.1111	127407356	0.745499	0.235593	6599	0.00864156	63773	0.769468	Model1	2584	6486882	NA	8909070	6560258	5357235	3649641
hESC_9	17.0203	113468438	0.695222	0.203667	5203	0.0104886	23620	0.733594	Model1	2278	5230184	NA	7376545	5290273	4271270	2868860
hESC_10	20.853	139019730	0.727787	0.225185	8353	0.0115504	43465	0.75066	Model1	2654	6097850	NA	8324545	6168367	5078414	3528954
hESC_11	16.2952	108634872	0.706434	0.247961	6030	0.010266	9851	0.73063	Model1	2220	6716553	NA	9690377	6791903	5296627	3309791
hESC_12	20.3055	135369836	0.681625	0.200116	4144	0.0113349	21137	0.713086	Model1	2616	5315821	NA	7241340	5378925	4431473	3081195
Sperm_11_ctrl	19.6201	130800362	0.829	0.347	64096	0.00569619	1511	0.0346206	Model1	NA	12941230	NA	17626064	13056256	10547424	6965296
Sperm_12_ctrl	20.5813	137208424	0.8431	0.5013	47151	0.00551801	736	0.0486322	Model1	NA	18461514	NA	25785755	18624023	14444934	8600381
Oocyte_12_ctrl	20.4812	136541180	0.8282	0.5509	7117	0.0055065	4127	0.0271186	Model1	NA	21254663	NA	30231270	21454951	16270873	9270985
Oocyte_13_ctrl	18.6053	124035158	0.8358	0.5604	5856	0.00658498	2719	0.044992	Model1	NA	19820039	NA	29229478	20015210	14616660	7561691
Oocyte_14_ctrl	17.4276	116184178	0.801	0.5131	7029	0.00608368	2149	0.033218	Model1	NA	18396986	NA	27229165	18577169	13566885	7046772
Oocyte_15_ctrl	19.579	130526546	0.8149	0.4905	7250	0.00554552	7637	0.0284388	Model1	NA	17880479	NA	26057906	18051050	13460922	7405435
Oocyte_16_ctrl	22.4092	149394962	0.8125	0.4789	13116	0.00544843	12234	0.0283554	Model1	NA	17603553	NA	25229417	17771684	13592787	7975086
1st-Pb_11_ctrl	20.8738	139158480	0.8363	0.5484	9976	0.00550904	9166	0.0257434	Model1	NA	20311753	NA	29154731	20506523	15419415	8591273
1st-Pb_12_ctrl	20.3858	135905116	0.8313	0.5058	8186	0.00495113	10536	0.0160467	Model1	NA	18418660	NA	26476198	18594306	14086246	8038261
Morula_embryo2_6_ctrl	19.4291	129527364	0.8307	0.5138	8946	0.00596536	716	0.02457	Model1	NA	19256506	Female	27611922	19428995	14780327	8475433
ICM_embryo1_4_ctrl	20.7747	138497760	0.8479	0.5983	6850	0.00897949	1138	0.025641	Model1	NA	21853066	Male	31470084	22068952	16545804	9096912
ICM_embryo2_7_ctrl	19.7518	131678664	0.7373	0.5971	1655	0.0158768	3508	0.01513	Model1	NA	22080664	Female	33460430	22327750	16013634	8120993
TE_embryo2_7_ctrl	19.5411	130273934	0.8345	0.5425	12541	0.00968939	1059	0.0271904	Model1	NA	19097159	Female	28451844	19285544	14299539	7851367
hESC_13_ctrl	21.4779	143185886	0.8327	0.5574	5909	0.00587807	6705	0.030043	Model1	NA	22124367	NA	31123651	22339090	17084590	9910603
hESC_14_ctrl	19.0158	126772132	0.8325	0.543	6476	0.00631328	3341	0.0384616	Model1	NA	20223720	NA	29096874	20425256	15313756	8430018
hESC_15_ctrl	18.4205	122803054	0.8237	0.5598	9072	0.00573668	889	0.031496	Model1	NA	21140840	NA	30589179	21350619	15881757	8564978
hESC_16_ctrl	17.4269	116179464	0.8202	0.5701	7353	0.0064633	636	0.0520834	Model1	NA	20592899	NA	30451686	20795501	15176346	7856169
hESC_17_ctrl	16.2312	108207850	0.8241	0.5528	66252	0.00576741	1092	0.0572988	Model2	NA	19291265	NA	29322734	19482445	13912232	6874191
hESC_18_ctrl	15.514	103426900	0.8319	0.5491	78288	0.00579071	1045	0.0892308	Model2	NA	18827211	NA	28927760	19019739	13473653	6545596
hESC_19_ctrl	14.5164	96775742	0.8177	0.5247	9559	0.00606065	4669	0.027668	Model1	NA	17528066	NA	27433670	17702772	12317672	5774337
hESC_20_ctrl	17.3728	115818802	0.816	0.5445	10604	0.00638311	3856	0.0235394	Model1	NA	19067244	NA	28420440	19255469	13966441	7170395
hESC_21_ctrl	17.2381	114920352	0.8194	0.5385	11536	0.00558096	2636	0.0262664	Model1	NA	18868728	NA	28208874	19052045	13831444	7129745
hESC_22_ctrl	15.6263	104175202	0.797	0.5274	9749	0.00637447	1854	0.047532	Model1	NA	17977576	NA	27695977	18156905	12824996	6222302
hESC_23_ctrl	23.0891	153927188	0.8158	0.5702	68800	0.0103693	3551	0.0419384	Model2	NA	22268558	NA	31272274	22500243	17258757	10048225
hESC_24_ctrl	20.8503	139002308	0.7856	0.5664	76832	0.0118608	898	0.0339702	Model2	NA	21400281	NA	30904240	21623055	16218819	9002593
hESC_25_ctrl	25.8228	172152258	0.8166	0.605	145038	0.00743747	2644	0.0401814	Model2	NA	23797389	NA	32623189	24046114	18719759	11118226
hESC_26_ctrl	23.0595	153729872	0.8546	0.5795	82295	0.00596871	1453	0.0735632	Model2	NA	21841382	NA	30201187	22057602	17062748	10002096
hESC_27_ctrl	15.5903	103935558	0.8233	0.5525	58015	0.00614608	1006	0.0949464	Model2	NA	18653404	NA	28874041	18841808	13228513	6286441
hESC_28_ctrl	15.1664	101109032	0.8359	0.5562	64985	0.00592202	1304	0.105263	Model2	NA	18614613	NA	29031295	18800684	13146786	6231712
