# Supplementary material for: 5-Formylcytosine landscapes of human preimplantation embryos at single-cell resolution
Source: PLoS Biol. 2020 Jul 30;18(7):e3000799. doi: 10.1371/journal.pbio.3000799 (PMC7419013; doi:10.1371/journal.pbio.3000799)
Supplement: S1 Data — (XLS) [file pbio.3000799.s009.xls]

## Sheet: Fig 2A
Fig 2A. The number of newly generated, inherited and uncovered 5fCpG.
Stage	No. of newly generated 5fCpG sites	No. of inherited 5fCpG sites	No. of uncovered 5fCpG sites in latter stage comparedwith former stage
Sperm	24830	0	0
Oocyte	31278	0	0
Male PN	26955	4653	9548
Female PN	32126	6019	7253
2-cell	21184	7869	2733
4-cell	22654	5033	5238
8-cell	20443	4927	4468
Morula	26385	4954	8620
ICM	25513	5485	4601
TE	22370	4841	4200
hESC	20516	2823	4156

## Sheet: Fig 2B
Fig 2B. The percentage of 5fCpG sites in genomic regions.
Stage	3'UTR	Exon	5'UTR	Promoter	Intergenic	Intron
Sperm	0.006206	0.096819	0.003646	0.007099	0.601629	0.2846
Oocyte	0.012346	0.112108	0.004208	0.006591	0.591608	0.273138
Male PN	0.00829	0.103074	0.00411	0.006858	0.595712	0.281957
Female PN	0.007781	0.099934	0.002937	0.006667	0.605282	0.2774
1st Polar Body	0.007443	0.100207	0.003017	0.005214	0.612946	0.271174
2-cell	0.008654	0.108862	0.002691	0.007431	0.584765	0.287597
4-cell	0.008698	0.108064	0.003391	0.006605	0.595253	0.277989
8-cell	0.00786	0.102084	0.002837	0.005708	0.604579	0.276932
Morula	0.008043	0.105363	0.003523	0.007533	0.59218	0.283357
ICM	0.007842	0.100879	0.002941	0.006181	0.605059	0.277099
TE	0.007524	0.100006	0.003127	0.005573	0.597189	0.286581
hESC	0.007771	0.097838	0.002932	0.00611	0.606492	0.278857

## Sheet: Fig 2D
Fig 2D. The variance median of 5fCpG abundance in genomic regions calculated in 1-kb windows
Stage	Intragenic	Intergenic	Exon	Intron	Promoter	TTS	CGI	SINE	LINE	LTR	Enhancer	H3K4me1	H3K27ac	P300	POU5F1	SOX2	NANOG	DHS	H3K4me3	RNA Pol II	H3K9me3	H3K27me3	CTCF
Sperm	0.00694444	0.01	0.00555556	0.00680272	0.00231481	0.00347222	0.000871055	0.00411523	0.0111111	0.0078125	0.00347222	0.003125	0.00347222	0.005	0.00408163	0.00680272	0.00666667	0.00226852	0.0025	0.00196276	0.00694444	0.00347222	0.00315841
Oocyte	0.003125	0.004	0.00277778	0.00340136	0.00206612	0.00277778	0.00125	0.00226757	0.00444444	0.00333333	0.00223214	0.0020563	0.00223214	0.00246914	0.00142857	0.00287822	0.00291545	0.00195312	0.00195312	0.00138889	0.00356692	0.00206612	0.00226757
Male PN	0.00396825	0.00555556	0.00390625	0.00411523	0.00223214	0.003125	0.00195312	0.00295858	0.00617284	0.00408163	0.00260417	0.0025	0.00294933	0.00333333	0.00231481	0.00408163	0.004	0.00255102	0.00226757	0.00308642	0.00424383	0.00291545	0.00284661
Female PN	0.00462963	0.00680272	0.00396825	0.005	0.00252595	0.00284661	0.0011456	0.00340136	0.00749717	0.00520833	0.00291545	0.00260417	0.00295858	0.00333333	0.00195312	0.00363636	0.00408163	0.00222222	0.00238095	0.00126276	0.00555556	0.00291545	0.0025
1st Polar Body	0.00444444	0.00571429	0.00347222	0.00462963	0.00195312	0.00226757	0.00131897	0.003125	0.00680272	0.005	0.00275482	0.00255102	0.00291545	0.00308642	0.00260417	0.00396825	0.00413223	0.00173611	0.00223406	0.00111672	0.00526936	0.00277778	0.0025
2-cell	0.00308642	0.00408163	0.00260417	0.003125	0.0017301	0.00246914	0.0011534	0.00255102	0.00424383	0.00347222	0.00246914	0.00226757	0.00231481	0.00255102	0.00205761	0.00223214	0.00257759	0.00176367	0.00195312	0.00125	0.00347222	0.00223214	0.00236742
4-cell	0.00341747	0.00462963	0.00298187	0.00347222	0.00222718	0.00255102	0.002	0.00260417	0.005	0.004	0.00255102	0.00231481	0.00228472	0.00260417	0.00205761	0.00272222	0.00291545	0.00222222	0.00194442	0.00130208	0.00408163	0.00260095	0.00260417
8-cell	0.004	0.00571429	0.00347222	0.00413223	0.00201273	0.00248457	0.00130778	0.00291545	0.00625	0.00462963	0.00260417	0.00255102	0.00275482	0.003125	0.00308642	0.00347222	0.00347222	0.00231481	0.00215284	0.00184462	0.00485909	0.00275482	0.00275482
Morula	0.00275482	0.00390625	0.00231481	0.00291545	0.00137741	0.0021875	0.00112245	0.00205761	0.00396825	0.003125	0.00195312	0.00170799	0.00185529	0.00205761	0.00172932	0.00252525	0.00252525	0.00139323	0.00142857	0.000685871	0.00333333	0.00173611	0.00185529
ICM	0.00444444	0.00584491	0.00390625	0.0045491	0.00205761	0.00390625	0.0017184	0.00291545	0.00625	0.00445983	0.00260417	0.00255102	0.00275482	0.003125	0.00308642	0.00349978	0.00396825	0.00206612	0.00206612	0.00198619	0.00491856	0.00275482	0.00260417
TE	0.0037037	0.00520833	0.00308642	0.00396825	0.00204082	0.00307214	0.0017301	0.00255102	0.00555556	0.00396825	0.00230681	0.00226757	0.00226757	0.00275482	0.00231481	0.00260417	0.00352734	0.00195312	0.00195312	0.00169839	0.00413223	0.00246331	0.0023422
hESC	0.00444444	0.00568182	0.00347222	0.00462963	0.0019892	0.00260417	0.00101273	0.00333333	0.00571429	0.00444444	0.00255102	0.00244099	0.00262289	0.00308642	0.00260417	0.00340278	0.00396825	0.00173611	0.00195312	0.00115149	0.00462963	0.00252525	0.00245819

## Sheet: Fig 2E
Fig 2E. The number of 5fCpG sites in distinct binding regions of transcription factor and histone as well as DNase I hyper-sensitive sites.
Stage	CTCF	DHS	H3K9me3	H3K27ac	H3K27me3	H3K4me1	H3K4me3	NANOG	P300	RNA Pol II	POU5F1	SOX2
Sperm	171	252	4207	3220	1747	2529	1007	366	4630	30	64	37
Oocyte	301	353	5246	4683	2141	3589	1159	316	6234	54	55	39
Male PN	329	593	6714	6173	3049	4887	1580	625	8442	54	96	68
Female PN	395	567	7514	6649	3131	5083	1696	651	8992	53	68	52
1st Polar Body	213	213	4879	3929	1852	2976	990	322	5302	32	52	42
2-cell	353	450	5107	5198	2358	4111	1084	377	6901	36	74	43
4-cell	294	351	5455	4952	2253	3851	1142	375	6580	32	51	47
8-cell	239	232	4903	4229	1883	3154	1056	302	5599	29	51	35
Morula	342	486	6485	6102	2897	4717	1456	466	8121	44	81	48
ICM	227	325	5865	4754	2295	3558	1192	388	6459	38	66	36
TE	267	310	5105	4406	2054	3324	1057	355	5856	34	62	39
hESC	230	288	4338	3551	1739	2798	1025	363	5003	31	46	36

## Sheet: Fig 3A
Fig 3A .The number of 5fCpG sites in repeat elements and the subfamilies.
Stage	Alu	MIR	L1	L2	ERV1	ERVK	ERVL	ERVL-MaLR	ALR	SVA
Sperm	4887	247	10873	344	766	770	211	508	147	127
Oocyte	5278	481	10823	633	890	529	422	880	156	75
Male PN	6324	545	16475	804	1395	1174	504	1226	170	295
Female PN	7077	638	17812	857	1581	1297	540	1317	194	268
1st Polar Body	4274	458	12265	572	831	595	333	809	186	100
2-cell	5592	577	9975	667	947	542	463	1006	144	112
4-cell	5170	534	11997	653	982	688	440	969	128	123
8-cell	4952	424	12050	547	828	731	355	749	155	119
Morula	7503	632	14206	776	1138	901	465	1054	177	153
ICM	6082	424	15589	518	1023	895	357	832	168	133
TE	5671	436	12607	508	894	713	344	733	160	100
hESC	4193	266	12440	481	718	766	245	551	174	162

## Sheet: Fig 3B
Fig 3B. The 5fCpG level on subfamilies of repeat elements. The values was calculated by the number of 5fCpG sites divided by the sum of 5fCpG and unmodified CpG sites in each regions.
Sample	Alu	MIR	L1	L2	ERV1	ERVK	ERVL	ERVL-MaLR
Sperm_1	0.00077968	0.00023107	0.00230368	0.00033784	0.00099912	0.00454855	0.00044024	0.00050887
Sperm_2	0.00077341	0.00024807	0.00249434	0.00046052	0.00075167	0.00500913	0.0003469	0.00049714
Sperm_3	0.00056466	0.00027146	0.00190149	0.00025211	0.00066632	0.00302463	0.00026522	0.00033421
Sperm_4	0.00053269	0.00029675	0.00238186	0.00027579	0.00050939	0.00283146	0.00026984	0.00026309
Sperm_5	0.00061111	0.00032357	0.00228409	0.00031847	0.00089049	0.00408504	0.0003411	0.00040018
Sperm_6	0.0005959	0.00021722	0.00219838	0.00024003	0.00076555	0.00302237	0.00038612	0.00035755
Sperm_7	0.00049279	0.00020262	0.00148857	0.0002803	0.00055509	0.00240278	0.00036359	0.00024171
Sperm_8	0.00047037	0.00024287	0.00191173	0.00026389	0.00055015	0.00379015	0.00041291	0.00027497
Sperm_9	0.00055866	0.00026039	0.00183111	0.00024757	0.00060038	0.00243178	0.00026454	0.0003821
Sperm_10	0.00058941	0.00021999	0.00207894	0.00023298	0.00072745	0.00350545	0.00038257	0.00029063
Oocyte_1	0.00045938	0.00027832	0.00107971	0.00033403	0.00054793	0.00195161	0.00034377	0.000403059
Oocyte_2	0.00053723	0.00034925	0.00195407	0.00033104	0.00075609	0.00346192	0.00050767	0.000492432
Oocyte_3	0.00040083	0.00024988	0.0012802	0.00028863	0.00051805	0.00144139	0.00039295	0.000333388
Oocyte_4	0.00036315	0.00019168	0.00162074	0.00024313	0.00048437	0.00202228	0.00029068	0.000252923
Oocyte_5	0.00034588	0.00022802	0.00108031	0.00024784	0.00034495	0.00105907	0.00023367	0.000261996
Oocyte_6	0.00039482	0.00015385	0.00182497	0.0002631	0.00052243	0.00193914	0.00026518	0.000315351
Oocyte_7	0.00036399	0.00023093	0.00106892	0.00031447	0.0004585	0.00096457	0.00038614	0.000310129
Oocyte_8	0.00039277	0.00028304	0.00066936	0.00027158	0.00037712	0.00066416	0.00034354	0.000280654
Oocyte_9	0.0003518	0.00023898	0.00070635	0.00026686	0.00038481	0.00076104	0.00022239	0.000283377
Oocyte_10	0.00047896	0.0003527	0.00119587	0.00037479	0.00057322	0.00152855	0.0006077	0.00041627
Oocyte_11	0.00036559	0.00026985	0.00080276	0.00036258	0.00043209	0.00082151	0.00023094	0.000329252
1st-Pb_1	0.00051868	0.00040966	0.00231683	0.00042209	0.00110717	0.00263811	0.00053707	0.000518396
1st-Pb_2	0.00040935	0.00024959	0.00174834	0.00028186	0.00057499	0.0021329	0.00033111	0.000374346
1st-Pb_3	0.00038241	0.00020022	0.00140423	0.00021064	0.000369	0.00194739	0.00029206	0.000218532
1st-Pb_4	0.00060471	0.00031676	0.00247179	0.00030713	0.00081421	0.00270675	0.00027271	0.000389142
1st-Pb_5	0.00039059	0.00026255	0.00077729	0.00029487	0.00043849	0.00120789	0.00027937	0.000311041
1st-Pb_6	0.00051588	0.00027332	0.00207589	0.00035018	0.00067956	0.00219029	0.00034547	0.000399729
1st-Pb_7	0.00061437	0.00042211	0.00232047	0.00052023	0.00068096	0.00313148	0.0004175	0.000475809
1st-Pb_8	0.00040568	0.00038682	0.00098016	0.0003829	0.00053428	0.00112661	0.00029226	0.000408103
1st-Pb_9	0.00047306	0.00038769	0.00102359	0.00038833	0.00047993	0.00164828	0.00038774	0.00043578
1st-Pb_10	0.000557	0.00032389	0.00164564	0.00040226	0.00045921	0.00216412	0.00057834	0.000466272
malePN_embryo1	0.00061164	0.00031395	0.00239701	0.00042801	0.0008637	0.00461935	0.00058839	0.000704351
malePN_embryo2	0.00050668	0.00035118	0.00159322	0.00045371	0.00061658	0.00246914	0.00052357	0.000610904
malePN_embryo5	0.00058241	0.00037084	0.00134458	0.00045141	0.00075742	0.00264724	0.00050167	0.000496949
malePN_embryo7	0.0005129	0.00031349	0.00157023	0.00046318	0.00066049	0.00241607	0.0005367	0.000606281
malePN_embryo8	0.0017311	0.00068066	0.0052831	0.00093717	0.00258701	0.00901436	0.00129634	0.00111496
malePN_embryo9	0.00147988	0.00062835	0.00615276	0.00058147	0.0020546	0.00975197	0.0006285	0.000823992
malePN_embryo10	0.00074563	0.00039155	0.0023731	0.00036777	0.00086517	0.00407672	0.00044642	0.000597699
malePN_embryo11	0.00135218	0.000933	0.00719655	0.00086603	0.00193017	0.00994021	0.00088319	0.00118174
malePN_embryo12	0.00072601	0.00052856	0.00253619	0.00049625	0.00074293	0.00275719	0.00058621	0.000800541
malePN_embryo13	0.00078286	0.00064608	0.0043134	0.0007483	0.00127125	0.00624169	0.00073978	0.000913234
malePN_embryo14	0.00075713	0.00038552	0.00215753	0.00066915	0.0009367	0.0030972	0.00057781	0.000653504
malePN_embryo15	0.00044051	0.00024878	0.00120357	0.00025749	0.00050773	0.00187648	0.00034706	0.000328616
femalePN_embryo1	0.00108902	0.00044991	0.00404964	0.00062092	0.00163428	0.00674649	0.00072084	0.000762261
femalePN_embryo2	0.00074635	0.00053779	0.00224545	0.00054409	0.00079442	0.00344586	0.00067576	0.000736748
femalePN_embryo3	0.00080145	0.00047019	0.00297292	0.00053607	0.0011511	0.00520122	0.00078394	0.000700456
femalePN_embryo4	0.00047149	0.00032523	0.00095427	0.00041894	0.00043577	0.00145666	0.00031143	0.000415892
femalePN_embryo6	0.00059825	0.00049867	0.00162093	0.000474	0.00066967	0.00195939	0.00051081	0.000659412
femalePN_embryo7	0.00048206	0.00032445	0.00118681	0.00038548	0.00053211	0.00178968	0.00038673	0.000442876
femalePN_embryo9	0.00275161	0.00115916	0.00916861	0.00125695	0.00480373	0.0177561	0.00150317	0.0018402
femalePN_embryo10	0.00125992	0.0005914	0.0047472	0.00057302	0.00172532	0.00948381	0.0008626	0.000634347
femalePN_embryo11	0.00092962	0.00057547	0.00489291	0.00064137	0.0016469	0.00815345	0.0006051	0.000935299
femalePN_embryo12	0.00080763	0.00052567	0.00430825	0.00065841	0.00162584	0.00563876	0.00087419	0.00081634
femalePN_embryo13	0.00073358	0.00055614	0.00383616	0.00053993	0.0010477	0.00661761	0.00065263	0.000600971
femalePN_embryo14	0.00050313	0.00030898	0.00106307	0.00036568	0.0005704	0.00167485	0.00036178	0.000401129
femalePN_embryo15	0.0003472	0.00020867	0.00066108	0.00023745	0.00036232	0.00078523	0.00024275	0.000304032
2cell_embryo1_1	0.00071393	0.0005269	0.00210419	0.00054158	0.00084563	0.00243248	0.00045042	0.000556133
2cell_embryo1_2	0.0004735	0.00037091	0.00101664	0.00036413	0.0004942	0.00106264	0.00043074	0.000397455
2cell_embryo2_1	0.00042976	0.00027629	0.00074416	0.00022269	0.00048574	0.00100711	0.0003601	0.000340783
2cell_embryo3_1	0.00045702	0.00030663	0.00096697	0.00043204	0.00042843	0.00150923	0.00045876	0.00036889
2cell_embryo3_2	0.00044898	0.00029876	0.00089073	0.00035326	0.00052036	0.00128389	0.00041232	0.000426728
2cell_embryo4_1	0.00046427	0.00025068	0.000814	0.00032641	0.00052429	0.00101436	0.00047636	0.00033303
2cell_embryo4_2	0.00057322	0.0003511	0.00126681	0.00035511	0.00067088	0.0019138	0.00044195	0.000414749
2cell_embryo5_1	0.00050369	0.00036964	0.00092498	0.00031605	0.0005231	0.00144585	0.00043483	0.000413508
2cell_embryo5_2	0.00054389	0.00036767	0.00131623	0.00042682	0.0006434	0.00185904	0.00051829	0.000477607
4cell_embryo1_1	0.00052923	0.00038294	0.00173735	0.000351	0.00073899	0.00287662	0.00043763	0.000337798
4cell_embryo1_2	0.00048178	0.00036443	0.00144436	0.00032096	0.00058398	0.00212529	0.00049649	0.000495596
4cell_embryo1_3	0.00052823	0.00030558	0.00158313	0.00029032	0.00063345	0.00191642	0.00052948	0.000409327
4cell_embryo1_4	0.00051315	0.0003426	0.00161379	0.00040212	0.00066002	0.00237086	0.00047986	0.000349063
4cell_embryo2_1	0.00045203	0.00032059	0.00095631	0.00038664	0.00055947	0.00175336	0.00032578	0.000395052
4cell_embryo2_2	0.00041828	0.00028968	0.00085458	0.00032522	0.00051023	0.00113795	0.00034359	0.000409976
4cell_embryo2_3	0.0004231	0.00028879	0.00092568	0.00029998	0.00043342	0.00150592	0.00040272	0.000415646
4cell_embryo2_4	0.00046866	0.00034349	0.00102827	0.00029857	0.0005745	0.00158561	0.00042237	0.000435638
4cell_embryo3_1	0.00064361	0.00041457	0.00177695	0.00051729	0.00069111	0.0026051	0.00053144	0.000629709
4cell_embryo3_2	0.00056148	0.00044848	0.00141975	0.000411	0.00067573	0.00214109	0.00039953	0.000457145
8cell_embryo1_1	0.0006388	0.00036697	0.00193874	0.00052198	0.00070873	0.0034017	0.00059065	0.000521702
8cell_embryo1_2	0.00048344	0.00029336	0.00154117	0.00040629	0.00064177	0.00134958	0.00041006	0.000421344
8cell_embryo1_3	0.00058802	0.0004005	0.00185214	0.00041135	0.00068923	0.00209629	0.00053598	0.000507196
8cell_embryo1_4	0.00082461	0.0005087	0.00308786	0.00042538	0.00110905	0.00439024	0.00056264	0.000616081
8cell_embryo1_5	0.00080915	0.00032657	0.00301238	0.00047924	0.00085973	0.00523605	0.00078085	0.000519566
8cell_embryo1_6	0.00066336	0.00035336	0.00220705	0.00037453	0.00069711	0.00323404	0.00049039	0.000381491
8cell_embryo2_1	0.00038711	0.00027233	0.00111284	0.00032648	0.00052228	0.00184422	0.00042397	0.000346887
8cell_embryo2_2	0.00040224	0.00029263	0.00103242	0.00028005	0.00045176	0.00148145	0.00032229	0.000351274
8cell_embryo2_3	0.00036692	0.00030495	0.00092736	0.00026124	0.00041238	0.00115905	0.00031755	0.000319138
8cell_embryo2_4	0.00040701	0.00024182	0.00088455	0.00026546	0.00041181	0.00132798	0.00029904	0.000241427
Morula_embryo1_1	0.00056309	0.00036398	0.00199261	0.00037274	0.00065395	0.00295345	0.00050922	0.000477969
Morula_embryo1_2	0.00043856	0.00033575	0.00121876	0.00034004	0.00060401	0.00142653	0.00039352	0.00033792
Morula_embryo1_3	0.00039297	0.00031906	0.00094412	0.00032362	0.00048391	0.00157902	0.00026504	0.000417418
Morula_embryo2_1	0.00036312	0.00021499	0.00087327	0.00020307	0.00044201	0.00123839	0.00030994	0.000283622
Morula_embryo2_2	0.00071739	0.00043883	0.00365993	0.00034567	0.00099389	0.00642588	0.00058239	0.00045168
Morula_embryo2_3	0.0003738	0.00029731	0.0009429	0.00028798	0.00045749	0.00131686	0.00030837	0.000253749
Morula_embryo2_4	0.0004325	0.00031423	0.00124281	0.00029984	0.0005237	0.00175948	0.00040538	0.000385098
Morula_embryo2_5	0.00038515	0.00029163	0.00128711	0.00034185	0.00050655	0.00162114	0.00028929	0.000315697
Morula_embryo3_1	0.00045336	0.00028791	0.00097947	0.00034146	0.00041209	0.00151834	0.00030366	0.000374944
Morula_embryo3_2	0.00065325	0.00032019	0.00135985	0.00037615	0.00066405	0.00249472	0.0004037	0.000428164
Morula_embryo3_3	0.00038494	0.00030472	0.00077517	0.00031044	0.00043266	0.0010233	0.00031669	0.000307228
Morula_embryo3_4	0.00034141	0.00025324	0.00067371	0.00033974	0.00030031	0.00086712	0.00024089	0.000263455
ICM_embryo1_1	0.00044415	0.00028547	0.00135987	0.00024948	0.00056252	0.00234602	0.00032081	0.000283784
ICM_embryo1_2	0.00044081	0.0002935	0.00132822	0.00023739	0.00035587	0.00196744	0.0002926	0.00025213
ICM_embryo1_3	0.00054748	0.00030721	0.00176246	0.00032609	0.0006915	0.00248124	0.00034218	0.000347242
ICM_embryo2_1	0.00043714	0.00024532	0.00132487	0.00022987	0.00042372	0.00184559	0.00030501	0.000339276
ICM_embryo2_2	0.00042319	0.00019813	0.00127179	0.00022274	0.00053289	0.00168347	0.00021884	0.000317452
ICM_embryo2_3	0.00045174	0.00023801	0.00155354	0.00023899	0.00050462	0.00261881	0.00035398	0.000384814
ICM_embryo2_4	0.00068193	0.00034071	0.00305267	0.00033154	0.00100479	0.00430784	0.00042991	0.000384788
ICM_embryo2_5	0.00065976	0.000305	0.00241671	0.00032601	0.0008051	0.00325564	0.00031587	0.000503208
ICM_embryo2_6	0.00069441	0.0002568	0.00238618	0.00032631	0.0008746	0.00405792	0.00042571	0.000403152
ICM_embryo3_1	0.00053191	0.0002356	0.00162877	0.00029415	0.00065066	0.00235335	0.00036314	0.000405964
ICM_embryo3_2	0.00050399	0.00035527	0.00138762	0.00026998	0.00056907	0.00197971	0.00039059	0.000420744
TE_embryo1_1	0.00087388	0.00041653	0.00420102	0.00055817	0.00117497	0.00694551	0.00048602	0.000643899
TE_embryo1_2	0.00053038	0.00041542	0.00201511	0.00043488	0.00069679	0.00279975	0.00042917	0.00049671
TE_embryo1_3	0.00053871	0.00035202	0.0016086	0.00027151	0.00062775	0.00209562	0.00043923	0.000335917
TE_embryo1_4	0.00041047	0.00032304	0.00118362	0.00025733	0.00038327	0.00185713	0.00037544	0.000286955
TE_embryo2_1	0.00033174	0.00020878	0.00081832	0.00022198	0.00038065	0.00089553	0.00023035	0.000250977
TE_embryo2_2	0.00034679	0.00020368	0.00083834	0.00018554	0.00038029	0.00109214	0.00022275	0.000242034
TE_embryo2_3	0.00036019	0.0001818	0.00074981	0.00017004	0.00037322	0.00089905	0.00022321	0.000229939
TE_embryo2_4	0.00041036	0.00021975	0.00110524	0.00020526	0.00049609	0.00149147	0.00023783	0.000247796
TE_embryo2_5	0.00035695	0.00020641	0.00075431	0.00023787	0.00038751	0.00121449	0.0002514	0.000238272
TE_embryo2_6	0.00046674	0.00027725	0.00178495	0.0002838	0.00071693	0.002504	0.00053488	0.000395042
hESC_1	0.00028108	0.00013793	0.00070043	0.00016938	0.00021221	0.00104186	0.00011092	0.00018147
hESC_2	0.00037389	0.00016574	0.00128048	0.00023327	0.00037476	0.00199161	0.00020321	0.000164568
hESC_3	0.00039854	0.00014502	0.00140693	0.00028754	0.00042624	0.00262293	0.00020191	0.000255611
hESC_4	0.00042141	0.00016556	0.00125067	0.00024391	0.00034633	0.00250822	0.00023871	0.000233366
hESC_5	0.00026776	0.00013595	0.00081072	0.00017603	0.00028511	0.00104864	0.00019129	0.000149211
hESC_6	0.0004561	0.00011672	0.00156342	0.00022405	0.00056915	0.00308608	0.00035227	0.000258821
hESC_7	0.00042592	0.00013171	0.0014769	0.00018801	0.00051082	0.00193913	0.00021403	0.000249503
hESC_8	0.00036425	0.00015696	0.00119892	0.00022232	0.00042177	0.00236362	0.00019219	0.000193076
hESC_9	0.0003236	0.00013489	0.00128632	0.00017066	0.00046988	0.00222296	0.00018214	0.000215181
hESC_10	0.00036992	0.00016522	0.00124665	0.00019619	0.0004212	0.00295621	0.00023688	0.000227215
hESC_11	0.00028168	0.00011093	0.00098506	0.00020856	0.00043769	0.00130247	0.00017501	0.000189945
hESC_12	0.00038471	0.00014715	0.00152248	0.00023197	0.00042743	0.00296468	0.00017065	0.000168827

## Sheet: Fig 4E
Fig 4E. The number of gamete-specific, gamete-shared, pronuclei-specific and pronuclei-shared 5fCpG-marked 1-kb bins in genomic regions.
Sample	Intragenic	5'UTR	Promoter	Exon	Intron	3'UTR	TTS	CGI	Enhancer	Intergenic
Sperm sepcific	6950	297	238	2479	5512	303	209	146	3531	767
Gamete shared	1115	21	22	311	977	38	30	13	371	94
Oocyte sepcific	10193	406	309	3863	7464	652	439	178	6097	1482
Male PN specific	11439	477	404	4149	8815	580	375	198	6874	1423
Pronclei shared	2667	62	53	814	2174	92	57	28	1097	278
Female PN specific	12709	515	477	4537	9648	643	408	276	7604	1614

## Sheet: Fig 4F
Fig 4F. The number of gamete-specific, gamete-shared, pronuclei-specific and pronuclei-shared 5fCpG-marked 1-kb bins in repeat element and subfamilies.
Sample	Alu	MIR	L1	L2	ERV1	ERVK	ERVL	ERVL-MaLR	ALR	SVA
Sperm sepcific	5771	2156	9866	1867	1117	522	647	1519	108	122
Gamete shared	691	247	2460	190	170	124	79	191	36	24
Oocyte sepcific	8330	3955	11975	3407	1613	381	1236	2700	118	79
Male PN specific	8940	4177	13718	3701	1942	627	1235	2952	124	230
Pronclei shared	1462	660	5244	623	419	316	251	559	51	65
Female PN specific	10200	4800	15714	4162	2284	765	1443	3372	144	229

## Sheet: Fig 5B
Fig 5B. The 5fCpG percentage in whole genome of paired pronuclei.
No.	Paired Pronuclei	Male PN	Female PN	Male PN minus Female PN
1	Pronuclei_embryo11	0.00218568	0.00151526	0.00067042
2	Pronuclei_embryo14	0.00080946	0.000476324	0.000333136
3	Pronuclei_embryo13	0.00136708	0.00121402	0.000153069
4	Pronuclei_embryo15	0.000459819	0.000328692	0.000131128
5	Pronuclei_embryo7	0.000618181	0.000505498	0.000112683
6	Pronuclei_embryo2	0.000655533	0.000916005	-0.000260472
7	Pronuclei_embryo1	0.000888066	0.00134298	-0.00045491
8	Pronuclei_embryo12	0.000949838	0.00141441	-0.000464573
9	Pronuclei_embryo10	0.00078217	0.00138227	-0.000600098
10	Pronuclei_embryo9	0.00162826	0.00274512	-0.00111686

## Sheet: Fig 5C
Fig 5C. The 5fCpG level in genomic regions of paired pronuclei.
No.	Paired Pronuclei	Region	Male PN	Female PN	Male PN minus Female PN
1	Pronuclei_embryo11	Intergenic	0.0024566	0.0017085	0.0007481
2	Pronuclei_embryo14	Intergenic	0.0008904	0.0005309	0.0003595
3	Pronuclei_embryo13	Intergenic	0.0015718	0.0013569	0.0002148
4	Pronuclei_embryo15	Intergenic	0.0005063	0.0003593	0.000147
5	Pronuclei_embryo7	Intergenic	0.0006827	0.0005656	0.0001171
6	Pronuclei_embryo2	Intergenic	0.0007305	0.0010218	-0.0002912
7	Pronuclei_embryo1	Intergenic	0.0010117	0.0014941	-0.0004824
8	Pronuclei_embryo12	Intergenic	0.0010661	0.0016141	-0.000548
9	Pronuclei_embryo10	Intergenic	0.0008663	0.001597	-0.0007307
10	Pronuclei_embryo9	Intergenic	0.0018747	0.0032358	-0.0013611
1	Pronuclei_embryo11	Intragenic	0.0018188	0.0012516	0.0005672
2	Pronuclei_embryo14	Intragenic	0.0007013	0.0004079	0.0002935
3	Pronuclei_embryo13	Intragenic	0.0010864	0.0010141	7.24e-05
4	Pronuclei_embryo15	Intragenic	0.0003982	0.0002894	0.0001088
5	Pronuclei_embryo7	Intragenic	0.0005356	0.0004253	0.0001103
6	Pronuclei_embryo2	Intragenic	0.0005506	0.000759	-0.0002085
7	Pronuclei_embryo1	Intragenic	0.0007151	0.0011334	-0.0004182
8	Pronuclei_embryo12	Intragenic	0.0007866	0.0011384	-0.0003518
9	Pronuclei_embryo10	Intragenic	0.0006687	0.0010985	-0.0004298
10	Pronuclei_embryo9	Intragenic	0.0013288	0.0021627	-0.0008339
1	Pronuclei_embryo11	Enhancer	0.001025	0.0007535	0.0002714
2	Pronuclei_embryo14	Enhancer	0.0005251	0.0003398	0.0001852
3	Pronuclei_embryo13	Enhancer	0.0006102	0.0005961	1.41e-05
4	Pronuclei_embryo15	Enhancer	0.0002972	0.000247	5.02e-05
5	Pronuclei_embryo7	Enhancer	0.0004456	0.0003401	0.0001055
6	Pronuclei_embryo2	Enhancer	0.0004477	0.0005484	-0.0001007
7	Pronuclei_embryo1	Enhancer	0.0004859	0.0005753	-8.93e-05
8	Pronuclei_embryo12	Enhancer	0.0005096	0.0006338	-0.0001242
9	Pronuclei_embryo10	Enhancer	0.000407	0.0006019	-0.000195
10	Pronuclei_embryo9	Enhancer	0.00073	0.0014706	-0.0007405
1	Pronuclei_embryo11	Promoter	0.001016	0.0011403	-0.0001243
2	Pronuclei_embryo14	Promoter	0.0005095	0.0002669	0.0002425
3	Pronuclei_embryo13	Promoter	0.0007311	0.0007699	-3.89e-05
4	Pronuclei_embryo15	Promoter	0.000403	0.000225	0.000178
5	Pronuclei_embryo7	Promoter	0.0004263	0.0002903	0.000136
6	Pronuclei_embryo2	Promoter	0.0003958	0.0004855	-8.97e-05
7	Pronuclei_embryo1	Promoter	0.0005305	0.0005155	1.49e-05
8	Pronuclei_embryo12	Promoter	0.0004761	0.0006623	-0.0001862
9	Pronuclei_embryo10	Promoter	0.0004299	0.0005125	-8.26e-05
10	Pronuclei_embryo9	Promoter	0.0008278	0.0012294	-0.0004016
1	Pronuclei_embryo11	5'UTR	0.0022533	0.0007457	0.0015077
2	Pronuclei_embryo14	5'UTR	0.0008092	0.0003104	0.0004988
3	Pronuclei_embryo13	5'UTR	0.0009673	0.0008009	0.0001664
4	Pronuclei_embryo15	5'UTR	0.0005049	0.0001283	0.0003767
5	Pronuclei_embryo7	5'UTR	0.0005841	0.0002606	0.0003234
6	Pronuclei_embryo2	5'UTR	0.0005463	0.0003878	0.0001585
7	Pronuclei_embryo1	5'UTR	0.0006762	0.0005373	0.0001389
8	Pronuclei_embryo12	5'UTR	0.0005789	0.0004465	0.0001324
9	Pronuclei_embryo10	5'UTR	0.0006192	0.0004092	0.0002099
10	Pronuclei_embryo9	5'UTR	0.0006127	0.001173	-0.0005604
1	Pronuclei_embryo11	Exon	0.0016331	0.0011475	0.0004856
2	Pronuclei_embryo14	Exon	0.0006788	0.0003927	0.000286
3	Pronuclei_embryo13	Exon	0.0009556	0.0008803	7.54e-05
4	Pronuclei_embryo15	Exon	0.0003874	0.0002569	0.0001305
5	Pronuclei_embryo7	Exon	0.0004697	0.00038	8.97e-05
6	Pronuclei_embryo2	Exon	0.00053	0.0006665	-0.0001365
7	Pronuclei_embryo1	Exon	0.0006693	0.0009532	-0.0002839
8	Pronuclei_embryo12	Exon	0.0006891	0.0010043	-0.0003152
9	Pronuclei_embryo10	Exon	0.0006292	0.0009694	-0.0003402
10	Pronuclei_embryo9	Exon	0.0012442	0.0018975	-0.0006533
1	Pronuclei_embryo11	Intron	0.0020362	0.001371	0.0006652
2	Pronuclei_embryo14	Intron	0.000763	0.0004253	0.0003377
3	Pronuclei_embryo13	Intron	0.0011941	0.0011255	6.86e-05
4	Pronuclei_embryo15	Intron	0.0004341	0.0003119	0.0001222
5	Pronuclei_embryo7	Intron	0.0005948	0.0004695	0.0001253
6	Pronuclei_embryo2	Intron	0.0006103	0.0008392	-0.0002289
7	Pronuclei_embryo1	Intron	0.0008011	0.0012841	-0.000483
8	Pronuclei_embryo12	Intron	0.0008727	0.0012374	-0.0003648
9	Pronuclei_embryo10	Intron	0.0007358	0.0012605	-0.0005248
10	Pronuclei_embryo9	Intron	0.0014188	0.0024238	-0.001005
1	Pronuclei_embryo11	3'UTR	0.0015994	0.0007915	0.0008079
2	Pronuclei_embryo14	3'UTR	0.0005136	0.0002812	0.0002324
3	Pronuclei_embryo13	3'UTR	0.0006137	0.0006866	-7.29e-05
4	Pronuclei_embryo15	3'UTR	0.0003551	0.0002497	0.0001054
5	Pronuclei_embryo7	3'UTR	0.0005051	0.0001934	0.0003117
6	Pronuclei_embryo2	3'UTR	0.0005361	0.0005392	-3.04e-06
7	Pronuclei_embryo1	3'UTR	0.0006433	0.0008098	-0.0001665
8	Pronuclei_embryo12	3'UTR	0.0006197	0.0006308	-1.11e-05
9	Pronuclei_embryo10	3'UTR	0.000504	0.0008454	-0.0003414
10	Pronuclei_embryo9	3'UTR	0.0009209	0.0012409	-0.00032
1	Pronuclei_embryo11	TTS	0.0013633	0.0004329	0.0009304
2	Pronuclei_embryo14	TTS	0.0004032	0.0004323	-2.91e-05
3	Pronuclei_embryo13	TTS	0.0009746	0.0007315	0.0002431
4	Pronuclei_embryo15	TTS	0.0002767	0.0002733	3.36e-06
5	Pronuclei_embryo7	TTS	0.0003301	0.0002939	3.61e-05
6	Pronuclei_embryo2	TTS	0.0004103	0.0006084	-0.0001981
7	Pronuclei_embryo1	TTS	0.0003569	0.0010566	-0.0006997
8	Pronuclei_embryo12	TTS	0.0003123	0.001013	-0.0007007
9	Pronuclei_embryo10	TTS	0.0007799	0.0006802	9.97e-05
10	Pronuclei_embryo9	TTS	0.0010118	0.0026885	-0.0016767
1	Pronuclei_embryo11	CGI	0.0005353	0.0005987	-6.33e-05
2	Pronuclei_embryo14	CGI	0.0001717	0.0001119	5.98e-05
3	Pronuclei_embryo13	CGI	0.0001654	0.0004387	-0.0002733
4	Pronuclei_embryo15	CGI	0.0002865	0.000223	6.35e-05
5	Pronuclei_embryo7	CGI	0.0001468	0.0002314	-8.46e-05
6	Pronuclei_embryo2	CGI	0.0003238	0.0002051	0.0001187
7	Pronuclei_embryo1	CGI	0	0.0001321	-0.0001321
8	Pronuclei_embryo12	CGI	0.0003026	0.0003416	-3.91e-05
9	Pronuclei_embryo10	CGI	0.0001468	0.000401	-0.0002543
10	Pronuclei_embryo9	CGI	0.0005076	0.0009943	-0.0004867

[truncated: 4 more sheets: Fig 5D, Fig 6B, Fig 6C, Fig 6D]
