# Supplementary material for: 5-Formylcytosine landscapes of human preimplantation embryos at single-cell resolution
Source: PLoS Biol. 2020 Jul 30;18(7):e3000799. doi: 10.1371/journal.pbio.3000799 (PMC7419013; doi:10.1371/journal.pbio.3000799)
Supplement: S2 Data — (ZIP) [file pbio.3000799.s010.zip › S2_Data_Fig2F.xls]

## Sheet: Sperm
Fig 2F panel 1. The 5fCpG level and DNA methylation level in 5fCpG-marked 1-kb bins of sperm.
Position	fCpG percentage	DNA methylation level (5mC) from GSE81233
chr1_100121001_100122000	0.0555556	1
chr1_100224001_100225000	0.0666667	1
chr1_100326001_100327000	0.0909091	1
chr1_100424001_100425000	0.0714286	0.990196
chr1_100425001_100426000	0.0416667	0.980392
chr1_100456001_100457000	0.0454545	0.985965
chr1_100973001_100974000	0.1	0.988095
chr1_101100001_101101000	0.2	0.935541
chr1_101287001_101288000	0.1	0.938422
chr1_101533001_101534000	0.166667	0.94329
chr1_101535001_101536000	0.0666667	0.943757
chr1_101579001_101580000	0.25	0.94334
chr1_101835001_101836000	0.1	0.949065
chr1_101882001_101883000	0.166667	0.94959
chr1_102134001_102135000	0.2	0.950213
chr1_10257001_10258000	0.05	0.956651
chr1_102598001_102599000	0.333333	0.957042
chr1_102909001_102910000	0.0769231	0.947419
chr1_102910001_102911000	0.0714286	0.937744
chr1_102913001_102914000	0.2	0.939252
chr1_103090001_103091000	0.0454545	0.934223
chr1_103215001_103216000	0.166667	0.932263
chr1_103396001_103397000	0.1	0.934747
chr1_1034001_1035000	0.0285714	0.93065
chr1_103409001_103410000	0.5	0.93065
chr1_1035001_1036000	0.0833333	0.932784
chr1_103515001_103516000	0.0588235	0.927554
chr1_103609001_103610000	0.142857	0.926012
chr1_10389001_10390000	0.0555556	0.927453
chr1_104027001_104028000	0.1	0.928926
chr1_104055001_104056000	0.25	0.93188
chr1_104091001_104092000	0.0625	0.931972
chr1_104143001_104144000	0.25	0.931052
chr1_104222001_104223000	0.25	0.930358
chr1_104415001_104416000	0.0769231	0.929717
chr1_104465001_104466000	0.1	0.921725
chr1_104611001_104612000	0.5	0.92293
chr1_104756001_104757000	0.03125	0.865308
chr1_104764001_104765000	0.111111	0.856752
chr1_104850001_104851000	0.5	0.856752
chr1_104878001_104879000	0.166667	0.85724
chr1_105062001_105063000	0.0833333	0.857301
chr1_105090001_105091000	0.111111	0.85591
chr1_105201001_105202000	0.125	0.856613
chr1_105204001_105205000	0.0833333	0.855263
chr1_105205001_105206000	0.0714286	0.85353
chr1_105255001_105256000	0.125	0.85353
chr1_105481001_105482000	0.0833333	0.855248
chr1_106091001_106092000	0.142857	0.856916
chr1_106641001_106642000	0.0555556	0.846802
chr1_106783001_106784000	0.0555556	0.849087
chr1_106784001_106785000	0.1	0.846887
chr1_106827001_106828000	0.166667	0.84668
chr1_106946001_106947000	0.0909091	0.847202
chr1_107092001_107093000	0.25	0.847537
chr1_10807001_10808000	0.5	0.854609
chr1_10808001_10809000	0.0263158	0.868636
chr1_108277001_108278000	0.125	0.87127
chr1_108648001_108649000	0.0769231	0.872007
chr1_108707001_108708000	0.0909091	0.871604
chr1_108904001_108905000	0.25	0.873532
chr1_108948001_108949000	0.166667	0.873532
chr1_109001_110000	0.5	0.872754
chr1_109019001_109020000	0.166667	0.872254
chr1_109087001_109088000	0.1	0.871331
chr1_109154001_109155000	0.1	0.871208
chr1_109291001_109292000	0.25	0.865251
chr1_109329001_109330000	0.142857	0.865754
chr1_1094001_1095000	0.0588235	0.87591
chr1_109489001_109490000	0.111111	0.876323
chr1_109497001_109498000	0.0357143	0.876321
chr1_109631001_109632000	0.0163934	0.828675
chr1_109676001_109677000	0.142857	0.829519
chr1_110062001_110063000	0.047619	0.832921
chr1_110096001_110097000	0.0833333	0.835077
chr1_110251001_110252000	0.142857	0.836185
chr1_110285001_110286000	0.111111	0.836062
chr1_110465001_110466000	0.0666667	0.841845
chr1_110505001_110506000	0.0909091	0.842122
chr1_110787001_110788000	0.125	0.844743
chr1_110927001_110928000	0.025	0.847065
chr1_110974001_110975000	0.0714286	0.847495
chr1_110980001_110981000	0.0909091	0.848678
chr1_110988001_110989000	0.0322581	0.84982
chr1_111065001_111066000	0.0769231	0.850292
chr1_111088001_111089000	0.0666667	0.850703
chr1_111350001_111351000	0.0714286	0.848448
chr1_11145001_11146000	0.0666667	0.847968
chr1_11146001_11147000	0.05	0.849094
chr1_11165001_11166000	0.075	0.851143
chr1_111707001_111708000	0.1	0.852087
chr1_111783001_111784000	0.0833333	0.851889
chr1_111903001_111904000	0.5	0.852869
chr1_111923001_111924000	0.25	0.852935
chr1_112422001_112423000	0.125	0.852692
chr1_112701001_112702000	0.125	0.851385
chr1_112745001_112746000	0.166667	0.850452
chr1_112765001_112766000	0.05	0.850101
chr1_112768001_112769000	0.2	0.849423
chr1_11328001_11329000	0.0333333	0.850701
chr1_11330001_11331000	0.0666667	0.853175
chr1_114020001_114021000	0.125	0.854192
chr1_114176001_114177000	0.1	0.849253
chr1_114179001_114180000	0.1	0.849706
chr1_114202001_114203000	0.0769231	0.849896
chr1_11447001_11448000	0.025	0.852647
chr1_114773001_114774000	0.25	0.853226
chr1_114913001_114914000	0.25	0.852952
chr1_115022001_115023000	0.166667	0.851292
chr1_115431001_115432000	0.1	0.851545
chr1_115557001_115558000	0.25	0.850583
chr1_115560001_115561000	0.166667	0.850603
chr1_115599001_115600000	0.125	0.851187
chr1_115678001_115679000	0.0588235	0.851496
chr1_115691001_115692000	0.0333333	0.850011
chr1_116170001_116171000	0.111111	0.850024
chr1_116532001_116533000	0.0384615	0.85112
chr1_116596001_116597000	0.0526316	0.851713
chr1_116598001_116599000	0.5	0.851382
chr1_11669001_11670000	0.0192308	0.811554
chr1_116756001_116757000	0.0625	0.81275
chr1_116849001_116850000	0.1	0.813355
chr1_116904001_116905000	0.125	0.814004
chr1_117139001_117140000	0.0666667	0.814006
chr1_117155001_117156000	0.1	0.81283
chr1_117163001_117164000	0.2	0.813327
chr1_117391001_117392000	0.0625	0.813866
chr1_117403001_117404000	0.1	0.814111
chr1_117547001_117548000	0.0666667	0.814546
chr1_117594001_117595000	0.0294118	0.817034
chr1_117653001_117654000	0.0416667	0.818337
chr1_11768001_11769000	0.0833333	0.820938
chr1_117763001_117764000	0.222222	0.820912
chr1_117857001_117858000	0.111111	0.821089
chr1_117898001_117899000	0.166667	0.821478
chr1_117920001_117921000	0.0357143	0.820765
chr1_118020001_118021000	0.125	0.821435
chr1_118265001_118266000	0.0909091	0.820231
chr1_118279001_118280000	0.5	0.820265
chr1_118361001_118362000	0.0416667	0.822587
chr1_118606001_118607000	0.181818	0.822732
chr1_118704001_118705000	0.0277778	0.809173
chr1_118822001_118823000	0.0909091	0.809443
chr1_118894001_118895000	0.1	0.809359
chr1_119064001_119065000	0.125	0.809633
chr1_119114001_119115000	0.0833333	0.809573
chr1_119118001_119119000	0.125	0.809444
chr1_119182001_119183000	0.1	0.810465
chr1_119183001_119184000	0.25	0.8111
chr1_119240001_119241000	0.1	0.811406
chr1_119373001_119374000	0.142857	0.811768
chr1_119378001_119379000	0.2	0.812044
chr1_119563001_119564000	0.0526316	0.814469
chr1_119958001_119959000	0.0714286	0.81497
chr1_120165001_120166000	0.125	0.676126
chr1_120562001_120563000	0.0833333	0.676752
chr1_120620001_120621000	0.0666667	0.678252
chr1_120678001_120679000	0.25	0.678394
chr1_120681001_120682000	0.125	0.678836
chr1_120768001_120769000	0.25	0.679236
chr1_120814001_120815000	0.0454545	0.680285
chr1_121101001_121102000	0.0555556	0.680687
chr1_121142001_121143000	0.333333	0.680484
chr1_121144001_121145000	0.0714286	0.681571
chr1_121145001_121146000	0.0833333	0.681853
chr1_121317001_121318000	0.111111	0.682933
chr1_121318001_121319000	0.0909091	0.683528
chr1_121319001_121320000	0.0714286	0.683653
chr1_121355001_121356000	0.0357143	0.678079
chr1_121356001_121357000	0.0333333	0.676752
chr1_121357001_121358000	0.0232558	0.664083
chr1_121371001_121372000	0.03125	0.662812
chr1_121376001_121377000	0.0416667	0.660504
chr1_121382001_121383000	0.0238095	0.653864
chr1_121386001_121387000	0.03125	0.648979
chr1_121415001_121416000	0.0625	0.647748
chr1_121461001_121462000	0.0769231	0.645716
chr1_121477001_121478000	0.1	0.646233
chr1_125001_126000	0.125	0.646278
chr1_12583001_12584000	0.214286	0.648213
chr1_12911001_12912000	0.125	0.648981
chr1_12936001_12937000	0.0322581	0.652776
chr1_13043001_13044000	0.0555556	0.652776
chr1_13050001_13051000	0.2	0.652848
chr1_13850001_13851000	0.0384615	0.655221
chr1_14042001_14043000	0.0555556	0.656002
chr1_14098001_14099000	0.0588235	0.657693
chr1_142536001_142537000	0.0625	0.654178
chr1_142545001_142546000	0.166667	0.654178
chr1_142549001_142550000	0.0909091	0.651819
chr1_142559001_142560000	0.333333	0.651386
chr1_142561001_142562000	0.153846	0.649966
chr1_142562001_142563000	0.2	0.648107
chr1_142568001_142569000	0.0909091	0.647916
chr1_142570001_142571000	0.2	0.647896
chr1_142572001_142573000	0.1	0.647779
chr1_142574001_142575000	0.125	0.647101
chr1_142575001_142576000	0.5	0.647139
chr1_142577001_142578000	0.375	0.646443
chr1_142588001_142589000	0.1	0.643308
chr1_142590001_142591000	0.0833333	0.642348
chr1_142592001_142593000	0.142857	0.640392
chr1_142598001_142599000	0.0625	0.629111
chr1_142601001_142602000	0.1	0.628352
chr1_142609001_142610000	0.142857	0.627819
chr1_142611001_142612000	0.0714286	0.625137
chr1_142621001_142622000	0.027027	0.621149
chr1_142622001_142623000	0.3125	0.620073
chr1_142623001_142624000	0.2	0.617772
chr1_142629001_142630000	0.0833333	0.616395
chr1_142635001_142636000	0.25	0.602616
chr1_142637001_142638000	0.0769231	0.600322
chr1_142642001_142643000	0.0555556	0.596861
chr1_142646001_142647000	0.1	0.594612
chr1_142649001_142650000	0.0526316	0.592251
chr1_142656001_142657000	0.111111	0.590172
chr1_142659001_142660000	0.142857	0.588397
chr1_142664001_142665000	0.166667	0.586726
chr1_142668001_142669000	0.125	0.584569
chr1_142675001_142676000	0.25	0.584569
chr1_142678001_142679000	0.0769231	0.583308
chr1_142694001_142695000	0.166667	0.583254
chr1_142708001_142709000	0.0909091	0.582501
chr1_142710001_142711000	0.333333	0.582501
chr1_142722001_142723000	0.2	0.581201
chr1_142786001_142787000	0.0625	0.578701
chr1_142792001_142793000	0.025	0.568618
chr1_142801001_142802000	0.0666667	0.566748
chr1_142806001_142807000	1	0.566652
chr1_142816001_142817000	0.0833333	0.565613
chr1_142827001_142828000	0.142857	0.565427
chr1_142831001_142832000	0.0769231	0.564891
chr1_142833001_142834000	0.333333	0.564838
chr1_142854001_142855000	0.111111	0.564233
chr1_142855001_142856000	0.181818	0.563791
chr1_142857001_142858000	0.125	0.563738
chr1_142858001_142859000	0.166667	0.563728
chr1_142861001_142862000	0.0357143	0.558713
chr1_142862001_142863000	0.04	0.553572
chr1_142878001_142879000	0.0833333	0.553758
chr1_142882001_142883000	0.142857	0.553882
chr1_142884001_142885000	0.444444	0.553728
chr1_142886001_142887000	0.111111	0.553674
chr1_142887001_142888000	0.030303	0.551821
chr1_142889001_142890000	0.5	0.551639
chr1_142897001_142898000	0.0909091	0.548936
chr1_142903001_142904000	0.2	0.548706
chr1_142904001_142905000	0.0909091	0.547287
chr1_142914001_142915000	0.0526316	0.544219
chr1_142918001_142919000	0.1	0.543917
chr1_142932001_142933000	0.0833333	0.543629
chr1_142946001_142947000	0.25	0.543672
chr1_142949001_142950000	0.0769231	0.538921
chr1_142952001_142953000	0.153846	0.534023
chr1_142954001_142955000	0.0769231	0.533136
chr1_142955001_142956000	0.5	0.533136
chr1_142958001_142959000	0.142857	0.532639
chr1_142960001_142961000	0.0833333	0.532128
chr1_142966001_142967000	0.0625	0.53197
chr1_143119001_143120000	0.0625	0.531206
chr1_143120001_143121000	0.0714286	0.530528
chr1_143125001_143126000	0.0588235	0.530865
chr1_143136001_143137000	0.0625	0.529795
chr1_143138001_143139000	0.2	0.528652
chr1_143142001_143143000	0.166667	0.528492
chr1_143147001_143148000	0.0588235	0.527216
chr1_143149001_143150000	0.12	0.523204
chr1_143150001_143151000	0.111111	0.523162
chr1_143152001_143153000	0.0909091	0.522576
chr1_143163001_143164000	0.0625	0.521702
chr1_143175001_143176000	0.0833333	0.521423
chr1_143181001_143182000	0.125	0.520629
chr1_143202001_143203000	0.166667	0.519625
chr1_143218001_143219000	0.142857	0.51933
chr1_143234001_143235000	0.111111	0.519131
chr1_143235001_143236000	0.0625	0.518633
chr1_143236001_143237000	0.2	0.518633
chr1_143249001_143250000	0.1	0.518343
chr1_143252001_143253000	0.125	0.518343
chr1_143265001_143266000	0.142857	0.516609
chr1_143273001_143274000	0.047619	0.515461
chr1_143380001_143381000	0.5	0.515461
chr1_143381001_143382000	0.25	0.515461
chr1_143385001_143386000	0.142857	0.515062
chr1_143409001_143410000	0.0714286	0.513677
chr1_143412001_143413000	0.0909091	0.513135
chr1_143415001_143416000	0.142857	0.512166
chr1_143441001_143442000	0.08	0.508213
chr1_143443001_143444000	0.0833333	0.505628
chr1_143444001_143445000	0.05	0.501505
chr1_143451001_143452000	0.1	0.500727
chr1_143455001_143456000	0.136364	0.499499
chr1_143457001_143458000	0.125	0.492985
chr1_143462001_143463000	0.0769231	0.493685
chr1_143464001_143465000	0.0454545	0.492457
chr1_143465001_143466000	0.111111	0.492306
chr1_143474001_143475000	0.142857	0.491095
chr1_143476001_143477000	0.125	0.490375
chr1_143479001_143480000	0.25	0.490435
chr1_143488001_143489000	0.0322581	0.488045
chr1_143492001_143493000	0.25	0.485004
chr1_143493001_143494000	0.0833333	0.484778
chr1_143495001_143496000	0.2	0.484782
chr1_143498001_143499000	0.0416667	0.482407
chr1_143509001_143510000	0.142857	0.482136
chr1_143518001_143519000	0.111111	0.482014
chr1_143525001_143526000	0.142857	0.481525
chr1_143531001_143532000	0.142857	0.481498
chr1_143533001_143534000	0.142857	0.481173
chr1_143541001_143542000	0.222222	0.481225
chr1_143543001_143544000	0.0833333	0.478319
chr1_143544001_143545000	0.25	0.478313
chr1_14355001_14356000	0.166667	0.478342
chr1_143764001_143765000	0.0833333	0.478473
chr1_143765001_143766000	0.153846	0.478578
chr1_143941001_143942000	0.0769231	0.480063
chr1_143942001_143943000	0.0344828	0.482115
chr1_143954001_143955000	0.0714286	0.482523
chr1_143963001_143964000	0.04	0.484143
chr1_143982001_143983000	0.0384615	0.485701
chr1_14400001_14401000	0.0769231	0.486901
chr1_144042001_144043000	0.0769231	0.488123
chr1_144054001_144055000	0.0416667	0.488375
chr1_14411001_14412000	0.0714286	0.488646
chr1_144367001_144368000	0.125	0.488646
chr1_144535001_144536000	0.0555556	0.489773
chr1_144537001_144538000	0.0344828	0.49244
chr1_144561001_144562000	0.5	0.492517
chr1_144580001_144581000	0.166667	0.492495
chr1_144591001_144592000	0.0243902	0.493796
chr1_144595001_144596000	0.111111	0.494005
chr1_144603001_144604000	0.0416667	0.494728
chr1_144604001_144605000	0.2	0.494829
chr1_144621001_144622000	0.25	0.495657
chr1_144694001_144695000	0.0769231	0.496853
chr1_14473001_14474000	0.125	0.496903
chr1_144814001_144815000	0.2	0.498203
chr1_144830001_144831000	0.0714286	0.498484
chr1_144836001_144837000	0.0714286	0.498642
chr1_144846001_144847000	0.0714286	0.500146
chr1_144858001_144859000	0.1	0.500734
chr1_144906001_144907000	0.166667	0.50101
chr1_144974001_144975000	0.125	0.501124
chr1_144997001_144998000	0.04	0.504474
chr1_145012001_145013000	0.0909091	0.505115
chr1_145023001_145024000	0.0526316	0.508708
chr1_145031001_145032000	0.125	0.508887
chr1_145038001_145039000	0.027027	0.503912
chr1_145041001_145042000	0.1	0.504328
chr1_145049001_145050000	0.0454545	0.507787
chr1_145057001_145058000	0.037037	0.511501
chr1_145066001_145067000	0.111111	0.512331
chr1_145090001_145091000	0.181818	0.512688
chr1_145109001_145110000	0.0540541	0.513559
chr1_145124001_145125000	0.03125	0.513991
chr1_145132001_145133000	0.105263	0.514824
chr1_145151001_145152000	0.0625	0.515779
chr1_145178001_145179000	0.125	0.516375
chr1_145184001_145185000	0.0625	0.517089
chr1_145190001_145191000	0.25	0.517029
chr1_145192001_145193000	0.111111	0.517639
chr1_145194001_145195000	0.103448	0.518491
chr1_145199001_145200000	0.166667	0.519159
chr1_145200001_145201000	0.1	0.519479
chr1_145244001_145245000	0.25	0.519479
chr1_145257001_145258000	0.333333	0.519534
chr1_145258001_145259000	0.0909091	0.520043
chr1_145264001_145265000	0.0625	0.520688
chr1_145271001_145272000	0.0625	0.521751
chr1_145273001_145274000	0.047619	0.524728
chr1_145279001_145280000	0.1	0.525044
chr1_145291001_145292000	0.125	0.525692
chr1_145292001_145293000	0.181818	0.526812
chr1_145293001_145294000	0.0555556	0.529486
chr1_145294001_145295000	0.047619	0.531181
chr1_145295001_145296000	0.1	0.532623
chr1_145298001_145299000	0.25	0.535116
chr1_145307001_145308000	0.25	0.535954
chr1_145359001_145360000	0.166667	0.536186
chr1_145381001_145382000	0.0294118	0.537884
chr1_145419001_145420000	0.0526316	0.533486
chr1_145463001_145464000	0.285714	0.533613
chr1_145500001_145501000	0.04	0.532626
chr1_145563001_145564000	0.0344828	0.52941
chr1_145668001_145669000	0.333333	0.5252
chr1_145766001_145767000	0.0769231	0.52571
chr1_145789001_145790000	0.125	0.52572
chr1_145795001_145796000	0.0416667	0.526647
chr1_14606001_14607000	0.0277778	0.529021
chr1_14616001_14617000	0.0666667	0.529644
chr1_146339001_146340000	0.125	0.530872
chr1_146375001_146376000	0.0263158	0.530303
chr1_146383001_146384000	0.0526316	0.530703
chr1_146384001_146385000	0.04	0.530774
chr1_146387001_146388000	0.125	0.531119
chr1_146467001_146468000	0.1	0.531284
chr1_146473001_146474000	0.047619	0.531515
chr1_146480001_146481000	0.25	0.531621
chr1_146481001_146482000	0.0769231	0.532073
chr1_146502001_146503000	0.0625	0.532222
chr1_146511001_146512000	0.125	0.532332
chr1_146537001_146538000	0.333333	0.532638
chr1_146538001_146539000	0.5	0.532955
chr1_146562001_146563000	0.0238095	0.531946
chr1_146663001_146664000	0.111111	0.53223
chr1_146665001_146666000	0.25	0.532833
chr1_146666001_146667000	0.0588235	0.533194
chr1_146677001_146678000	0.25	0.533221
chr1_146876001_146877000	0.0588235	0.534392
chr1_146896001_146897000	0.0714286	0.534742
chr1_146897001_146898000	0.0833333	0.534739
chr1_146903001_146904000	0.111111	0.534934
chr1_147034001_147035000	0.1	0.535339
chr1_147280001_147281000	0.047619	0.535634
chr1_147306001_147307000	0.153846	0.536053
chr1_147314001_147315000	0.142857	0.539781
chr1_147356001_147357000	0.166667	0.539833
chr1_147396001_147397000	0.5	0.539924
chr1_147404001_147405000	0.0666667	0.540046
chr1_14765001_14766000	0.1	0.540322
chr1_147705001_147706000	0.166667	0.540322
chr1_147776001_147777000	0.0243902	0.539754
chr1_147949001_147950000	0.166667	0.539754
chr1_147952001_147953000	0.0833333	0.539754
chr1_147953001_147954000	0.1	0.539632
chr1_148213001_148214000	0.125	0.540181
chr1_148221001_148222000	0.166667	0.54025
chr1_148331001_148332000	0.0625	0.540292
chr1_148342001_148343000	0.133333	0.541203
chr1_148343001_148344000	0.0526316	0.541463
chr1_148345001_148346000	0.1	0.541957
chr1_148356001_148357000	0.0384615	0.542263
chr1_148544001_148545000	0.0555556	0.542849
chr1_148580001_148581000	0.25	0.543122
chr1_148673001_148674000	0.0833333	0.54303
chr1_148847001_148848000	0.0526316	0.542572
chr1_148872001_148873000	0.125	0.542525
chr1_148874001_148875000	0.125	0.543727
chr1_148875001_148876000	0.0526316	0.543891
chr1_148876001_148877000	0.117647	0.543721
chr1_148878001_148879000	0.125	0.544743
chr1_148881001_148882000	0.05	0.544617
chr1_148893001_148894000	0.125	0.546464
chr1_148924001_148925000	0.125	0.547545
chr1_148944001_148945000	0.0666667	0.548543
chr1_148952001_148953000	0.0714286	0.548949
chr1_149005001_149006000	0.25	0.548949
chr1_149011001_149012000	0.2	0.548939
chr1_149033001_149034000	0.0298507	0.548365
chr1_149034001_149035000	0.0897436	0.547963
chr1_149035001_149036000	0.0434783	0.547696
chr1_149072001_149073000	0.0526316	0.546739
chr1_149080001_149081000	0.25	0.54674
chr1_149099001_149100000	0.333333	0.546392
chr1_149142001_149143000	0.0909091	0.546731
chr1_149174001_149175000	0.0689655	0.541626
chr1_149185001_149186000	0.0714286	0.542001
chr1_149223001_149224000	0.0136986	0.530035
chr1_149224001_149225000	0.05	0.52124
chr1_149227001_149228000	0.2	0.521335
chr1_149289001_149290000	0.125	0.520625
chr1_149298001_149299000	0.016129	0.514737
chr1_149335001_149336000	0.0714286	0.514672
chr1_149368001_149369000	0.1	0.514807
chr1_149387001_149388000	0.166667	0.515012
chr1_149419001_149420000	0.0588235	0.515452
chr1_149428001_149429000	0.0555556	0.515452
chr1_149430001_149431000	0.1	0.515809
chr1_149432001_149433000	0.05	0.515899
chr1_149609001_149610000	0.0263158	0.515933
chr1_149684001_149685000	0.0428571	0.510241
chr1_149926001_149927000	0.1	0.511151
chr1_149980001_149981000	0.333333	0.511123
chr1_150207001_150208000	0.25	0.491559
chr1_150599001_150600000	0.0232558	0.4926
chr1_150607001_150608000	0.0357143	0.493047
chr1_150627001_150628000	0.2	0.493739
chr1_150682001_150683000	0.1	0.494156
chr1_150809001_150810000	0.0454545	0.495106
chr1_150971001_150972000	0.0294118	0.498986
chr1_151088001_151089000	0.105263	0.50009
chr1_151149001_151150000	0.025	0.502784
chr1_151185001_151186000	0.0909091	0.505343
chr1_151801001_151802000	0.4	0.506555
chr1_152268001_152269000	0.1	0.506421
chr1_152493001_152494000	0.0526316	0.506628
chr1_152522001_152523000	0.181818	0.5068
chr1_152524001_152525000	0.0555556	0.50763
chr1_152665001_152666000	0.0869565	0.508838
chr1_152763001_152764000	0.2	0.508948
chr1_152805001_152806000	0.142857	0.509189
chr1_152892001_152893000	0.0555556	0.509451
chr1_152979001_152980000	0.0625	0.509386
chr1_153121001_153122000	0.037037	0.508597
chr1_153542001_153543000	0.037037	0.51083
chr1_153681001_153682000	0.0357143	0.509316
chr1_153854001_153855000	0.0416667	0.509383
chr1_154107001_154108000	0.153846	0.507849
chr1_154175001_154176000	0.428571	0.509228
chr1_154277001_154278000	0.0625	0.510321
chr1_154443001_154444000	0.05	0.511906
chr1_15454001_15455000	0.0769231	0.513342
chr1_154893001_154894000	0.0454545	0.513715
chr1_155534001_155535000	0.0434783	0.513252
chr1_155885001_155886000	0.0357143	0.514112
chr1_156190001_156191000	0.0357143	0.51649
chr1_156567001_156568000	0.1	0.516734
chr1_156977001_156978000	0.0666667	0.516761
chr1_157225001_157226000	0.1	0.517011
chr1_157368001_157369000	0.166667	0.517202
chr1_157384001_157385000	0.2	0.518105
chr1_157651001_157652000	0.0833333	0.518474
chr1_157671001_157672000	0.1	0.518516
chr1_157769001_157770000	0.0769231	0.518983
chr1_157961001_157962000	0.047619	0.518935
chr1_158289001_158290000	0.05	0.520006
chr1_158312001_158313000	0.0666667	0.520061
chr1_158369001_158370000	0.125	0.520376
chr1_158756001_158757000	0.0833333	0.520579
chr1_158808001_158809000	0.25	0.520574
chr1_158824001_158825000	0.0714286	0.520634
chr1_158841001_158842000	0.0625	0.520564
chr1_158857001_158858000	0.05	0.52082
chr1_158875001_158876000	0.0833333	0.520827
chr1_159379001_159380000	0.0666667	0.520849
chr1_159381001_159382000	0.142857	0.52122
chr1_159382001_159383000	0.153846	0.521726
chr1_159422001_159423000	0.0909091	0.52237
chr1_159427001_159428000	0.142857	0.522471
chr1_159453001_159454000	0.0833333	0.522639
chr1_159476001_159477000	0.111111	0.522666
chr1_159540001_159541000	0.2	0.522831
chr1_159575001_159576000	0.0666667	0.523701
chr1_159640001_159641000	0.04	0.523893
chr1_159644001_159645000	0.05	0.524109
chr1_159683001_159684000	0.0416667	0.525416
chr1_159724001_159725000	0.0434783	0.525748
chr1_159738001_159739000	0.0666667	0.52597
chr1_159766001_159767000	0.2	0.526149
chr1_159983001_159984000	0.0769231	0.526241
chr1_160366001_160367000	0.0909091	0.526682
chr1_160430001_160431000	0.0588235	0.52697
chr1_160445001_160446000	0.142857	0.527127
chr1_160449001_160450000	0.0833333	0.52819
chr1_160588001_160589000	0.1	0.528211
chr1_160628001_160629000	0.0714286	0.52863
chr1_160660001_160661000	0.1	0.528898
chr1_160663001_160664000	0.047619	0.529429
chr1_160758001_160759000	0.166667	0.529705
chr1_160868001_160869000	0.5	0.529805
chr1_161079001_161080000	0.05	0.530686
chr1_161225001_161226000	0.0833333	0.530967
chr1_161398001_161399000	0.0588235	0.530767
chr1_161461001_161462000	0.0833333	0.530837
chr1_161504001_161505000	0.5	0.530921
chr1_161510001_161511000	0.0133333	0.527278
chr1_161722001_161723000	0.0454545	0.527406
chr1_162331001_162332000	0.0909091	0.527741
chr1_162419001_162420000	0.25	0.528162
chr1_162942001_162943000	0.05	0.528485
chr1_163156001_163157000	0.037037	0.529128
chr1_163373001_163374000	0.0263158	0.53023
chr1_163612001_163613000	0.0833333	0.530334
chr1_163820001_163821000	0.0714286	0.530673
chr1_163821001_163822000	0.0625	0.531101
chr1_163826001_163827000	0.166667	0.531155
chr1_163908001_163909000	0.0833333	0.531682
chr1_163947001_163948000	0.333333	0.531623
chr1_163973001_163974000	0.0909091	0.531749
chr1_163974001_163975000	0.25	0.532025
chr1_163976001_163977000	0.0588235	0.53217
chr1_164054001_164055000	0.0555556	0.532315
chr1_164069001_164070000	0.2	0.532333
chr1_164196001_164197000	0.2	0.532447
chr1_164257001_164258000	0.166667	0.532805
chr1_164288001_164289000	0.047619	0.533092
chr1_164429001_164430000	0.142857	0.533866
chr1_164430001_164431000	0.0833333	0.534304
chr1_164618001_164619000	0.111111	0.534401
chr1_164652001_164653000	0.0625	0.534555
chr1_164818001_164819000	0.1	0.534952
chr1_164830001_164831000	0.05	0.535401
chr1_1649001_1650000	0.025641	0.536466
chr1_165074001_165075000	0.166667	0.53657
chr1_165129001_165130000	0.333333	0.536652
chr1_165356001_165357000	0.0833333	0.536852
chr1_165388001_165389000	0.0666667	0.536945
chr1_165453001_165454000	0.333333	0.537053
chr1_165586001_165587000	0.0555556	0.53739
chr1_165606001_165607000	0.1	0.537739
chr1_165691001_165692000	0.0384615	0.539653
chr1_165883001_165884000	0.125	0.539719
chr1_165895001_165896000	0.125	0.539753
chr1_165943001_165944000	0.25	0.539859
chr1_166214001_166215000	0.142857	0.539816
chr1_166235001_166236000	0.2	0.539978
chr1_166236001_166237000	0.285714	0.54026
chr1_166293001_166294000	0.0769231	0.540436
chr1_166311001_166312000	0.0555556	0.539981
chr1_166361001_166362000	0.125	0.540114
chr1_166384001_166385000	0.2	0.540318
chr1_166470001_166471000	0.0833333	0.540807
chr1_166536001_166537000	0.0909091	0.540887
chr1_166678001_166679000	0.25	0.540987
chr1_167164001_167165000	0.0909091	0.541298
chr1_167276001_167277000	0.166667	0.541346
chr1_167289001_167290000	0.5	0.54143
chr1_167329001_167330000	0.125	0.541831
chr1_168327001_168328000	0.0588235	0.54205
chr1_16839001_16840000	0.05	0.540939
chr1_16840001_16841000	0.025974	0.532631
chr1_16860001_16861000	0.0238095	0.526961
chr1_168665001_168666000	0.142857	0.527642
chr1_16869001_16870000	0.0909091	0.527736
chr1_16870001_16871000	0.04	0.527437
chr1_16871001_16872000	0.0363636	0.524334
chr1_16891001_16892000	0.0625	0.524999
chr1_16903001_16904000	0.0714286	0.525302
chr1_169147001_169148000	0.125	0.525918
chr1_169225001_169226000	0.125	0.526125
chr1_169226001_169227000	0.142857	0.527014
chr1_169273001_169274000	0.0909091	0.527018
chr1_16943001_16944000	0.030303	0.529018
chr1_16944001_16945000	0.0666667	0.529566
chr1_16947001_16948000	0.0384615	0.533715
chr1_169627001_169628000	0.0833333	0.534204
chr1_16998001_16999000	0.125	0.534204
chr1_17001001_17002000	0.1	0.533322
chr1_170031001_170032000	0.111111	0.533453
chr1_170062001_170063000	0.0526316	0.533731
chr1_170078001_170079000	0.1	0.533946
chr1_170081001_170082000	0.117647	0.534547
chr1_170082001_170083000	0.272727	0.536555
chr1_170342001_170343000	0.0833333	0.536546
chr1_170426001_170427000	0.125	0.536905
chr1_170452001_170453000	0.0714286	0.536979
chr1_17082001_17083000	0.2	0.536961
chr1_17106001_17107000	0.03125	0.537611
chr1_171282001_171283000	0.125	0.537652
chr1_171570001_171571000	0.0909091	0.538503
chr1_171597001_171598000	0.142857	0.538764
chr1_171691001_171692000	0.333333	0.538851
chr1_17190001_17191000	0.0869565	0.538973
chr1_172067001_172068000	0.111111	0.539425
chr1_172160001_172161000	0.166667	0.539637
chr1_17217001_17218000	0.333333	0.53989
chr1_172205001_172206000	0.111111	0.540118
chr1_17223001_17224000	0.0571429	0.537422
chr1_172275001_172276000	0.125	0.53761
chr1_172276001_172277000	0.0909091	0.537868
chr1_172285001_172286000	0.0416667	0.538265
chr1_172382001_172383000	0.075	0.537901
chr1_172403001_172404000	0.125	0.538149
chr1_172940001_172941000	0.142857	0.538365
chr1_173045001_173046000	0.0666667	0.538795
chr1_173293001_173294000	0.0454545	0.539525
chr1_173347001_173348000	0.125	0.540179
chr1_173668001_173669000	0.166667	0.540242
chr1_173971001_173972000	0.5	0.540242
chr1_174289001_174290000	0.0625	0.540489
chr1_174324001_174325000	0.1	0.540701
chr1_174389001_174390000	0.125	0.540946
chr1_174406001_174407000	0.0714286	0.542257
chr1_174512001_174513000	0.25	0.542487
chr1_174545001_174546000	0.0588235	0.542626
chr1_17458001_17459000	0.0434783	0.543591
chr1_174589001_174590000	0.166667	0.5441
chr1_174599001_174600000	0.25	0.54426
chr1_174951001_174952000	0.0909091	0.544465
chr1_175001001_175002000	0.0243902	0.545811
chr1_175006001_175007000	0.047619	0.545928
chr1_175154001_175155000	0.1	0.546016
chr1_175202001_175203000	0.142857	0.546034
chr1_175406001_175407000	0.0909091	0.546322
chr1_175811001_175812000	0.0555556	0.546951
chr1_175824001_175825000	0.25	0.547188
chr1_175825001_175826000	0.0454545	0.547983
chr1_175830001_175831000	0.0333333	0.549249
chr1_175961001_175962000	0.0555556	0.550593
chr1_175974001_175975000	0.222222	0.55087
chr1_176002001_176003000	0.1	0.551019
chr1_176109001_176110000	0.1	0.551045
chr1_176201001_176202000	0.25	0.551139
chr1_176281001_176282000	0.111111	0.551312
chr1_176328001_176329000	0.125	0.551764
chr1_176357001_176358000	0.153846	0.551837
chr1_176449001_176450000	0.0769231	0.552863
chr1_176506001_176507000	0.0769231	0.552949
chr1_176711001_176712000	0.1	0.552976
chr1_177040001_177041000	0.166667	0.552976
chr1_17705001_17706000	0.0526316	0.554321
chr1_177172001_177173000	0.142857	0.554433
chr1_177374001_177375000	0.08	0.55488
chr1_177534001_177535000	0.125	0.555278
chr1_177605001_177606000	0.125	0.555485
chr1_177645001_177646000	0.0357143	0.556362
chr1_177656001_177657000	0.1	0.5568
chr1_177663001_177664000	0.0833333	0.557356
chr1_177664001_177665000	0.25	0.557457
chr1_177695001_177696000	0.142857	0.557529
chr1_177708001_177709000	0.0625	0.557765
chr1_177732001_177733000	0.166667	0.557788
chr1_177739001_177740000	0.5	0.557946
chr1_177757001_177758000	0.0769231	0.558079
chr1_177774001_177775000	0.0769231	0.558469
chr1_177813001_177814000	0.1	0.558538
chr1_177956001_177957000	0.05	0.55934
chr1_177982001_177983000	0.25	0.559374
chr1_178108001_178109000	0.25	0.559374
chr1_17823001_17824000	0.0454545	0.56017
chr1_178284001_178285000	0.166667	0.560258
chr1_178287001_178288000	0.1	0.560654
chr1_178288001_178289000	0.1	0.561297
chr1_178289001_178290000	0.166667	0.563087
chr1_178586001_178587000	0.0555556	0.563503
chr1_178597001_178598000	0.047619	0.563832
chr1_179125001_179126000	0.0625	0.564001
chr1_17913001_17914000	0.0909091	0.564504
chr1_179424001_179425000	0.0181818	0.565695
chr1_179465001_179466000	0.0769231	0.565733
chr1_179657001_179658000	0.0909091	0.566026
chr1_179661001_179662000	0.2	0.566026
chr1_180013001_180014000	0.5	0.566026
chr1_180272001_180273000	0.142857	0.566283
chr1_180442001_180443000	0.0294118	0.566221
chr1_180728001_180729000	0.0769231	0.566414
chr1_180729001_180730000	0.047619	0.566947
chr1_181239001_181240000	0.0666667	0.567426
chr1_181857001_181858000	0.1	0.567541
chr1_182436001_182437000	0.25	0.567584
chr1_182437001_182438000	0.1	0.56783
chr1_182460001_182461000	0.0625	0.568058
chr1_182555001_182556000	0.0263158	0.566688
chr1_182804001_182805000	0.0833333	0.566752
chr1_182851001_182852000	0.0526316	0.567519
chr1_182979001_182980000	0.0357143	0.567835
chr1_183172001_183173000	0.4	0.56789
chr1_183369001_183370000	0.111111	0.568143
chr1_183537001_183538000	0.03125	0.56866
chr1_183628001_183629000	0.0666667	0.569649
chr1_183629001_183630000	0.111111	0.569952
chr1_18398001_18399000	0.166667	0.571978
chr1_184002001_184003000	0.166667	0.571995
chr1_184100001_184101000	0.166667	0.572348
chr1_184201001_184202000	0.125	0.57276
chr1_184747001_184748000	0.0769231	0.573133
chr1_184836001_184837000	0.0833333	0.573306
chr1_184934001_184935000	0.08	0.571162
chr1_185224001_185225000	0.1	0.571591
chr1_185479001_185480000	0.333333	0.571722
chr1_185507001_185508000	0.0357143	0.571722
chr1_185609001_185610000	0.1	0.57174
chr1_185626001_185627000	0.0555556	0.571903
chr1_186014001_186015000	0.0666667	0.571915
chr1_186102001_186103000	0.142857	0.572105
chr1_186108001_186109000	0.0714286	0.572113
chr1_186130001_186131000	0.125	0.572299
chr1_186298001_186299000	0.5	0.572315
chr1_186566001_186567000	0.0714286	0.572299
chr1_186761001_186762000	0.125	0.572287
chr1_187250001_187251000	0.25	0.572287
chr1_187317001_187318000	0.166667	0.572418
chr1_187503001_187504000	0.1	0.572736
chr1_187543001_187544000	0.25	0.572773
chr1_187776001_187777000	0.181818	0.573014
chr1_188338001_188339000	0.125	0.573049
chr1_188350001_188351000	0.25	0.573053
chr1_18837001_18838000	0.0285714	0.572419
chr1_188528001_188529000	0.0833333	0.572441
chr1_188725001_188726000	0.0625	0.572562
chr1_188733001_188734000	0.166667	0.572644
chr1_188876001_188877000	0.1	0.572203
chr1_189028001_189029000	0.0714286	0.571945
chr1_189043001_189044000	0.125	0.57195
chr1_189222001_189223000	0.0666667	0.571998
chr1_189333001_189334000	0.125	0.572138
chr1_189427001_189428000	0.125	0.572153
chr1_18943001_18944000	0.05	0.572686
chr1_189725001_189726000	0.1	0.573167
chr1_190225001_190226000	0.3	0.573609
chr1_190350001_190351000	0.1	0.573702
chr1_190354001_190355000	0.166667	0.573753
chr1_190371001_190372000	0.111111	0.573753
chr1_190460001_190461000	0.1	0.573793
chr1_190536001_190537000	0.0833333	0.573756
chr1_190637001_190638000	0.25	0.573778
chr1_190919001_190920000	0.0588235	0.573778
chr1_191000001_191001000	0.0666667	0.573985
chr1_191184001_191185000	0.166667	0.574005
chr1_19124001_19125000	0.0555556	0.574418
chr1_191244001_191245000	0.0625	0.574466
chr1_191345001_191346000	0.05	0.57518
chr1_191403001_191404000	0.25	0.575204
chr1_19178001_19179000	0.05	0.576364
chr1_192381001_192382000	0.0833333	0.57647
chr1_192406001_192407000	0.1	0.576501
chr1_192410001_192411000	0.111111	0.576592
chr1_192453001_192454000	0.0625	0.576934
chr1_192467001_192468000	0.5	0.577336
chr1_192643001_192644000	0.166667	0.577462
chr1_192654001_192655000	0.111111	0.577588
chr1_192856001_192857000	0.0625	0.577826
chr1_193042001_193043000	0.05	0.578107
chr1_193254001_193255000	0.0769231	0.578228
chr1_193259001_193260000	0.2	0.578271
chr1_193612001_193613000	0.0909091	0.578453
chr1_193769001_193770000	0.0833333	0.578486
chr1_193908001_193909000	0.333333	0.578618
chr1_193941001_193942000	0.0714286	0.578555
chr1_194006001_194007000	0.125	0.578642
chr1_194083001_194084000	0.2	0.578821
chr1_194292001_194293000	0.1	0.578813
chr1_194512001_194513000	0.111111	0.578833
chr1_194579001_194580000	0.1	0.578861
chr1_194767001_194768000	0.230769	0.578903
chr1_194776001_194777000	0.25	0.578922
chr1_195012001_195013000	0.166667	0.578979
chr1_195024001_195025000	0.111111	0.579108
chr1_195169001_195170000	0.1	0.579184
chr1_195630001_195631000	0.142857	0.579244
chr1_195638001_195639000	0.166667	0.579281
chr1_195676001_195677000	0.0454545	0.579632
chr1_196156001_196157000	0.142857	0.579668
chr1_196895001_196896000	0.0909091	0.579729
chr1_196909001_196910000	0.0833333	0.579958
chr1_198004001_198005000	0.0232558	0.580758
chr1_198060001_198061000	0.125	0.580766
chr1_198282001_198283000	0.125	0.581063
chr1_198283001_198284000	0.0833333	0.581749
chr1_198393001_198394000	0.0909091	0.581826
chr1_198401001_198402000	0.2	0.581852
chr1_198406001_198407000	0.25	0.581852
chr1_198423001_198424000	0.25	0.581976
chr1_198514001_198515000	0.0588235	0.582095
chr1_198581001_198582000	0.166667	0.582137
chr1_198660001_198661000	0.2	0.582186
chr1_198721001_198722000	0.25	0.582211
chr1_198783001_198784000	0.25	0.58233
chr1_198833001_198834000	0.0909091	0.58233
chr1_198933001_198934000	0.1	0.582503
chr1_198945001_198946000	0.0357143	0.582583
chr1_199220001_199221000	0.1	0.58262
chr1_199333001_199334000	0.25	0.582726
chr1_199618001_199619000	0.166667	0.582792
chr1_199814001_199815000	0.166667	0.582796
chr1_200160001_200161000	0.111111	0.583015
chr1_200245001_200246000	0.05	0.583079
chr1_200390001_200391000	0.25	0.583348
chr1_200442001_200443000	0.0434783	0.583889
chr1_200833001_200834000	0.3125	0.584303
chr1_201207001_201208000	0.0769231	0.584338
chr1_201758001_201759000	0.111111	0.58467
chr1_201840001_201841000	0.25	0.585087
chr1_202259001_202260000	1	0.585356
chr1_20235001_20236000	0.0526316	0.585542
chr1_202409001_202410000	0.5	0.585557
chr1_202625001_202626000	0.0344828	0.58635
chr1_202727001_202728000	0.142857	0.586368
chr1_202779001_202780000	0.015625	0.5828
chr1_202859001_202860000	0.0625	0.582791
chr1_202940001_202941000	0.0243902	0.583633
chr1_20316001_20317000	0.0357143	0.583698
chr1_203203001_203204000	0.153846	0.583759
chr1_203228001_203229000	0.111111	0.584032
chr1_203709001_203710000	0.0714286	0.584104
chr1_203810001_203811000	0.142857	0.584614
chr1_203839001_203840000	0.1	0.584692
chr1_204101001_204102000	0.05	0.585253
chr1_204233001_204234000	0.0526316	0.585499
chr1_204304001_204305000	0.25	0.585857
chr1_204324001_204325000	0.0555556	0.586239
chr1_204449001_204450000	0.05	0.588133
chr1_205015001_205016000	0.1	0.588147
chr1_205373001_205374000	0.166667	0.588203
chr1_205440001_205441000	0.5	0.588533
chr1_205575001_205576000	0.0434783	0.589494
chr1_206495001_206496000	0.03125	0.590013
chr1_20654001_20655000	0.05	0.590476
chr1_206552001_206553000	0.0769231	0.590602
chr1_206566001_206567000	0.03125	0.591106
chr1_207156001_207157000	0.142857	0.591266
chr1_207196001_207197000	0.0714286	0.592755
chr1_207227001_207228000	0.0185185	0.590459
chr1_207380001_207381000	0.125	0.591241
chr1_207382001_207383000	0.0714286	0.591554
chr1_207477001_207478000	0.0263158	0.591892
chr1_207809001_207810000	0.0588235	0.59202
chr1_207810001_207811000	0.0434783	0.592134
chr1_207836001_207837000	0.0833333	0.593492
chr1_207947001_207948000	0.0909091	0.593815
chr1_207992001_207993000	0.0212766	0.590658
chr1_208039001_208040000	0.0909091	0.591072
chr1_208045001_208046000	0.25	0.591182
chr1_2081001_2082000	0.125	0.593607
chr1_208261001_208262000	0.0909091	0.594024
chr1_208608001_208609000	0.25	0.594059
chr1_208700001_208701000	0.0769231	0.594282
chr1_209075001_209076000	0.0833333	0.594516
chr1_209191001_209192000	0.25	0.594562
chr1_20921001_20922000	0.0217391	0.595465
chr1_209453001_209454000	0.142857	0.595679
chr1_209582001_209583000	0.142857	0.59581
chr1_209833001_209834000	0.0714286	0.595873
chr1_210067001_210068000	0.037037	0.59615
chr1_210089001_210090000	0.111111	0.59622
chr1_210241001_210242000	0.25	0.59622
chr1_21026001_21027000	0.025641	0.598359
chr1_210286001_210287000	0.0769231	0.59892
chr1_210386001_210387000	0.0588235	0.599155
chr1_210408001_210409000	0.0625	0.599101
chr1_210556001_210557000	0.047619	0.599374
chr1_210615001_210616000	0.125	0.599461
chr1_210713001_210714000	0.0714286	0.59959
chr1_210742001_210743000	0.0357143	0.599877
chr1_211055001_211056000	0.0769231	0.599951
chr1_211138001_211139000	0.125	0.60011
chr1_211171001_211172000	0.0666667	0.600468
chr1_211310001_211311000	0.0769231	0.600567
chr1_211567001_211568000	0.0606061	0.601176
chr1_211635001_211636000	0.125	0.601182
chr1_212008001_212009000	0.0454545	0.601343
chr1_212488001_212489000	0.0625	0.601585
chr1_212833001_212834000	0.111111	0.601953
chr1_212835001_212836000	0.142857	0.602179
chr1_212898001_212899000	0.125	0.59607
chr1_213169001_213170000	0.2	0.596815
chr1_213200001_213201000	0.142857	0.59708
chr1_213218001_213219000	0.030303	0.597263
chr1_213282001_213283000	0.2	0.597469
chr1_213330001_213331000	0.047619	0.597879
chr1_213532001_213533000	0.1	0.598162
chr1_213533001_213534000	0.03125	0.598916
chr1_213806001_213807000	0.0526316	0.599167
chr1_213980001_213981000	0.285714	0.599268
chr1_214149001_214150000	0.0909091	0.599371
chr1_214208001_214209000	0.166667	0.599371
chr1_214224001_214225000	0.0833333	0.599446
chr1_214228001_214229000	0.0666667	0.599518
chr1_214292001_214293000	0.25	0.599557
chr1_21454001_21455000	0.0333333	0.600208
chr1_214772001_214773000	0.1	0.600866
chr1_214897001_214898000	0.0666667	0.601113
chr1_214898001_214899000	0.1875	0.601353
chr1_215064001_215065000	0.25	0.601368
chr1_215104001_215105000	0.125	0.601584
chr1_215377001_215378000	0.0384615	0.601831
chr1_215433001_215434000	0.0625	0.602081
chr1_215707001_215708000	0.0555556	0.602626
chr1_21580001_21581000	0.0625	0.603112
chr1_216185001_216186000	0.142857	0.603104
chr1_216574001_216575000	0.25	0.60312
chr1_216910001_216911000	0.1	0.603014
chr1_216919001_216920000	0.166667	0.603014
chr1_216941001_216942000	0.25	0.603061
chr1_217000001_217001000	0.125	0.603103
chr1_217022001_217023000	0.111111	0.603119
chr1_21738001_21739000	0.1	0.603357
chr1_217532001_217533000	0.25	0.603416
chr1_21770001_21771000	0.0833333	0.603436
chr1_21791001_21792000	0.125	0.603536
chr1_217912001_217913000	0.0833333	0.603693
chr1_218009001_218010000	0.125	0.603704
chr1_21802001_21803000	0.111111	0.604047
chr1_21807001_21808000	0.166667	0.604074
chr1_218186001_218187000	0.111111	0.604093
chr1_218190001_218191000	0.0588235	0.604155
chr1_218294001_218295000	0.0714286	0.604225
chr1_218531001_218532000	0.1	0.604464
chr1_218577001_218578000	0.047619	0.604531
chr1_218615001_218616000	0.1	0.604595
chr1_218803001_218804000	0.25	0.604615
chr1_218817001_218818000	0.111111	0.604567
chr1_219162001_219163000	0.166667	0.604628
chr1_219589001_219590000	0.142857	0.604631
chr1_219723001_219724000	0.1	0.60477
chr1_219781001_219782000	0.0434783	0.604811
chr1_219794001_219795000	0.0833333	0.604937
chr1_219950001_219951000	0.111111	0.604966
chr1_220014001_220015000	0.0526316	0.605171
chr1_220024001_220025000	0.125	0.605076
chr1_220211001_220212000	0.111111	0.605486
chr1_220483001_220484000	0.25	0.605687
chr1_220496001_220497000	0.0833333	0.605993
chr1_220592001_220593000	0.166667	0.606016
chr1_220620001_220621000	0.25	0.606
chr1_220658001_220659000	0.0555556	0.606233
chr1_220879001_220880000	0.0322581	0.606864
chr1_22089001_22090000	0.0555556	0.607236
chr1_221145001_221146000	0.5	0.607277
chr1_22131001_22132000	0.111111	0.607731
chr1_22171001_22172000	0.166667	0.608236
chr1_221835001_221836000	0.166667	0.608236
chr1_222515001_222516000	0.142857	0.608258
chr1_222580001_222581000	0.0909091	0.608652
chr1_222638001_222639000	0.05	0.603707
chr1_222676001_222677000	0.0454545	0.604155
chr1_222687001_222688000	0.166667	0.604431
chr1_222796001_222797000	0.0714286	0.604499
chr1_222936001_222937000	0.0833333	0.604609
chr1_223046001_223047000	0.5	0.60466
chr1_223069001_223070000	0.0416667	0.605118
chr1_223166001_223167000	0.04	0.605553
chr1_223441001_223442000	0.0526316	0.60562
chr1_223573001_223574000	0.0714286	0.60581
chr1_223621001_223622000	0.0769231	0.60628
chr1_223964001_223965000	0.05	0.606868
chr1_223970001_223971000	0.0454545	0.60719
chr1_224000001_224001000	0.0188679	0.608062
chr1_224080001_224081000	0.0434783	0.608205
chr1_224123001_224124000	0.0833333	0.608214
chr1_224145001_224146000	1	0.608586
chr1_224160001_224161000	0.0277778	0.608739
chr1_224170001_224171000	0.037037	0.608866
chr1_224235001_224236000	0.0833333	0.608939
chr1_224627001_224628000	0.05	0.609509
chr1_224725001_224726000	0.0454545	0.609784
chr1_225086001_225087000	0.166667	0.609784
chr1_225244001_225245000	0.166667	0.609946
chr1_225246001_225247000	0.0909091	0.610271
chr1_225247001_225248000	0.153846	0.610629
chr1_225315001_225316000	0.0769231	0.610841
chr1_225358001_225359000	0.0714286	0.611013
chr1_225373001_225374000	0.142857	0.611013
chr1_225404001_225405000	0.0909091	0.611396
chr1_225497001_225498000	0.25	0.610843
chr1_225851001_225852000	0.0277778	0.61153
chr1_225915001_225916000	0.0454545	0.611872
chr1_226153001_226154000	0.0454545	0.611905
chr1_226227001_226228000	0.333333	0.612568
chr1_226273001_226274000	0.125	0.612797
chr1_226305001_226306000	0.166667	0.613288
chr1_226313001_226314000	0.0263158	0.612504
chr1_226408001_226409000	0.1	0.612782
chr1_226679001_226680000	0.0625	0.613051
chr1_226705001_226706000	0.1	0.613225
chr1_226788001_226789000	0.05	0.613873
chr1_226802001_226803000	0.142857	0.613871
chr1_226803001_226804000	0.25	0.613385
chr1_226983001_226984000	0.3	0.61216
chr1_227114001_227115000	0.05	0.612347
chr1_227119001_227120000	0.1	0.612718
chr1_227897001_227898000	0.166667	0.61282
chr1_227999001_228000000	0.125	0.612867
chr1_228056001_228057000	0.037037	0.613335
chr1_228170001_228171000	0.25	0.613335
chr1_228181001_228182000	0.125	0.613594
chr1_228298001_228299000	0.0454545	0.61332
chr1_228433001_228434000	0.0555556	0.613936
chr1_228712001_228713000	0.166667	0.613937
chr1_228795001_228796000	0.0666667	0.614099
chr1_228816001_228817000	0.0526316	0.614575
chr1_228848001_228849000	0.142857	0.614634
chr1_229010001_229011000	0.0714286	0.614794
chr1_229403001_229404000	0.04	0.615122
chr1_229488001_229489000	0.0769231	0.615157
chr1_229566001_229567000	0.125	0.613221
chr1_229670001_229671000	0.5	0.613973
chr1_229683001_229684000	0.0333333	0.61451
chr1_230121001_230122000	0.0769231	0.614845
chr1_230426001_230427000	0.166667	0.615564
chr1_230433001_230434000	0.1	0.615636
chr1_23046001_23047000	0.153846	0.615957
chr1_230519001_230520000	0.0344828	0.616443
chr1_231013001_231014000	0.0526316	0.616654
chr1_231073001_231074000	0.0769231	0.616763
chr1_231183001_231184000	0.25	0.616806
chr1_231520001_231521000	0.0588235	0.617014
chr1_231864001_231865000	0.1	0.617126
chr1_231915001_231916000	0.25	0.617514
chr1_232216001_232217000	0.1	0.617591
chr1_232256001_232257000	0.333333	0.618044
chr1_232303001_232304000	0.0333333	0.618225
chr1_23265001_23266000	0.0909091	0.618226
chr1_23268001_23269000	0.0588235	0.618347
chr1_232689001_232690000	0.0625	0.618803
chr1_232945001_232946000	0.166667	0.61879
chr1_233206001_233207000	0.5	0.61908
chr1_233229001_233230000	0.1	0.619149
chr1_23330001_23331000	0.0555556	0.619474
chr1_23368001_23369000	0.03125	0.619736
chr1_233733001_233734000	0.0769231	0.619822
chr1_233740001_233741000	0.125	0.61995
chr1_233743001_233744000	0.0625	0.620129
chr1_233745001_233746000	0.0909091	0.6202
chr1_234060001_234061000	0.285714	0.620498
chr1_234073001_234074000	0.5	0.620584
chr1_234535001_234536000	0.0909091	0.620787
chr1_234697001_234698000	0.166667	0.62104
chr1_234709001_234710000	0.111111	0.621078
chr1_235300001_235301000	0.1	0.621225
chr1_235304001_235305000	0.0384615	0.621482
chr1_235432001_235433000	0.2	0.62167
chr1_235726001_235727000	0.0666667	0.621749
chr1_235785001_235786000	0.0769231	0.622227
chr1_236282001_236283000	0.025641	0.623092
chr1_236677001_236678000	0.05	0.623177
chr1_237273001_237274000	0.0833333	0.623415
chr1_237656001_237657000	0.0344828	0.623746
chr1_237983001_237984000	0.2	0.624051
chr1_237989001_237990000	0.142857	0.624195
chr1_238202001_238203000	0.111111	0.624241
chr1_238203001_238204000	0.0714286	0.624479
chr1_238265001_238266000	0.2	0.624514
chr1_238314001_238315000	0.0833333	0.624531
chr1_238769001_238770000	0.0384615	0.624319
chr1_238920001_238921000	0.166667	0.62435
chr1_239190001_239191000	0.142857	0.62435
chr1_239587001_239588000	0.0588235	0.624611
chr1_239589001_239590000	0.0833333	0.624532
chr1_239790001_239791000	0.0714286	0.624545
chr1_239792001_239793000	0.25	0.624929
chr1_239805001_239806000	0.0434783	0.625108
chr1_240312001_240313000	0.030303	0.625082
chr1_240365001_240366000	0.142857	0.625112
chr1_240651001_240652000	0.0588235	0.625253
chr1_240768001_240769000	0.0666667	0.625348
chr1_240983001_240984000	0.05	0.625492
chr1_241050001_241051000	0.222222	0.625549
chr1_241063001_241064000	0.0344828	0.62581
chr1_241191001_241192000	0.05	0.625885
chr1_241527001_241528000	0.125	0.626309
chr1_241828001_241829000	0.0909091	0.626331
chr1_242125001_242126000	0.125	0.626598
chr1_242213001_242214000	0.0588235	0.626824
chr1_242622001_242623000	0.0384615	0.626969
chr1_242646001_242647000	0.111111	0.627221
chr1_242781001_242782000	0.0714286	0.62733
chr1_243002001_243003000	0.0434783	0.628243
chr1_243065001_243066000	0.166667	0.628299
chr1_243115001_243116000	0.285714	0.628502
chr1_243153001_243154000	0.157895	0.628651
chr1_243175001_243176000	0.0666667	0.62869
chr1_243179001_243180000	0.111111	0.628684
chr1_243186001_243187000	0.125	0.629246
chr1_243243001_243244000	0.0526316	0.629271
chr1_243281001_243282000	0.0294118	0.629582
chr1_243341001_243342000	0.0555556	0.629832
chr1_243378001_243379000	0.25	0.629902
chr1_243498001_243499000	0.0833333	0.630302
chr1_243562001_243563000	0.0416667	0.630392
chr1_243972001_243973000	0.0625	0.630264
chr1_243974001_243975000	0.111111	0.630353
chr1_244195001_244196000	0.0333333	0.630112
chr1_244208001_244209000	0.166667	0.630118
chr1_244535001_244536000	0.0434783	0.630252
chr1_244611001_244612000	0.125	0.630252
chr1_244690001_244691000	0.0384615	0.630418
chr1_244786001_244787000	0.1	0.630499
chr1_245019001_245020000	0.0833333	0.630517
chr1_245184001_245185000	0.1	0.630794
chr1_24557001_24558000	0.0454545	0.631215
chr1_245738001_245739000	0.142857	0.631662
chr1_245813001_245814000	0.0333333	0.631985
chr1_246008001_246009000	0.0833333	0.631995
chr1_246109001_246110000	0.0333333	0.632204
chr1_246162001_246163000	0.0666667	0.632317
chr1_246220001_246221000	0.0434783	0.632571
chr1_246357001_246358000	0.03125	0.632545
chr1_246410001_246411000	0.333333	0.632566
chr1_246777001_246778000	0.0714286	0.632835
chr1_247326001_247327000	0.25	0.632884
chr1_247517001_247518000	0.1	0.633211
chr1_247756001_247757000	0.285714	0.633526
chr1_247852001_247853000	0.166667	0.633526
chr1_24787001_24788000	0.1	0.633774
chr1_248023001_248024000	0.5	0.63387
chr1_248083001_248084000	0.111111	0.633899
chr1_248232001_248233000	0.0714286	0.634165
chr1_248234001_248235000	0.2	0.634216
chr1_248364001_248365000	0.125	0.634246
chr1_248460001_248461000	0.0833333	0.634141
chr1_248609001_248610000	0.05	0.634279
chr1_248630001_248631000	0.2	0.634316
chr1_248677001_248678000	0.25	0.634316
chr1_248681001_248682000	0.166667	0.634318
chr1_249176001_249177000	0.05	0.634454
chr1_249192001_249193000	0.047619	0.634894
chr1_25375001_25376000	0.0454545	0.635055
chr1_25385001_25386000	0.0666667	0.635224
chr1_25834001_25835000	0.04	0.63555
chr1_26046001_26047000	0.047619	0.635794
chr1_26399001_26400000	0.0277778	0.636163
chr1_26542001_26543000	0.1	0.637073
chr1_26558001_26559000	0.0555556	0.637192
chr1_26591001_26592000	0.1	0.637539
chr1_26804001_26805000	0.0555556	0.637667
chr1_27233001_27234000	0.0416667	0.63788
chr1_2759001_2760000	0.0384615	0.638096
chr1_28031001_28032000	0.0434783	0.638491
chr1_28211001_28212000	0.0333333	0.638929
chr1_29065001_29066000	0.0212766	0.637708
chr1_29079001_29080000	0.0833333	0.637871
chr1_29139001_29140000	0.0526316	0.629145
chr1_29193001_29194000	0.04	0.629597
chr1_29308001_29309000	0.0909091	0.629663
chr1_29362001_29363000	0.0333333	0.629858
chr1_2965001_2966000	0.166667	0.630114
chr1_29726001_29727000	0.25	0.630145
chr1_29730001_29731000	0.25	0.630254
chr1_30819001_30820000	0.0322581	0.630362
chr1_31093001_31094000	0.0555556	0.630387
chr1_31115001_31116000	0.037037	0.631516
chr1_31254001_31255000	0.0277778	0.631878
chr1_31386001_31387000	0.0666667	0.632735
chr1_31514001_31515000	0.111111	0.632881
chr1_31540001_31541000	0.047619	0.633154
chr1_3156001_3157000	0.5	0.633384
chr1_31619001_31620000	0.0714286	0.634132
chr1_31620001_31621000	0.027027	0.634863
chr1_31667001_31668000	0.0285714	0.635361
chr1_31713001_31714000	0.111111	0.634638
chr1_31824001_31825000	0.333333	0.634714
chr1_32023001_32024000	0.0188679	0.633293
chr1_32350001_32351000	0.05	0.633943
chr1_32471001_32472000	0.25	0.634104
chr1_32489001_32490000	0.0833333	0.634153
chr1_32766001_32767000	0.0588235	0.634396
chr1_32845001_32846000	0.0769231	0.634726
chr1_33007001_33008000	0.125	0.634848
chr1_33009001_33010000	0.0909091	0.635152
chr1_3306001_3307000	0.047619	0.63635
chr1_33281001_33282000	0.0294118	0.635091
chr1_33672001_33673000	0.142857	0.635054
chr1_33717001_33718000	1	0.634674
chr1_33919001_33920000	0.111111	0.634878
chr1_33923001_33924000	0.0454545	0.635462
chr1_3405001_3406000	0.0434783	0.635929
chr1_34297001_34298000	0.111111	0.635994
chr1_34559001_34560000	0.0454545	0.63619
chr1_34678001_34679000	0.0555556	0.636424
chr1_34911001_34912000	0.0769231	0.636593
chr1_35071001_35072000	0.0714286	0.636716
chr1_35414001_35415000	0.0909091	0.637036
chr1_35457001_35458000	0.0909091	0.637068
chr1_35618001_35619000	0.0344828	0.637475
chr1_3583001_3584000	0.025	0.638027
chr1_36155001_36156000	0.0526316	0.638502
chr1_36204001_36205000	0.0263158	0.63879
chr1_36279001_36280000	0.125	0.639074
chr1_36513001_36514000	0.0625	0.639223
chr1_36607001_36608000	0.0740741	0.639525
chr1_3674001_3675000	0.125	0.640116
chr1_36892001_36893000	0.4	0.640824
chr1_37014001_37015000	0.0625	0.640894
chr1_37350001_37351000	0.0454545	0.641273
chr1_37616001_37617000	0.0714286	0.641433
chr1_37628001_37629000	0.142857	0.641433
chr1_37754001_37755000	0.1	0.641499
chr1_37762001_37763000	0.0322581	0.64174
chr1_37768001_37769000	0.0666667	0.642299
chr1_3779001_3780000	0.0285714	0.642484
chr1_37844001_37845000	0.333333	0.642671
chr1_38026001_38027000	0.0714286	0.642777
chr1_38164001_38165000	0.0833333	0.642797
chr1_38436001_38437000	0.0526316	0.642949
chr1_38550001_38551000	0.25	0.643049
chr1_38560001_38561000	0.0384615	0.643383
chr1_38893001_38894000	0.0769231	0.643641
chr1_39158001_39159000	0.0555556	0.643629
chr1_39272001_39273000	0.0357143	0.643918
chr1_39488001_39489000	0.5	0.644511
chr1_39746001_39747000	0.0714286	0.644623
chr1_39965001_39966000	0.125	0.644969
chr1_40400001_40401000	0.5	0.645491
chr1_40937001_40938000	0.0740741	0.645717
chr1_41038001_41039000	0.0666667	0.645912
chr1_41339001_41340000	0.047619	0.646083
chr1_41375001_41376000	0.037037	0.646355
chr1_41643001_41644000	0.0344828	0.646673
chr1_41810001_41811000	0.0714286	0.647029
chr1_42457001_42458000	0.0769231	0.64707
chr1_42527001_42528000	0.25	0.647113
chr1_42528001_42529000	0.166667	0.647237
chr1_42699001_42700000	0.25	0.647243
chr1_42717001_42718000	0.0909091	0.64759
chr1_42718001_42719000	0.2	0.647551
chr1_42738001_42739000	0.0909091	0.647638
chr1_42808001_42809000	0.05	0.647714
chr1_42811001_42812000	0.025641	0.647008
chr1_43389001_43390000	0.03125	0.645307
chr1_43581001_43582000	0.166667	0.645354
chr1_43584001_43585000	0.047619	0.645436
chr1_43699001_43700000	0.0333333	0.645944
chr1_43817001_43818000	0.0625	0.646198
chr1_43864001_43865000	0.037037	0.646283
chr1_44556001_44557000	0.0526316	0.646419
chr1_44658001_44659000	0.027027	0.646688
chr1_44770001_44771000	0.0588235	0.647041
chr1_45018001_45019000	0.111111	0.647186
chr1_45489001_45490000	0.0909091	0.64728
chr1_45543001_45544000	0.0322581	0.647507
chr1_45585001_45586000	0.0384615	0.647695
chr1_45610001_45611000	0.0588235	0.647759
chr1_45629001_45630000	0.0833333	0.648159
chr1_45630001_45631000	0.222222	0.648382
chr1_45649001_45650000	0.166667	0.648452
chr1_45651001_45652000	0.0833333	0.648443
chr1_45652001_45653000	0.047619	0.648544
chr1_45665001_45666000	0.05	0.648732
chr1_45751001_45752000	0.5	0.649085
chr1_45754001_45755000	0.0833333	0.6491
chr1_46673001_46674000	0.1	0.649693
chr1_46931001_46932000	0.111111	0.648445
chr1_47127001_47128000	0.0294118	0.648598
chr1_47232001_47233000	1	0.648595
chr1_47243001_47244000	0.111111	0.649138
chr1_47252001_47253000	1	0.649188
chr1_47295001_47296000	0.166667	0.649379
chr1_47314001_47315000	0.0909091	0.649574
chr1_47458001_47459000	0.2	0.649602
chr1_47474001_47475000	0.25	0.649724
chr1_47554001_47555000	0.0588235	0.649812
chr1_47599001_47600000	0.0434783	0.649929
chr1_47625001_47626000	0.166667	0.649966
chr1_47631001_47632000	0.0344828	0.650564
chr1_47635001_47636000	0.166667	0.650656
chr1_4765001_4766000	0.166667	0.65079
chr1_47778001_47779000	0.0217391	0.650361
chr1_48136001_48137000	0.111111	0.650363
chr1_48304001_48305000	0.0384615	0.651292
chr1_48444001_48445000	0.025	0.651765
chr1_48587001_48588000	0.142857	0.651781
chr1_48619001_48620000	0.142857	0.651848
chr1_48626001_48627000	0.0714286	0.651936
chr1_48636001_48637000	1	0.652045
chr1_48719001_48720000	0.5	0.65209
chr1_48744001_48745000	0.047619	0.652261
chr1_48745001_48746000	0.0833333	0.652358
chr1_48779001_48780000	0.111111	0.652526
chr1_48830001_48831000	0.5	0.652574
chr1_48834001_48835000	0.025641	0.653012
chr1_48835001_48836000	0.025	0.653278
chr1_48927001_48928000	0.0769231	0.653302
chr1_4903001_4904000	0.25	0.653297
chr1_49111001_49112000	0.0833333	0.653397
chr1_49192001_49193000	0.0833333	0.653448
chr1_49309001_49310000	0.142857	0.653462
chr1_49355001_49356000	0.111111	0.653523
chr1_49538001_49539000	0.222222	0.653728
chr1_49724001_49725000	0.1	0.653862
chr1_49964001_49965000	0.2	0.653869
chr1_50030001_50031000	0.25	0.653922
chr1_50176001_50177000	0.111111	0.65396
chr1_50344001_50345000	0.0714286	0.654021
chr1_50402001_50403000	0.111111	0.654184
chr1_50524001_50525000	0.125	0.654209
chr1_50547001_50548000	0.125	0.654237
chr1_50757001_50758000	0.0833333	0.654313
chr1_5146001_5147000	0.0769231	0.654335
chr1_51518001_51519000	0.0588235	0.654405
chr1_51643001_51644000	0.0909091	0.654355
chr1_51777001_51778000	0.0454545	0.654999
chr1_51853001_51854000	0.1	0.655154
chr1_51944001_51945000	0.0384615	0.655362
chr1_521001_522000	0.0714286	0.655215
chr1_525001_526000	0.0714286	0.655538
chr1_526001_527000	0.0625	0.655387
chr1_52612001_52613000	0.0714286	0.655399
chr1_52622001_52623000	0.027027	0.65569
chr1_53031001_53032000	0.0263158	0.656154
chr1_53075001_53076000	0.05	0.656667
chr1_53092001_53093000	0.1	0.656784
chr1_53357001_53358000	0.0869565	0.656989
chr1_53472001_53473000	0.0714286	0.657056
chr1_5381001_5382000	0.0416667	0.657159
chr1_53826001_53827000	0.1	0.657779
chr1_54236001_54237000	0.0263158	0.658044
chr1_54699001_54700000	0.0833333	0.657921
chr1_55052001_55053000	0.0285714	0.658517
chr1_55055001_55056000	0.0526316	0.658759
chr1_55056001_55057000	0.030303	0.659111
chr1_55232001_55233000	0.0909091	0.659289
chr1_553001_554000	0.1	0.659359
chr1_55382001_55383000	0.210526	0.659425
chr1_55390001_55391000	0.0526316	0.659543
chr1_55489001_55490000	0.0666667	0.659838
chr1_56002001_56003000	0.0909091	0.659912
chr1_56030001_56031000	0.0588235	0.660032
chr1_56462001_56463000	0.142857	0.660062
chr1_56515001_56516000	0.25	0.66005
chr1_56524001_56525000	0.1	0.660074
chr1_56556001_56557000	0.111111	0.660246
chr1_56782001_56783000	0.1	0.660276
chr1_56783001_56784000	0.0952381	0.660405
chr1_56822001_56823000	0.0322581	0.660609
chr1_56864001_56865000	0.111111	0.66068
chr1_56964001_56965000	0.0769231	0.660725
chr1_57114001_57115000	0.333333	0.660713
chr1_57188001_57189000	0.111111	0.660723
chr1_5730001_5731000	0.166667	0.660716
chr1_5731001_5732000	0.0526316	0.660813
chr1_5735001_5736000	0.333333	0.660771
chr1_5762001_5763000	0.037037	0.660907
chr1_57711001_57712000	0.0909091	0.660974
chr1_57826001_57827000	0.1	0.661017
chr1_57845001_57846000	0.0833333	0.661086
chr1_57959001_57960000	0.0769231	0.661123
chr1_57983001_57984000	0.0714286	0.661195
chr1_580001_581000	0.125	0.661191
chr1_58031001_58032000	0.125	0.661294
chr1_58400001_58401000	0.0434783	0.661343
chr1_58445001_58446000	0.1	0.661331
chr1_5849001_5850000	0.0588235	0.661368
chr1_58595001_58596000	0.142857	0.661265
chr1_58633001_58634000	0.375	0.661591
chr1_58735001_58736000	0.5	0.661649
chr1_58760001_58761000	0.1	0.661658
chr1_58842001_58843000	0.0714286	0.661765
chr1_590001_591000	0.5	0.661765
chr1_59318001_59319000	0.0833333	0.661922
chr1_59377001_59378000	0.05	0.662031
chr1_59451001_59452000	0.111111	0.662118
chr1_59484001_59485000	0.0416667	0.662345
chr1_59537001_59538000	0.0555556	0.662392
chr1_59543001_59544000	0.0588235	0.66245
chr1_59652001_59653000	0.111111	0.662533
chr1_59673001_59674000	0.0625	0.662717
chr1_59836001_59837000	0.0909091	0.662815
chr1_59844001_59845000	0.0434783	0.662875
chr1_59846001_59847000	0.25	0.662922
chr1_59876001_59877000	0.2	0.662926
chr1_60055001_60056000	0.0833333	0.663103
chr1_60225001_60226000	0.0416667	0.662789
chr1_60231001_60232000	0.25	0.662835
chr1_60352001_60353000	0.166667	0.663094
chr1_60353001_60354000	0.0689655	0.663175
chr1_60448001_60449000	0.25	0.663206
chr1_60505001_60506000	0.142857	0.663286
chr1_60628001_60629000	0.0909091	0.663305
chr1_60674001_60675000	0.0833333	0.663272
chr1_60793001_60794000	0.166667	0.663398
chr1_60821001_60822000	0.0909091	0.663531
chr1_60845001_60846000	0.1	0.663444
chr1_60847001_60848000	0.1	0.663535
chr1_60931001_60932000	0.166667	0.663605
chr1_60958001_60959000	0.166667	0.663657
chr1_61191001_61192000	0.111111	0.663678
chr1_61242001_61243000	0.05	0.663713
chr1_61247001_61248000	0.166667	0.663791
chr1_61359001_61360000	0.0555556	0.663882
chr1_61701001_61702000	0.2	0.663884
chr1_61824001_61825000	0.1	0.664027
chr1_61841001_61842000	0.2	0.664089
chr1_61898001_61899000	0.2	0.664173
chr1_62042001_62043000	0.125	0.664257
chr1_62172001_62173000	0.142857	0.66455
chr1_62246001_62247000	0.0833333	0.664581
chr1_6233001_6234000	0.0740741	0.665535
chr1_62705001_62706000	1	0.665573
chr1_62830001_62831000	0.1	0.665556
chr1_63146001_63147000	0.125	0.665603
chr1_63167001_63168000	0.25	0.665604
chr1_63169001_63170000	0.166667	0.665829
chr1_63202001_63203000	0.0714286	0.665987
chr1_63255001_63256000	0.0166667	0.66461
chr1_63279001_63280000	0.333333	0.664595
chr1_63412001_63413000	0.0384615	0.664696
chr1_63563001_63564000	0.0625	0.664583
chr1_63647001_63648000	0.0555556	0.664607
chr1_63794001_63795000	0.0322581	0.664045
chr1_63968001_63969000	0.1	0.664088
chr1_63971001_63972000	0.222222	0.66422
chr1_64133001_64134000	0.0588235	0.664389
chr1_64379001_64380000	0.166667	0.664533
chr1_64450001_64451000	0.0769231	0.664553
chr1_64490001_64491000	0.25	0.664631
chr1_64571001_64572000	0.0714286	0.664731
chr1_64746001_64747000	0.1	0.664818
chr1_64810001_64811000	0.117647	0.665045
chr1_65074001_65075000	0.0666667	0.665055
chr1_652001_653000	0.25	0.665055
chr1_65605001_65606000	0.0625	0.665193
chr1_65606001_65607000	0.0232558	0.665722
chr1_6561001_6562000	0.0454545	0.666572
chr1_65919001_65920000	0.105263	0.666801
chr1_65921001_65922000	0.0208333	0.667245
chr1_65927001_65928000	0.0666667	0.667316
chr1_65972001_65973000	0.0526316	0.667432
chr1_66014001_66015000	0.0625	0.667566
chr1_66018001_66019000	0.25	0.667697
chr1_66199001_66200000	0.142857	0.667692
chr1_665001_666000	0.0384615	0.66791
chr1_66583001_66584000	0.1	0.6679
chr1_66668001_66669000	0.0769231	0.668003
chr1_66726001_66727000	0.25	0.668019
chr1_66932001_66933000	0.0769231	0.668065
chr1_66934001_66935000	0.25	0.668082
chr1_66948001_66949000	0.0714286	0.668149
chr1_67078001_67079000	0.166667	0.668147
chr1_6730001_6731000	0.0238095	0.668305
chr1_67644001_67645000	0.142857	0.668392
chr1_67669001_67670000	0.037037	0.66794
chr1_67712001_67713000	0.5	0.667977
chr1_67723001_67724000	0.0555556	0.668059
chr1_67888001_67889000	0.0454545	0.668436
chr1_68054001_68055000	0.0769231	0.668569
chr1_68058001_68059000	0.0666667	0.668748
chr1_68165001_68166000	0.0204082	0.668554
chr1_6841001_6842000	0.166667	0.668728
chr1_68472001_68473000	0.2	0.668868
chr1_68624001_68625000	0.0357143	0.668934
chr1_68847001_68848000	0.142857	0.668971
chr1_69064001_69065000	0.0666667	0.66904
chr1_69202001_69203000	0.166667	0.669053
chr1_69207001_69208000	0.2	0.669046
chr1_69253001_69254000	0.0384615	0.669171
chr1_69390001_69391000	0.1875	0.669432
chr1_69391001_69392000	0.1	0.669526
chr1_69394001_69395000	0.0714286	0.669584
chr1_69455001_69456000	0.222222	0.669712
chr1_69502001_69503000	0.333333	0.669809
chr1_69564001_69565000	0.25	0.66995
chr1_69584001_69585000	0.0434783	0.670028
chr1_69851001_69852000	0.0625	0.669991
chr1_69857001_69858000	0.0714286	0.670132
chr1_69883001_69884000	0.1	0.670207
chr1_7006001_7007000	0.166667	0.670279
chr1_70158001_70159000	0.0769231	0.670331
chr1_70313001_70314000	0.333333	0.670352
chr1_70390001_70391000	0.333333	0.670347
chr1_70392001_70393000	0.111111	0.670443
chr1_70470001_70471000	0.0588235	0.670504
chr1_7071001_7072000	0.1	0.671444
chr1_70730001_70731000	0.05	0.671613
chr1_7090001_7091000	0.125	0.671653
chr1_7102001_7103000	0.0333333	0.671875
chr1_71217001_71218000	0.0666667	0.671899
chr1_71223001_71224000	0.08	0.671962
chr1_71283001_71284000	0.0909091	0.671965
chr1_71615001_71616000	0.1	0.672005
chr1_71683001_71684000	0.1	0.67206
chr1_71684001_71685000	0.0833333	0.672102
chr1_71685001_71686000	0.181818	0.672287
chr1_72264001_72265000	0.1	0.672311
chr1_72355001_72356000	0.166667	0.672407
chr1_72356001_72357000	0.25	0.672615
chr1_72367001_72368000	0.0454545	0.672734
chr1_72693001_72694000	0.0769231	0.672754
chr1_7273001_7274000	0.0833333	0.672796
chr1_73060001_73061000	0.0454545	0.672919
chr1_7325001_7326000	0.0526316	0.673062
chr1_73364001_73365000	0.166667	0.673343
chr1_73366001_73367000	0.0294118	0.673447
chr1_73937001_73938000	0.166667	0.673512
chr1_73955001_73956000	0.125	0.673678
chr1_74396001_74397000	0.0909091	0.67369
chr1_74480001_74481000	0.047619	0.673972
chr1_74495001_74496000	0.0909091	0.674074
chr1_74496001_74497000	0.125	0.674145
chr1_74603001_74604000	0.125	0.674153
chr1_74725001_74726000	0.2	0.674173
chr1_74727001_74728000	0.0714286	0.674178
chr1_74845001_74846000	0.125	0.67421
chr1_74867001_74868000	1	0.67421
chr1_74910001_74911000	0.333333	0.674214
chr1_74927001_74928000	0.2	0.67422
chr1_75020001_75021000	0.0833333	0.674344
chr1_75346001_75347000	0.142857	0.674316
chr1_75417001_75418000	0.5	0.673498
chr1_75453001_75454000	0.0454545	0.673586
chr1_75575001_75576000	0.0714286	0.673688
chr1_75665001_75666000	0.2	0.673787
chr1_75784001_75785000	0.333333	0.673787
chr1_75793001_75794000	0.0833333	0.673839
chr1_75803001_75804000	0.1	0.673855
chr1_76112001_76113000	0.111111	0.673815
chr1_7620001_7621000	0.5	0.674356
chr1_76286001_76287000	0.166667	0.674479
chr1_76426001_76427000	0.0909091	0.674509
chr1_76622001_76623000	0.0714286	0.673713
chr1_7663001_7664000	0.166667	0.673698
chr1_77203001_77204000	0.166667	0.673744
chr1_77224001_77225000	0.166667	0.673764
chr1_77303001_77304000	0.5	0.673777
chr1_77380001_77381000	0.25	0.673867
chr1_77426001_77427000	0.0294118	0.674103
chr1_77432001_77433000	0.166667	0.674161
chr1_77573001_77574000	0.0714286	0.674307
chr1_77621001_77622000	0.125	0.674355
chr1_77862001_77863000	0.0714286	0.674392
chr1_77962001_77963000	0.125	0.67476
chr1_78119001_78120000	0.0238095	0.675083
chr1_7841001_7842000	0.0526316	0.674793
chr1_786001_787000	0.125	0.674948
chr1_7867001_7868000	0.0434783	0.675114
chr1_78699001_78700000	0.166667	0.675138
chr1_78732001_78733000	0.111111	0.675216
chr1_78944001_78945000	0.125	0.675305
chr1_79029001_79030000	0.5	0.67532
chr1_79075001_79076000	0.0714286	0.675605
chr1_79198001_79199000	0.0416667	0.675599
chr1_79409001_79410000	0.125	0.675612
chr1_79480001_79481000	0.333333	0.675647
chr1_79594001_79595000	0.1	0.675658
chr1_7967001_7968000	0.0357143	0.675805
chr1_79884001_79885000	1	0.675816
chr1_79981001_79982000	0.181818	0.675995
chr1_80201001_80202000	0.0714286	0.676043
chr1_80259001_80260000	0.142857	0.676054
chr1_80358001_80359000	0.0833333	0.676076
chr1_80409001_80410000	0.0238095	0.676245
chr1_80464001_80465000	0.142857	0.676249
chr1_80536001_80537000	0.0666667	0.676291
chr1_80602001_80603000	0.0454545	0.676271
chr1_80864001_80865000	0.0645161	0.676537
chr1_80953001_80954000	0.111111	0.676541
chr1_80966001_80967000	0.0833333	0.6766
chr1_81253001_81254000	0.125	0.676632
chr1_81269001_81270000	0.142857	0.676615
chr1_81417001_81418000	0.142857	0.676615
chr1_81642001_81643000	0.0227273	0.676544
chr1_81982001_81983000	0.0454545	0.676632
chr1_82047001_82048000	0.047619	0.676693
chr1_82317001_82318000	0.0909091	0.676709
chr1_82351001_82352000	0.05	0.676723
chr1_82405001_82406000	0.125	0.676729
chr1_82600001_82601000	0.0714286	0.676783
chr1_82860001_82861000	0.125	0.676783
chr1_83050001_83051000	0.333333	0.676887
chr1_83148001_83149000	0.0263158	0.676262
chr1_83158001_83159000	0.125	0.67627
chr1_83353001_83354000	0.181818	0.675454
chr1_83441001_83442000	0.0769231	0.675556
chr1_83641001_83642000	0.5	0.675556
chr1_83642001_83643000	0.142857	0.675566
chr1_83649001_83650000	0.05	0.675582
chr1_83728001_83729000	0.0555556	0.675582
chr1_83731001_83732000	0.125	0.675591
chr1_83771001_83772000	0.333333	0.675591
chr1_8379001_8380000	0.0208333	0.675225
chr1_83792001_83793000	0.0555556	0.67529
chr1_83802001_83803000	0.0833333	0.675426
chr1_83820001_83821000	0.117647	0.675488
chr1_83974001_83975000	0.0625	0.675507
chr1_84346001_84347000	0.0909091	0.675599
chr1_84416001_84417000	0.0357143	0.675749
chr1_84574001_84575000	0.285714	0.675749
chr1_84756001_84757000	0.1	0.675782
chr1_84759001_84760000	0.111111	0.675821
chr1_84824001_84825000	0.333333	0.675854
chr1_85118001_85119000	0.0740741	0.676286
chr1_85335001_85336000	0.166667	0.676286
chr1_85384001_85385000	0.05	0.676472
chr1_85466001_85467000	0.0769231	0.676484
chr1_85581001_85582000	0.0666667	0.676529
chr1_85592001_85593000	0.0555556	0.676545
chr1_85770001_85771000	0.0909091	0.67664
chr1_85949001_85950000	0.1	0.676667
chr1_86030001_86031000	0.166667	0.676782
chr1_86109001_86110000	0.176471	0.676867
chr1_86111001_86112000	0.25	0.676924
chr1_86335001_86336000	0.153846	0.677072
chr1_86540001_86541000	0.125	0.677116
chr1_86600001_86601000	0.0909091	0.677179
chr1_86669001_86670000	0.166667	0.677209
chr1_86811001_86812000	0.0625	0.677238
chr1_86933001_86934000	0.25	0.677262
chr1_87076001_87077000	0.25	0.677337
chr1_87092001_87093000	0.2	0.677326
chr1_87095001_87096000	0.037037	0.677627
chr1_87097001_87098000	0.142857	0.677693
chr1_87281001_87282000	0.1	0.67775
chr1_87282001_87283000	0.5	0.6778
chr1_87311001_87312000	0.0384615	0.677972
chr1_87759001_87760000	0.1	0.678027
chr1_87832001_87833000	0.1	0.678111
chr1_87885001_87886000	0.125	0.678115
chr1_88368001_88369000	0.0833333	0.678196
chr1_88810001_88811000	0.0833333	0.678226
chr1_8886001_8887000	0.125	0.678711
chr1_8889001_8890000	0.0952381	0.678892
chr1_88973001_88974000	0.111111	0.67893
chr1_89188001_89189000	0.0416667	0.679135
chr1_89390001_89391000	0.0322581	0.679796
chr1_89394001_89395000	1	0.680078
chr1_89534001_89535000	0.333333	0.680102
chr1_89545001_89546000	0.0869565	0.680122
chr1_89605001_89606000	0.1	0.680176
chr1_89684001_89685000	0.0555556	0.680263
chr1_89694001_89695000	0.125	0.680335
chr1_89874001_89875000	0.0909091	0.680399
chr1_90215001_90216000	0.153846	0.680445
chr1_90313001_90314000	0.0833333	0.680456
chr1_90634001_90635000	0.0666667	0.680607
chr1_90636001_90637000	0.333333	0.680628
chr1_90683001_90684000	0.222222	0.680705
chr1_90714001_90715000	0.1	0.680854
chr1_91018001_91019000	0.125	0.680887
chr1_91019001_91020000	0.333333	0.680949
chr1_91192001_91193000	0.0217391	0.675014
chr1_9139001_9140000	0.0232558	0.675391
chr1_91467001_91468000	0.25	0.675534
chr1_91474001_91475000	0.0625	0.675571
chr1_9154001_9155000	0.0285714	0.675792
chr1_91624001_91625000	0.272727	0.675894
chr1_91715001_91716000	0.5	0.675915
chr1_91763001_91764000	0.125	0.676208
chr1_91834001_91835000	0.111111	0.67638
chr1_91901001_91902000	0.0769231	0.676381
chr1_91909001_91910000	0.2	0.676468
chr1_91950001_91951000	0.0769231	0.676519
chr1_92267001_92268000	0.0454545	0.676668
chr1_92593001_92594000	0.333333	0.677113
chr1_92701001_92702000	0.166667	0.677255
chr1_93067001_93068000	0.166667	0.677255
chr1_93183001_93184000	0.0588235	0.677646
chr1_93184001_93185000	0.0526316	0.677911
chr1_93357001_93358000	0.037037	0.678489
chr1_93358001_93359000	0.272727	0.678607
chr1_93492001_93493000	0.037037	0.678739
chr1_938001_939000	0.0454545	0.679377
chr1_93856001_93857000	0.166667	0.679417
chr1_94021001_94022000	0.111111	0.679436
chr1_94258001_94259000	0.1	0.679452
chr1_94299001_94300000	0.0769231	0.679493
chr1_94418001_94419000	0.25	0.67949
chr1_94976001_94977000	0.105263	0.679542
chr1_95030001_95031000	0.0833333	0.679594
chr1_95084001_95085000	0.0909091	0.679757
chr1_9512001_9513000	0.125	0.680193
chr1_95229001_95230000	0.142857	0.680195
chr1_95450001_95451000	0.0714286	0.680205
chr1_95627001_95628000	0.125	0.680256
chr1_95659001_95660000	0.166667	0.680244
chr1_95678001_95679000	0.0714286	0.680297
chr1_95693001_95694000	0.0188679	0.679564
chr1_95733001_95734000	0.2	0.679564
chr1_95751001_95752000	0.125	0.679595
chr1_95760001_95761000	0.1	0.679652
chr1_95762001_95763000	0.0714286	0.679669
chr1_95805001_95806000	0.0625	0.679714
chr1_95923001_95924000	0.125	0.679728
chr1_95924001_95925000	0.25	0.679755
chr1_96388001_96389000	0.333333	0.679835
chr1_96846001_96847000	0.125	0.67987
chr1_97156001_97157000	0.0526316	0.68001
chr1_97227001_97228000	0.0555556	0.679732
chr1_97323001_97324000	0.0909091	0.680048
chr1_97384001_97385000	0.166667	0.680048
chr1_97785001_97786000	0.166667	0.680124
chr1_98172001_98173000	0.0714286	0.680154
chr1_9833001_9834000	0.0384615	0.680232
chr1_98574001_98575000	0.2	0.680238
chr1_98786001_98787000	0.0833333	0.680237
chr1_98812001_98813000	0.125	0.680245
chr1_99079001_99080000	0.25	0.680241
chr1_99095001_99096000	0.0833333	0.680272
chr1_99325001_99326000	0.0588235	0.680311
chr1_99343001_99344000	0.0769231	0.68036
chr1_99455001_99456000	0.1	0.680402
chr1_99507001_99508000	0.333333	0.680523
chr1_99646001_99647000	0.0833333	0.680506
chr1_99671001_99672000	0.25	0.680515
chr1_99730001_99731000	0.0625	0.677597
chr1_99821001_99822000	0.1	0.677664
chr1_99878001_99879000	0.111111	0.677687
chr1_9996001_9997000	0.1	0.67778
chr10_100001_101000	0.0714286	0.677921
chr10_10001001_10002000	0.0666667	0.677915
chr10_10003001_10004000	0.125	0.677939
chr10_100305001_100306000	0.111111	0.677925
chr10_100465001_100466000	0.047619	0.677969
chr10_100628001_100629000	0.0588235	0.677991
chr10_100641001_100642000	0.142857	0.678024
chr10_100775001_100776000	0.5	0.678034
chr10_100846001_100847000	0.1	0.678039
chr10_100860001_100861000	0.0625	0.678134
chr10_100862001_100863000	0.0526316	0.678278
chr10_100887001_100888000	0.2	0.678333
chr10_100914001_100915000	0.125	0.678394
chr10_100939001_100940000	0.1	0.678514
chr10_101239001_101240000	0.0833333	0.678553
chr10_101424001_101425000	0.0434783	0.678679
chr10_101720001_101721000	0.166667	0.678784
chr10_101765001_101766000	0.0416667	0.678875
chr10_101844001_101845000	0.0454545	0.678949
chr10_102162001_102163000	0.047619	0.679241
chr10_102215001_102216000	0.030303	0.679434
chr10_102216001_102217000	0.0833333	0.679595
chr10_102306001_102307000	0.125	0.679747
chr10_102574001_102575000	0.0833333	0.679834
chr10_10298001_10299000	0.2	0.679853
chr10_103181001_103182000	0.5	0.679852
chr10_103318001_103319000	0.1	0.680109
chr10_103393001_103394000	0.0769231	0.680119
chr10_103441001_103442000	0.157895	0.679739
chr10_104011001_104012000	0.0434783	0.679968
chr10_104207001_104208000	0.0625	0.680194
chr10_104343001_104344000	0.0434783	0.680209
chr10_104362001_104363000	0.333333	0.680329
chr10_104416001_104417000	0.125	0.677131
chr10_104597001_104598000	0.0769231	0.677291
chr10_104603001_104604000	0.0512821	0.677584
chr10_104716001_104717000	0.2	0.677829
chr10_104816001_104817000	0.05	0.677988
chr10_104925001_104926000	0.142857	0.678178
chr10_104949001_104950000	0.0444444	0.678371
chr10_104960001_104961000	0.03125	0.678746
chr10_105089001_105090000	0.0344828	0.679091
chr10_105297001_105298000	0.0555556	0.679206
chr10_105790001_105791000	0.0384615	0.679291
chr10_105840001_105841000	0.142857	0.679291
chr10_106051001_106052000	0.0208333	0.677816
chr10_106289001_106290000	0.2	0.677851
chr10_106292001_106293000	0.04	0.677939
chr10_1064001_1065000	0.0701754	0.678325
chr10_10641001_10642000	0.0833333	0.678159
chr10_106429001_106430000	0.0909091	0.67816
chr10_106441001_106442000	0.2	0.677863
chr10_106481001_106482000	0.125	0.677872
chr10_106553001_106554000	0.0909091	0.678008
chr10_10666001_10667000	0.047619	0.678119
chr10_106732001_106733000	0.5	0.678129
chr10_106807001_106808000	0.1	0.678171
chr10_10688001_10689000	0.047619	0.678141
chr10_107080001_107081000	0.0909091	0.678222
chr10_107081001_107082000	0.0909091	0.678353
chr10_107139001_107140000	0.166667	0.678364
chr10_10718001_10719000	0.25	0.678358
chr10_107238001_107239000	0.0588235	0.678556
chr10_107239001_107240000	0.333333	0.67861
chr10_10737001_10738000	0.0606061	0.678764
chr10_10745001_10746000	0.0666667	0.678818
chr10_107497001_107498000	0.0588235	0.678896
chr10_108218001_108219000	0.5	0.678905
chr10_108296001_108297000	0.5	0.678905
chr10_108354001_108355000	0.0769231	0.67896
chr10_108608001_108609000	0.181818	0.679002
chr10_108727001_108728000	0.2	0.678523
chr10_108787001_108788000	0.0416667	0.678684
chr10_109875001_109876000	0.1	0.678819
chr10_110187001_110188000	0.125	0.678865
chr10_110217001_110218000	0.125	0.678868
chr10_110754001_110755000	0.0714286	0.679005
chr10_110794001_110795000	0.166667	0.679005
chr10_110803001_110804000	0.125	0.67906
chr10_110854001_110855000	0.047619	0.679231
chr10_110963001_110964000	0.4	0.679228
chr10_110985001_110986000	0.0714286	0.679222
chr10_111001_112000	0.0909091	0.679411
chr10_111001001_111002000	0.0833333	0.679367
chr10_111206001_111207000	0.0769231	0.679412
chr10_111264001_111265000	0.2	0.679397
chr10_111325001_111326000	0.0666667	0.679526
chr10_111332001_111333000	0.166667	0.679515
chr10_111383001_111384000	0.0322581	0.679587
chr10_111400001_111401000	0.05	0.67961
chr10_111414001_111415000	0.1	0.679566
chr10_111526001_111527000	0.111111	0.679627
chr10_111555001_111556000	0.0714286	0.679535
chr10_111559001_111560000	0.111111	0.679571
chr10_111587001_111588000	0.166667	0.679545
chr10_111599001_111600000	0.0666667	0.679628
chr10_11184001_11185000	0.2	0.679861
chr10_111857001_111858000	0.0588235	0.680035
chr10_111938001_111939000	0.0625	0.680127
chr10_112008001_112009000	0.2	0.680124
chr10_112119001_112120000	0.0465116	0.680608
chr10_112388001_112389000	0.0833333	0.680677
chr10_112511001_112512000	0.0833333	0.680699
chr10_112607001_112608000	0.0833333	0.680866
chr10_11274001_11275000	0.0833333	0.680988
chr10_112876001_112877000	0.125	0.681736
chr10_113146001_113147000	0.0588235	0.681874
chr10_113345001_113346000	0.375	0.681893
chr10_113399001_113400000	0.166667	0.681982
chr10_113419001_113420000	0.111111	0.681984
chr10_11354001_11355000	0.05	0.682095
chr10_113575001_113576000	0.125	0.682107
chr10_113695001_113696000	0.25	0.68214
chr10_113704001_113705000	0.05	0.682358
chr10_113801001_113802000	0.0714286	0.682568
chr10_113882001_113883000	0.0416667	0.682672
chr10_114010001_114011000	0.047619	0.682845
chr10_114012001_114013000	0.176471	0.682904
chr10_114267001_114268000	0.0909091	0.682995
chr10_114283001_114284000	0.142857	0.683002
chr10_114332001_114333000	0.0555556	0.682695
chr10_114350001_114351000	0.047619	0.682922
chr10_114469001_114470000	0.25	0.683019
chr10_114895001_114896000	0.0416667	0.683085
chr10_114971001_114972000	0.25	0.683094
chr10_115076001_115077000	0.0714286	0.68319
chr10_11510001_11511000	0.166667	0.683229
chr10_115115001_115116000	0.0588235	0.683272
chr10_115289001_115290000	0.0333333	0.683365
chr10_115432001_115433000	0.25	0.683506
chr10_115468001_115469000	0.047619	0.683625
chr10_115679001_115680000	0.1	0.683632
chr10_115731001_115732000	0.25	0.68366
chr10_11592001_11593000	0.0454545	0.683835
chr10_116012001_116013000	0.0833333	0.684201
chr10_116462001_116463000	0.05	0.683736
chr10_116524001_116525000	0.1	0.683929
chr10_116565001_116566000	0.0526316	0.683963
chr10_116608001_116609000	0.0384615	0.684069
chr10_117017001_117018000	0.0714286	0.684156
chr10_117126001_117127000	0.111111	0.68419
chr10_11718001_11719000	0.0625	0.684269
chr10_117218001_117219000	0.0666667	0.684285
chr10_117247001_117248000	0.4	0.684443
chr10_117628001_117629000	0.02	0.68363
chr10_117653001_117654000	0.0625	0.683668
chr10_117732001_117733000	0.0625	0.68394
chr10_117796001_117797000	0.0625	0.684008
chr10_117883001_117884000	0.0344828	0.684228
chr10_117942001_117943000	0.0769231	0.684291
chr10_118079001_118080000	0.111111	0.684379
chr10_118197001_118198000	0.0909091	0.684447
chr10_118463001_118464000	0.1	0.684504
chr10_118503001_118504000	0.0769231	0.683749
chr10_118842001_118843000	0.05	0.683853
chr10_119214001_119215000	0.25	0.683964
chr10_11933001_11934000	0.0322581	0.684187
chr10_11957001_11958000	0.037037	0.684336
chr10_119594001_119595000	0.111111	0.684363
chr10_119597001_119598000	0.333333	0.684421
chr10_119600001_119601000	0.0833333	0.684497
chr10_119607001_119608000	0.25	0.684574
chr10_119634001_119635000	0.0322581	0.684514
chr10_119781001_119782000	0.0454545	0.684619
chr10_120303001_120304000	0.04	0.684872
chr10_120338001_120339000	0.0714286	0.684896
chr10_120460001_120461000	0.0714286	0.685011
chr10_120508001_120509000	0.166667	0.685042
chr10_120558001_120559000	0.047619	0.685089
chr10_120941001_120942000	0.1	0.684651
chr10_120995001_120996000	0.0465116	0.684176
chr10_120996001_120997000	0.0666667	0.684328
chr10_121049001_121050000	0.0238095	0.684641
chr10_121080001_121081000	0.0333333	0.684788
chr10_12109001_12110000	0.0384615	0.684278
chr10_121476001_121477000	0.0526316	0.684312
chr10_121641001_121642000	0.125	0.684563
chr10_121912001_121913000	0.5	0.684719
chr10_121913001_121914000	0.2	0.684703
chr10_121966001_121967000	0.125	0.684698
chr10_121997001_121998000	0.111111	0.684662
chr10_121998001_121999000	0.0588235	0.684655
chr10_122020001_122021000	0.05	0.684707
chr10_122639001_122640000	0.0909091	0.684715
chr10_122652001_122653000	0.1	0.68474
chr10_122672001_122673000	0.136364	0.684799
chr10_122676001_122677000	0.047619	0.684828
chr10_12286001_12287000	0.027027	0.685023
chr10_12288001_12289000	0.0416667	0.685107
chr10_123024001_123025000	0.0625	0.68514
chr10_123063001_123064000	0.0192308	0.684571
chr10_123164001_123165000	0.0666667	0.684634
chr10_12327001_12328000	0.0416667	0.684867
chr10_12339001_12340000	0.08	0.685045
chr10_123616001_123617000	0.0909091	0.685058
chr10_123689001_123690000	0.0217391	0.684424
chr10_123732001_123733000	0.037037	0.684545
chr10_123805001_123806000	0.047619	0.684743
chr10_123852001_123853000	0.0909091	0.684818
chr10_124001_125000	0.04	0.685096
chr10_124170001_124171000	0.166667	0.685102
chr10_124448001_124449000	0.2	0.685114
chr10_124504001_124505000	0.105263	0.685189
chr10_124650001_124651000	0.166667	0.685218
chr10_124702001_124703000	0.125	0.685272
chr10_124894001_124895000	0.0294118	0.676611
chr10_124941001_124942000	0.0909091	0.676737
chr10_124992001_124993000	0.333333	0.676753
chr10_125054001_125055000	0.0833333	0.676927
chr10_12520001_12521000	0.0434783	0.67725
chr10_125221001_125222000	0.125	0.677654
chr10_125244001_125245000	0.0666667	0.677673
chr10_125336001_125337000	0.0625	0.677789
chr10_125534001_125535000	0.0769231	0.677877
chr10_125696001_125697000	0.166667	0.67799
chr10_125739001_125740000	0.25	0.677975
chr10_125823001_125824000	0.037037	0.678114
chr10_125824001_125825000	0.0555556	0.678285
chr10_125925001_125926000	0.142857	0.678399
chr10_126270001_126271000	0.0714286	0.678451
chr10_1264001_1265000	0.0212766	0.678699
chr10_12658001_12659000	0.0294118	0.676898
chr10_126607001_126608000	0.2	0.676392
chr10_12664001_12665000	0.0416667	0.676601
chr10_126674001_126675000	0.0909091	0.676604
chr10_126713001_126714000	0.0277778	0.676707
chr10_126924001_126925000	0.142857	0.676738
chr10_1271001_1272000	0.142857	0.676835
chr10_127577001_127578000	0.1875	0.676607
chr10_127578001_127579000	0.0909091	0.676554
chr10_127586001_127587000	0.111111	0.676065
chr10_127588001_127589000	0.111111	0.676085
chr10_127610001_127611000	0.25	0.676106
chr10_127623001_127624000	0.0666667	0.676305
chr10_127817001_127818000	0.037037	0.676804
chr10_127876001_127877000	0.0714286	0.676901
chr10_128035001_128036000	0.0625	0.676963
chr10_128164001_128165000	0.027027	0.676664
chr10_128167001_128168000	0.0769231	0.676803
chr10_128195001_128196000	0.03125	0.676966
chr10_128368001_128369000	0.0833333	0.67701
[truncated: 19,588 more rows]

## Sheet: Oocyte
Fig 2F panel 2. The 5fCpG level and DNA methylation level in 5fCpG-marked 1-kb bins of oocyte.
Position	fCpG percentage	5mC percertage from GSE81233
chr1_100327001_100328000	0.0909091	0.9
chr1_100548001_100549000	0.5	0.9
chr1_10063001_10064000	0.125	0.511044
chr1_101043001_101044000	0.0909091	0.479398
chr1_101146001_101147000	0.153846	0.548592
chr1_101289001_101290000	0.0625	0.585517
chr1_101307001_101308000	0.0714286	0.544804
chr1_101341001_101342000	0.0588235	0.565164
chr1_101367001_101368000	0.125	0.583597
chr1_101442001_101443000	0.0909091	0.586124
chr1_101563001_101564000	0.181818	0.525373
chr1_101579001_101580000	0.333333	0.535831
chr1_101587001_101588000	0.2	0.551456
chr1_101666001_101667000	0.111111	0.543294
chr1_101733001_101734000	0.0769231	0.524363
chr1_101740001_101741000	0.166667	0.520776
chr1_101869001_101870000	0.5	0.491807
chr1_101923001_101924000	0.0666667	0.46685
chr1_101943001_101944000	0.2	0.465006
chr1_101987001_101988000	0.142857	0.466264
chr1_101992001_101993000	0.0769231	0.440529
chr1_101994001_101995000	0.4	0.439459
chr1_102030001_102031000	0.166667	0.440935
chr1_10206001_10207000	0.166667	0.493385
chr1_102185001_102186000	0.0833333	0.499839
chr1_102570001_102571000	0.166667	0.497295
chr1_102613001_102614000	0.0769231	0.51056
chr1_102742001_102743000	0.166667	0.509623
chr1_102778001_102779000	0.5	0.53678
chr1_102792001_102793000	0.125	0.537708
chr1_102910001_102911000	0.0714286	0.567264
chr1_102922001_102923000	0.166667	0.56568
chr1_102972001_102973000	0.1	0.571736
chr1_102977001_102978000	0.0769231	0.577215
chr1_103075001_103076000	0.2	0.574803
chr1_103297001_103298000	0.2	0.573266
chr1_103398001_103399000	0.1	0.597231
chr1_103530001_103531000	0.0384615	0.64586
chr1_103602001_103603000	0.125	0.635897
chr1_103615001_103616000	0.25	0.63538
chr1_103658001_103659000	0.0769231	0.631321
chr1_104035001_104036000	0.0833333	0.630564
chr1_104043001_104044000	0.1	0.628438
chr1_104093001_104094000	0.0416667	0.634434
chr1_104348001_104349000	0.1	0.619962
chr1_104465001_104466000	0.047619	0.600499
chr1_104472001_104473000	0.25	0.600316
chr1_104482001_104483000	0.0833333	0.595894
chr1_104805001_104806000	0.08	0.591517
chr1_104824001_104825000	0.0714286	0.587178
chr1_104847001_104848000	0.25	0.586616
chr1_105071001_105072000	0.0833333	0.587527
chr1_105138001_105139000	0.25	0.587838
chr1_105205001_105206000	0.0714286	0.586009
chr1_105301001_105302000	0.125	0.589146
chr1_105302001_105303000	0.142857	0.591825
chr1_105375001_105376000	0.5	0.593397
chr1_105424001_105425000	0.1	0.595018
chr1_105644001_105645000	0.1	0.594793
chr1_105786001_105787000	0.0555556	0.591941
chr1_105813001_105814000	0.125	0.587346
chr1_10602001_10603000	0.0212766	0.594961
chr1_106120001_106121000	0.25	0.595735
chr1_106121001_106122000	0.2	0.597113
chr1_106198001_106199000	0.166667	0.596541
chr1_106262001_106263000	0.2	0.595742
chr1_106281001_106282000	0.0909091	0.596285
chr1_106641001_106642000	0.025	0.577406
chr1_106677001_106678000	0.142857	0.577578
chr1_106707001_106708000	0.0526316	0.583824
chr1_106708001_106709000	0.222222	0.583762
chr1_106709001_106710000	0.1	0.583621
chr1_106888001_106889000	0.166667	0.581485
chr1_107040001_107041000	0.0909091	0.579283
chr1_107225001_107226000	0.0555556	0.568574
chr1_107399001_107400000	0.0909091	0.565832
chr1_107475001_107476000	0.0555556	0.560473
chr1_108180001_108181000	0.0555556	0.56365
chr1_108280001_108281000	0.0714286	0.56707
chr1_108368001_108369000	0.166667	0.56707
chr1_108408001_108409000	0.125	0.571485
chr1_108551001_108552000	0.5	0.571736
chr1_108748001_108749000	0.111111	0.56515
chr1_108807001_108808000	0.0833333	0.568655
chr1_109001_110000	0.25	0.569
chr1_109027001_109028000	0.5	0.565706
chr1_109083001_109084000	0.0344828	0.561077
chr1_109101001_109102000	0.0833333	0.556182
chr1_109121001_109122000	0.0833333	0.557807
chr1_109154001_109155000	0.1	0.558786
chr1_109330001_109331000	0.0909091	0.561532
chr1_109746001_109747000	0.0263158	0.538
chr1_109879001_109880000	0.0555556	0.544639
chr1_109880001_109881000	0.047619	0.554614
chr1_109933001_109934000	0.0666667	0.555017
chr1_110135001_110136000	0.0909091	0.555814
chr1_110697001_110698000	0.0526316	0.545452
chr1_110699001_110700000	0.0555556	0.537579
chr1_110716001_110717000	0.0666667	0.549227
chr1_110934001_110935000	0.0333333	0.555877
chr1_110938001_110939000	0.0625	0.580013
chr1_110988001_110989000	0.0322581	0.569017
chr1_111088001_111089000	0.0666667	0.562767
chr1_111090001_111091000	0.0909091	0.552891
chr1_111341001_111342000	0.111111	0.551475
chr1_111404001_111405000	1	0.550666
chr1_11146001_11147000	0.0555556	0.554393
chr1_111553001_111554000	0.111111	0.543581
chr1_111841001_111842000	0.0769231	0.539802
chr1_111879001_111880000	0.0909091	0.541693
chr1_111940001_111941000	0.1	0.542527
chr1_111947001_111948000	0.0625	0.54142
chr1_112017001_112018000	0.1	0.542282
chr1_112030001_112031000	0.0434783	0.536381
chr1_112127001_112128000	0.0666667	0.535
chr1_112226001_112227000	0.111111	0.538571
chr1_112228001_112229000	0.166667	0.539591
chr1_11223001_11224000	0.125	0.544253
chr1_112326001_112327000	0.166667	0.5445
chr1_11242001_11243000	0.05	0.549239
chr1_112745001_112746000	0.166667	0.550412
chr1_112821001_112822000	0.0588235	0.549626
chr1_112843001_112844000	0.0555556	0.543904
chr1_113036001_113037000	0.05	0.52697
chr1_113593001_113594000	0.166667	0.522904
chr1_113718001_113719000	0.0909091	0.524773
chr1_113956001_113957000	0.0588235	0.527649
chr1_114159001_114160000	0.0384615	0.529672
chr1_114177001_114178000	0.25	0.53329
chr1_114179001_114180000	0.0625	0.53835
chr1_114424001_114425000	0.2	0.540349
chr1_114443001_114444000	0.037037	0.548923
chr1_114583001_114584000	0.25	0.548769
chr1_114658001_114659000	0.0416667	0.536722
chr1_114678001_114679000	0.166667	0.527383
chr1_115022001_115023000	0.166667	0.535441
chr1_115253001_115254000	0.111111	0.540063
chr1_115258001_115259000	0.0588235	0.537486
chr1_11545001_11546000	0.166667	0.543231
chr1_115478001_115479000	0.0714286	0.542063
chr1_115510001_115511000	0.166667	0.543162
chr1_115577001_115578000	0.2	0.542836
chr1_115639001_115640000	0.0714286	0.540871
chr1_115930001_115931000	0.0769231	0.538818
chr1_116096001_116097000	0.5	0.538774
chr1_116128001_116129000	0.25	0.539096
chr1_116208001_116209000	0.05	0.546906
chr1_116357001_116358000	0.2	0.545733
chr1_116597001_116598000	0.0833333	0.548217
chr1_116732001_116733000	0.125	0.548269
chr1_116756001_116757000	0.1875	0.546592
chr1_116957001_116958000	0.166667	0.547322
chr1_117356001_117357000	0.0526316	0.546656
chr1_117473001_117474000	0.0909091	0.548251
chr1_11758001_11759000	0.0769231	0.537361
chr1_117843001_117844000	0.142857	0.533969
chr1_118031001_118032000	0.166667	0.534534
chr1_118540001_118541000	0.125	0.533932
chr1_118545001_118546000	0.142857	0.535501
chr1_118573001_118574000	0.166667	0.535548
chr1_118693001_118694000	0.1	0.535079
chr1_118825001_118826000	0.0666667	0.536842
chr1_118841001_118842000	0.0909091	0.533643
chr1_118847001_118848000	0.125	0.533198
chr1_118849001_118850000	0.111111	0.532702
chr1_118897001_118898000	0.0833333	0.533355
chr1_119022001_119023000	0.125	0.532837
chr1_119111001_119112000	0.25	0.533345
chr1_119114001_119115000	0.1	0.533648
chr1_119171001_119172000	0.0714286	0.531502
chr1_119182001_119183000	0.181818	0.531935
chr1_119186001_119187000	0.0769231	0.532408
chr1_11923001_11924000	0.04	0.525559
chr1_119246001_119247000	0.25	0.525525
chr1_119249001_119250000	0.181818	0.52574
chr1_119256001_119257000	0.111111	0.524852
chr1_119265001_119266000	0.5	0.525311
chr1_119266001_119267000	0.0344828	0.522183
chr1_119277001_119278000	0.2	0.522702
chr1_119564001_119565000	0.037037	0.529546
chr1_119566001_119567000	0.0588235	0.532905
chr1_119608001_119609000	0.05	0.534916
chr1_11961001_11962000	0.0294118	0.53028
chr1_119640001_119641000	0.0588235	0.534467
chr1_120166001_120167000	0.0333333	0.431758
chr1_120234001_120235000	0.0833333	0.431752
chr1_120236001_120237000	0.1	0.432441
chr1_120347001_120348000	0.0625	0.43129
chr1_120528001_120529000	0.166667	0.431452
chr1_120533001_120534000	0.1	0.432114
chr1_120640001_120641000	0.0555556	0.43109
chr1_120661001_120662000	0.166667	0.431159
chr1_120681001_120682000	0.125	0.430465
chr1_120752001_120753000	0.0434783	0.439761
chr1_120814001_120815000	0.0454545	0.440738
chr1_121119001_121120000	0.0416667	0.447416
chr1_121144001_121145000	0.0625	0.447605
chr1_121208001_121209000	0.0434783	0.446757
chr1_12129001_12130000	0.142857	0.436634
chr1_121318001_121319000	0.0909091	0.439225
chr1_121319001_121320000	0.0714286	0.442801
chr1_121320001_121321000	0.25	0.444438
chr1_121356001_121357000	0.0333333	0.444455
chr1_121357001_121358000	0.0232558	0.449415
chr1_121362001_121363000	0.025	0.448214
chr1_121364001_121365000	0.03125	0.448673
chr1_121378001_121379000	0.0571429	0.450337
chr1_121379001_121380000	0.0322581	0.451698
chr1_121381001_121382000	0.025641	0.455851
chr1_121382001_121383000	0.0217391	0.455132
chr1_121471001_121472000	0.0666667	0.457007
chr1_121479001_121480000	0.0322581	0.461123
chr1_121481001_121482000	0.0384615	0.46463
chr1_12160001_12161000	0.0434783	0.468781
chr1_12166001_12167000	0.2	0.472006
chr1_12175001_12176000	0.0434783	0.476798
chr1_12488001_12489000	0.0625	0.479946
chr1_12658001_12659000	0.037037	0.476793
chr1_12792001_12793000	0.2	0.477275
chr1_12841001_12842000	0.047619	0.477328
chr1_12851001_12852000	0.0625	0.477064
chr1_12855001_12856000	0.0555556	0.473314
chr1_12876001_12877000	0.166667	0.473174
chr1_12877001_12878000	0.1	0.473173
chr1_12897001_12898000	0.04	0.469429
chr1_12911001_12912000	0.125	0.468296
chr1_12927001_12928000	0.25	0.467566
chr1_12947001_12948000	0.333333	0.467305
chr1_13043001_13044000	0.05	0.467305
chr1_13176001_13177000	0.0909091	0.466333
chr1_13183001_13184000	0.0208333	0.462314
chr1_13322001_13323000	0.1	0.462295
chr1_13933001_13934000	0.0333333	0.463964
chr1_14168001_14169000	0.111111	0.465434
chr1_14197001_14198000	0.0833333	0.466357
chr1_14235001_14236000	0.04	0.467274
chr1_142547001_142548000	0.0909091	0.467733
chr1_14255001_14256000	0.2	0.468595
chr1_142561001_142562000	0.0714286	0.469864
chr1_142572001_142573000	0.1	0.470209
chr1_142574001_142575000	0.125	0.470736
chr1_142577001_142578000	0.25	0.471024
chr1_142592001_142593000	0.117647	0.469544
chr1_142597001_142598000	0.142857	0.469321
chr1_142601001_142602000	0.1	0.469238
chr1_142611001_142612000	0.0714286	0.468268
chr1_142612001_142613000	0.111111	0.467756
chr1_142622001_142623000	0.125	0.467469
chr1_142623001_142624000	0.08	0.469677
chr1_142628001_142629000	0.111111	0.471183
chr1_142637001_142638000	0.125	0.4716
chr1_142642001_142643000	0.05	0.475569
chr1_142656001_142657000	0.0833333	0.476201
chr1_142659001_142660000	0.0714286	0.476986
chr1_142664001_142665000	0.142857	0.478003
chr1_142678001_142679000	0.0666667	0.478897
chr1_142696001_142697000	0.125	0.479579
chr1_142705001_142706000	0.0625	0.480279
chr1_142708001_142709000	0.0588235	0.481307
chr1_142719001_142720000	0.5	0.481546
chr1_142722001_142723000	0.1	0.483185
chr1_14276001_14277000	0.0833333	0.485423
chr1_142784001_142785000	0.25	0.486733
chr1_142786001_142787000	0.0625	0.488777
chr1_142792001_142793000	0.05	0.494762
chr1_142795001_142796000	0.0344828	0.499639
chr1_142802001_142803000	0.0625	0.501304
chr1_142827001_142828000	0.142857	0.501602
chr1_142833001_142834000	0.25	0.501734
chr1_142834001_142835000	0.0555556	0.504493
chr1_142849001_142850000	0.333333	0.505831
chr1_142858001_142859000	0.0416667	0.506147
chr1_142860001_142861000	0.0714286	0.506473
chr1_142861001_142862000	0.0416667	0.50803
chr1_142864001_142865000	0.166667	0.508086
chr1_142875001_142876000	0.2	0.50863
chr1_142886001_142887000	0.222222	0.50868
chr1_142897001_142898000	0.0833333	0.506565
chr1_142898001_142899000	0.157895	0.505165
chr1_142904001_142905000	0.0769231	0.504018
chr1_142915001_142916000	0.04	0.49966
chr1_142916001_142917000	0.0833333	0.499171
chr1_142917001_142918000	0.0833333	0.495754
chr1_142919001_142920000	0.181818	0.495683
chr1_142923001_142924000	0.111111	0.49508
chr1_142927001_142928000	0.0833333	0.495129
chr1_142934001_142935000	0.5	0.495129
chr1_142952001_142953000	0.153846	0.497971
chr1_142966001_142967000	0.0625	0.497926
chr1_143120001_143121000	0.0714286	0.498648
chr1_143134001_143135000	0.111111	0.500211
chr1_143142001_143143000	0.125	0.500243
chr1_143149001_143150000	0.153846	0.50196
chr1_143161001_143162000	0.1	0.503263
chr1_143178001_143179000	0.0555556	0.504918
chr1_14318001_14319000	0.0714286	0.506318
chr1_143198001_143199000	0.3	0.507042
chr1_143215001_143216000	0.5	0.507081
chr1_143218001_143219000	0.142857	0.507241
chr1_143228001_143229000	0.0714286	0.507368
chr1_143229001_143230000	0.1	0.507428
chr1_14324001_14325000	0.0833333	0.508457
chr1_143249001_143250000	0.1	0.508729
chr1_143251001_143252000	0.047619	0.511317
chr1_143260001_143261000	0.125	0.511397
chr1_143266001_143267000	0.0909091	0.511675
chr1_143273001_143274000	0.1	0.512224
chr1_143378001_143379000	0.0625	0.512457
chr1_143381001_143382000	0.25	0.512426
chr1_143403001_143404000	0.0625	0.513554
chr1_143412001_143413000	0.0909091	0.513917
chr1_143415001_143416000	0.166667	0.514341
chr1_143424001_143425000	0.1	0.514622
chr1_143441001_143442000	0.08	0.515415
chr1_143443001_143444000	0.04	0.514523
chr1_143444001_143445000	0.037037	0.517133
chr1_143455001_143456000	0.0909091	0.517743
chr1_143462001_143463000	0.0769231	0.519161
chr1_143467001_143468000	0.0645161	0.509048
chr1_143468001_143469000	0.0555556	0.507064
chr1_143470001_143471000	0.0714286	0.506617
chr1_143474001_143475000	0.0769231	0.50616
chr1_143479001_143480000	0.25	0.506553
chr1_143488001_143489000	0.0689655	0.505156
chr1_143489001_143490000	0.166667	0.505151
chr1_143490001_143491000	0.0714286	0.505113
chr1_143492001_143493000	0.0625	0.503097
chr1_143493001_143494000	0.0833333	0.502604
chr1_143495001_143496000	0.2	0.502655
chr1_143498001_143499000	0.0666667	0.499016
chr1_143523001_143524000	0.125	0.499856
chr1_143524001_143525000	0.125	0.500371
chr1_143533001_143534000	0.142857	0.500634
chr1_143535001_143536000	0.166667	0.501032
chr1_143543001_143544000	0.0909091	0.500655
chr1_143764001_143765000	0.0833333	0.500522
chr1_143765001_143766000	0.0769231	0.499963
chr1_143941001_143942000	0.166667	0.501461
chr1_143942001_143943000	0.0689655	0.502339
chr1_14403001_14404000	0.037037	0.504108
chr1_144528001_144529000	0.111111	0.502947
chr1_144530001_144531000	0.0526316	0.499992
chr1_144537001_144538000	0.037037	0.496519
chr1_144591001_144592000	0.025641	0.493312
chr1_144595001_144596000	0.111111	0.493929
chr1_144597001_144598000	0.0909091	0.494428
chr1_144606001_144607000	0.166667	0.49471
chr1_144619001_144620000	0.0833333	0.495513
chr1_144830001_144831000	0.0833333	0.495797
chr1_144842001_144843000	0.0769231	0.49646
chr1_144886001_144887000	0.0555556	0.496127
chr1_144899001_144900000	0.166667	0.496158
chr1_144906001_144907000	0.0833333	0.496435
chr1_1450001_1451000	0.0434783	0.503577
chr1_145012001_145013000	0.0909091	0.502269
chr1_145057001_145058000	0.037037	0.498566
chr1_145090001_145091000	0.272727	0.498468
chr1_145104001_145105000	0.25	0.498366
chr1_145192001_145193000	0.1	0.497516
chr1_145194001_145195000	0.0666667	0.495608
chr1_145211001_145212000	0.125	0.496022
chr1_145257001_145258000	0.142857	0.496304
chr1_145291001_145292000	0.125	0.497083
chr1_145292001_145293000	0.181818	0.49823
chr1_145293001_145294000	0.0555556	0.500246
chr1_145296001_145297000	0.0714286	0.501453
chr1_145302001_145303000	0.05	0.502856
chr1_145307001_145308000	0.3	0.503818
chr1_145540001_145541000	0.0434783	0.504651
chr1_145616001_145617000	0.0555556	0.504634
chr1_145620001_145621000	0.047619	0.505161
chr1_145784001_145785000	0.5	0.505487
chr1_14614001_14615000	0.125	0.505847
chr1_146305001_146306000	0.25	0.505814
chr1_146383001_146384000	0.047619	0.506506
chr1_146396001_146397000	0.0833333	0.507748
chr1_146479001_146480000	0.0588235	0.507682
chr1_146537001_146538000	0.0714286	0.507845
chr1_146578001_146579000	0.0526316	0.506826
chr1_146599001_146600000	0.05	0.505921
chr1_146666001_146667000	0.0588235	0.507014
chr1_146786001_146787000	0.0666667	0.506592
chr1_146875001_146876000	0.0588235	0.507714
chr1_146876001_146877000	0.0588235	0.5082
chr1_146897001_146898000	0.285714	0.508138
chr1_147181001_147182000	0.0454545	0.507027
chr1_147580001_147581000	0.25	0.507086
chr1_14760001_14761000	0.0454545	0.508312
chr1_147921001_147922000	0.142857	0.508312
chr1_148019001_148020000	0.2	0.508362
chr1_148219001_148220000	0.0714286	0.50841
chr1_148221001_148222000	0.166667	0.508407
chr1_148343001_148344000	0.0833333	0.508935
chr1_148544001_148545000	0.0454545	0.506397
chr1_148851001_148852000	0.0833333	0.505568
chr1_148852001_148853000	0.0952381	0.504816
chr1_148875001_148876000	0.0588235	0.504635
chr1_148878001_148879000	0.125	0.503208
chr1_148893001_148894000	0.0833333	0.501837
chr1_14891001_14892000	0.142857	0.501419
chr1_149033001_149034000	0.0149254	0.50145
chr1_149034001_149035000	0.025641	0.501349
chr1_149035001_149036000	0.075	0.501381
chr1_149052001_149053000	0.333333	0.501346
chr1_14908001_14909000	0.1	0.501777
chr1_149211001_149212000	0.0232558	0.497192
chr1_149223001_149224000	0.0273973	0.484362
chr1_149232001_149233000	0.0714286	0.483031
chr1_149291001_149292000	0.0625	0.482673
chr1_149298001_149299000	0.0151515	0.475823
chr1_149319001_149320000	0.142857	0.475839
chr1_149368001_149369000	0.0833333	0.475386
chr1_149656001_149657000	0.125	0.474999
chr1_149684001_149685000	0.0289855	0.467065
chr1_149704001_149705000	0.222222	0.466835
chr1_149790001_149791000	0.05	0.466099
chr1_149915001_149916000	0.5	0.466544
chr1_149948001_149949000	0.0434783	0.467651
chr1_149981001_149982000	0.0208333	0.467027
chr1_15043001_15044000	0.125	0.46677
chr1_150501001_150502000	0.133333	0.465044
chr1_150561001_150562000	0.142857	0.465008
chr1_150566001_150567000	0.0833333	0.462029
chr1_150577001_150578000	0.1	0.462115
chr1_150631001_150632000	0.0625	0.462275
chr1_150941001_150942000	0.0285714	0.466248
chr1_150967001_150968000	0.25	0.465722
chr1_150996001_150997000	0.02	0.467071
chr1_151144001_151145000	0.0666667	0.46797
chr1_151260001_151261000	0.0555556	0.474649
chr1_151277001_151278000	0.027027	0.477255
chr1_151308001_151309000	0.03125	0.477609
chr1_151385001_151386000	0.0625	0.478373
chr1_151416001_151417000	0.05	0.478911
chr1_151619001_151620000	0.2	0.47916
chr1_151738001_151739000	0.025	0.477503
chr1_151795001_151796000	0.0555556	0.47395
chr1_1519001_1520000	0.125	0.467847
chr1_151911001_151912000	0.166667	0.467696
chr1_152029001_152030000	0.125	0.467617
chr1_152234001_152235000	0.0714286	0.468313
chr1_152279001_152280000	0.0588235	0.465909
chr1_152281001_152282000	0.142857	0.463758
chr1_152322001_152323000	0.142857	0.463868
chr1_152411001_152412000	0.142857	0.463512
chr1_152427001_152428000	0.2	0.462132
chr1_152470001_152471000	0.142857	0.461556
chr1_152494001_152495000	0.0909091	0.461367
chr1_152524001_152525000	0.0555556	0.461291
chr1_152665001_152666000	0.0434783	0.460673
chr1_152804001_152805000	0.0625	0.46038
chr1_152805001_152806000	0.142857	0.459985
chr1_152943001_152944000	0.0714286	0.459664
chr1_15312001_15313000	0.0322581	0.458186
chr1_153155001_153156000	0.0666667	0.458175
chr1_153185001_153186000	0.0625	0.45782
chr1_153306001_153307000	0.166667	0.457665
chr1_153317001_153318000	0.0416667	0.455148
chr1_153459001_153460000	0.142857	0.454242
chr1_153507001_153508000	0.2	0.453116
chr1_153529001_153530000	0.0434783	0.451533
chr1_153539001_153540000	0.111111	0.448918
chr1_153947001_153948000	0.0588235	0.45013
chr1_153965001_153966000	0.142857	0.451098
chr1_154281001_154282000	0.037037	0.45118
chr1_154293001_154294000	0.0454545	0.45033
chr1_154315001_154316000	0.0714286	0.449783
chr1_154528001_154529000	0.0833333	0.450779
chr1_154645001_154646000	0.04	0.450513
chr1_154743001_154744000	0.166667	0.450711
chr1_154794001_154795000	0.166667	0.453162
chr1_154873001_154874000	0.0625	0.454872
chr1_1552001_1553000	0.0416667	0.451874
chr1_155239001_155240000	0.0185185	0.454284
chr1_155241001_155242000	0.0454545	0.455617
chr1_155757001_155758000	0.2	0.4567
chr1_155967001_155968000	0.1	0.457635
chr1_156028001_156029000	0.105263	0.459216
chr1_156443001_156444000	0.0526316	0.461021
chr1_156541001_156542000	0.0588235	0.460788
chr1_156730001_156731000	0.0416667	0.461819
chr1_156945001_156946000	0.5	0.461907
chr1_15700001_15701000	0.0384615	0.460411
chr1_157172001_157173000	0.25	0.459572
chr1_157287001_157288000	0.25	0.459927
chr1_157314001_157315000	0.0416667	0.460226
chr1_157348001_157349000	0.0416667	0.459965
chr1_157530001_157531000	0.0833333	0.459998
chr1_157633001_157634000	0.2	0.460006
chr1_157672001_157673000	0.0555556	0.459766
chr1_157693001_157694000	0.0833333	0.459788
chr1_157827001_157828000	0.125	0.459697
chr1_157848001_157849000	0.0769231	0.459668
chr1_158043001_158044000	0.125	0.459113
chr1_158105001_158106000	0.0666667	0.459011
chr1_158162001_158163000	0.0540541	0.458958
chr1_158206001_158207000	0.111111	0.458966
chr1_158307001_158308000	0.166667	0.459131
chr1_158354001_158355000	0.166667	0.459095
chr1_158384001_158385000	0.0833333	0.458947
chr1_158390001_158391000	0.0909091	0.458742
chr1_158417001_158418000	0.2	0.458715
chr1_158608001_158609000	0.0666667	0.458828
chr1_158610001_158611000	0.166667	0.458735
chr1_158611001_158612000	0.333333	0.458895
chr1_15869001_15870000	0.047619	0.460366
chr1_158711001_158712000	0.1	0.460116
chr1_158858001_158859000	0.2	0.460289
chr1_158859001_158860000	0.166667	0.460551
chr1_158860001_158861000	0.2	0.460657
chr1_158875001_158876000	0.0833333	0.460605
chr1_158924001_158925000	0.0714286	0.46099
chr1_158926001_158927000	0.166667	0.461051
chr1_159196001_159197000	0.125	0.461056
chr1_159220001_159221000	0.0454545	0.460251
chr1_159233001_159234000	0.0833333	0.460016
chr1_159235001_159236000	0.166667	0.46007
chr1_159297001_159298000	0.142857	0.460227
chr1_159360001_159361000	0.0909091	0.460099
chr1_159379001_159380000	0.0588235	0.459816
chr1_159382001_159383000	0.25	0.459891
chr1_159424001_159425000	0.111111	0.460292
chr1_159476001_159477000	0.111111	0.460127
chr1_159491001_159492000	0.0454545	0.460208
chr1_159682001_159683000	0.0666667	0.459639
chr1_159747001_159748000	0.2	0.45962
chr1_159860001_159861000	0.0357143	0.458634
chr1_159881001_159882000	0.0833333	0.458386
chr1_159949001_159950000	0.0454545	0.457995
chr1_160114001_160115000	0.1	0.457769
chr1_160123001_160124000	0.142857	0.457477
chr1_160157001_160158000	0.0434783	0.455717
chr1_160234001_160235000	0.125	0.455722
chr1_160284001_160285000	0.142857	0.456267
chr1_160328001_160329000	0.25	0.456886
chr1_160353001_160354000	0.0277778	0.454703
chr1_160440001_160441000	0.0909091	0.45432
chr1_160448001_160449000	0.0714286	0.454315
chr1_160483001_160484000	0.166667	0.454411
chr1_160505001_160506000	0.2	0.454436
chr1_160596001_160597000	0.0588235	0.453955
chr1_160667001_160668000	0.047619	0.453871
chr1_160876001_160877000	0.0384615	0.453157
chr1_161033001_161034000	0.0666667	0.452749
chr1_161298001_161299000	0.0285714	0.453647
chr1_16133001_16134000	0.111111	0.452421
chr1_161349001_161350000	0.125	0.450895
chr1_161489001_161490000	0.0909091	0.451156
chr1_161564001_161565000	0.166667	0.451148
chr1_161705001_161706000	0.166667	0.450763
chr1_161722001_161723000	0.0454545	0.451492
chr1_161937001_161938000	0.0434783	0.450917
chr1_161938001_161939000	0.0416667	0.449022
chr1_161982001_161983000	0.0526316	0.448501
chr1_162090001_162091000	0.0555556	0.448945
chr1_162102001_162103000	0.125	0.448989
chr1_162412001_162413000	0.25	0.448989
chr1_162420001_162421000	0.0833333	0.449053
chr1_162745001_162746000	0.0833333	0.448999
chr1_163053001_163054000	0.0909091	0.449054
chr1_163105001_163106000	0.0833333	0.448961
chr1_163113001_163114000	0.0714286	0.448893
chr1_163139001_163140000	0.125	0.448913
chr1_163141001_163142000	0.0909091	0.448638
chr1_163255001_163256000	0.142857	0.449258
chr1_163326001_163327000	0.2	0.449321
chr1_163723001_163724000	0.0833333	0.449653
chr1_163783001_163784000	0.0909091	0.449654
chr1_163820001_163821000	0.0833333	0.44958
chr1_163821001_163822000	0.0625	0.449807
chr1_163822001_163823000	0.05	0.450544
chr1_163907001_163908000	0.0769231	0.450559
chr1_163930001_163931000	0.1	0.450807
chr1_163973001_163974000	0.0909091	0.450912
chr1_164087001_164088000	0.222222	0.451238
chr1_164204001_164205000	0.1	0.451309
chr1_164257001_164258000	0.125	0.451568
chr1_164258001_164259000	0.111111	0.451593
chr1_164259001_164260000	0.25	0.451823
chr1_164414001_164415000	0.0714286	0.452008
chr1_164430001_164431000	0.0833333	0.452535
chr1_164481001_164482000	0.0526316	0.45231
chr1_164494001_164495000	0.166667	0.452234
chr1_164661001_164662000	0.0833333	0.452422
chr1_164719001_164720000	0.1	0.452371
chr1_164854001_164855000	0.0666667	0.452176
chr1_165144001_165145000	0.166667	0.452047
chr1_165356001_165357000	0.2	0.451769
chr1_165453001_165454000	0.2	0.451662
chr1_165504001_165505000	0.25	0.451604
chr1_165543001_165544000	0.142857	0.451474
chr1_16567001_16568000	0.333333	0.449923
chr1_165762001_165763000	0.05	0.450625
chr1_166044001_166045000	0.0833333	0.451045
chr1_166071001_166072000	0.166667	0.451589
chr1_166072001_166073000	0.0714286	0.452105
chr1_166088001_166089000	0.0454545	0.453093
chr1_166235001_166236000	0.1	0.453114
chr1_166271001_166272000	0.0909091	0.453107
chr1_166317001_166318000	0.0454545	0.452983
chr1_166418001_166419000	0.0909091	0.453165
chr1_166470001_166471000	0.0769231	0.453018
chr1_166485001_166486000	0.111111	0.453019
chr1_166499001_166500000	0.1	0.453091
chr1_166503001_166504000	0.333333	0.453344
chr1_166517001_166518000	0.111111	0.453816
chr1_166537001_166538000	0.0454545	0.454121
chr1_166728001_166729000	0.0909091	0.454036
chr1_166729001_166730000	0.125	0.454024
chr1_16673001_16674000	0.125	0.455148
chr1_167055001_167056000	0.0625	0.454164
chr1_167164001_167165000	0.027027	0.453423
chr1_167329001_167330000	0.125	0.454103
chr1_167593001_167594000	0.166667	0.453977
chr1_167615001_167616000	0.0333333	0.452832
chr1_167684001_167685000	0.0769231	0.451371
chr1_167734001_167735000	0.05	0.451909
chr1_167841001_167842000	0.0384615	0.451353
chr1_168120001_168121000	0.0588235	0.451081
chr1_168188001_168189000	0.0714286	0.450938
chr1_16828001_16829000	0.5	0.45002
chr1_168365001_168366000	0.111111	0.449953
chr1_168380001_168381000	0.0526316	0.448859
chr1_168389001_168390000	0.111111	0.448765
chr1_16840001_16841000	0.0131579	0.439636
chr1_168437001_168438000	0.1	0.439621
chr1_168468001_168469000	0.125	0.439522
chr1_16860001_16861000	0.0238095	0.434064
chr1_16869001_16870000	0.142857	0.433922
chr1_168785001_168786000	0.5	0.433926
chr1_16886001_16887000	0.0588235	0.433449
chr1_16896001_16897000	0.0416667	0.435445
chr1_16902001_16903000	0.05	0.437722
chr1_169097001_169098000	0.1	0.437817
chr1_169133001_169134000	0.0384615	0.437973
chr1_169140001_169141000	0.025641	0.438378
chr1_16915001_16916000	0.111111	0.438961
chr1_169173001_169174000	0.0833333	0.439175
chr1_16921001_16922000	0.0416667	0.439906
chr1_169216001_169217000	0.125	0.439926
chr1_169247001_169248000	0.0625	0.440523
chr1_16935001_16936000	0.0322581	0.444109
chr1_169355001_169356000	0.25	0.444685
chr1_169373001_169374000	0.0666667	0.445273
chr1_16943001_16944000	0.0322581	0.447278
chr1_16947001_16948000	0.0384615	0.453103
chr1_169503001_169504000	0.0434783	0.453763
chr1_169575001_169576000	0.0434783	0.454513
chr1_169682001_169683000	0.111111	0.454731
chr1_169845001_169846000	0.0555556	0.455181
chr1_16998001_16999000	0.125	0.455181
chr1_170062001_170063000	0.117647	0.455471
chr1_17012001_17013000	0.0689655	0.451824
chr1_170382001_170383000	1	0.451813
chr1_170439001_170440000	0.111111	0.451819
chr1_17054001_17055000	0.012987	0.43939
chr1_17057001_17058000	0.25	0.439541
chr1_17080001_17081000	0.0555556	0.43951
chr1_171047001_171048000	0.0769231	0.439739
chr1_171074001_171075000	0.0833333	0.43981
chr1_171114001_171115000	0.0882353	0.440178
chr1_171137001_171138000	0.125	0.440271
chr1_171223001_171224000	0.0625	0.44002
chr1_171345001_171346000	0.0625	0.440215
chr1_171452001_171453000	0.025641	0.437994
chr1_171522001_171523000	0.1	0.43827
chr1_171566001_171567000	0.0588235	0.438039
chr1_171605001_171606000	0.0285714	0.440426
chr1_171661001_171662000	0.125	0.440907
chr1_171665001_171666000	0.166667	0.443112
chr1_171691001_171692000	0.1	0.443254
chr1_17190001_17191000	0.0869565	0.442953
chr1_172046001_172047000	0.111111	0.443573
chr1_172051001_172052000	0.0714286	0.443602
chr1_172067001_172068000	0.09375	0.444188
chr1_17207001_17208000	0.0526316	0.443386
chr1_172180001_172181000	0.05	0.443415
chr1_17223001_17224000	0.0540541	0.440967
chr1_172276001_172277000	0.0769231	0.441304
chr1_172404001_172405000	0.266667	0.441879
chr1_172562001_172563000	0.25	0.442033
chr1_172634001_172635000	0.125	0.442009
chr1_17267001_17268000	0.0294118	0.444052
chr1_172940001_172941000	0.2	0.4439
chr1_172952001_172953000	0.125	0.444031
chr1_172958001_172959000	0.142857	0.444237
chr1_173157001_173158000	0.0526316	0.44403
chr1_173197001_173198000	0.0769231	0.445052
chr1_173347001_173348000	0.0344828	0.444646
chr1_173466001_173467000	0.25	0.44474
chr1_173696001_173697000	0.025	0.44617
chr1_173698001_173699000	0.117647	0.446509
chr1_173843001_173844000	0.04	0.447538
chr1_173924001_173925000	0.0181818	0.448141
chr1_174042001_174043000	0.0526316	0.447783
chr1_174206001_174207000	0.125	0.448078
chr1_174389001_174390000	0.1875	0.448497
chr1_174530001_174531000	0.111111	0.448732
chr1_174545001_174546000	0.0588235	0.448797
chr1_175097001_175098000	0.047619	0.450142
chr1_175141001_175142000	0.125	0.450132
chr1_175178001_175179000	0.0909091	0.45002
chr1_175179001_175180000	0.125	0.449959
chr1_175202001_175203000	0.142857	0.449965
chr1_175653001_175654000	0.0833333	0.450172
chr1_175825001_175826000	0.04	0.451135
chr1_175830001_175831000	0.0333333	0.449905
chr1_175962001_175963000	0.047619	0.451493
chr1_175975001_175976000	0.0454545	0.45194
chr1_175994001_175995000	0.125	0.452164
chr1_17607001_17608000	0.0769231	0.451755
chr1_176328001_176329000	0.1	0.451837
chr1_176330001_176331000	0.2	0.451912
chr1_176553001_176554000	0.125	0.452151
chr1_176573001_176574000	0.0909091	0.452174
chr1_176608001_176609000	0.1	0.452161
chr1_176609001_176610000	0.166667	0.452201
chr1_176649001_176650000	0.0909091	0.452223
chr1_176683001_176684000	0.125	0.452225
chr1_176999001_177000000	0.111111	0.452429
chr1_177007001_177008000	0.0833333	0.452364
chr1_177040001_177041000	0.166667	0.45229
chr1_177084001_177085000	0.153846	0.45216
chr1_177294001_177295000	0.0909091	0.452421
chr1_177372001_177373000	0.0714286	0.452838
chr1_177373001_177374000	0.125	0.453246
chr1_177375001_177376000	0.030303	0.455369
chr1_177536001_177537000	0.166667	0.455533
chr1_177541001_177542000	0.125	0.455599
chr1_177588001_177589000	0.047619	0.456002
chr1_177596001_177597000	0.125	0.45607
chr1_177602001_177603000	0.111111	0.456162
chr1_177645001_177646000	0.0357143	0.45705
chr1_177663001_177664000	0.1	0.45727
chr1_177673001_177674000	0.0833333	0.457371
chr1_177695001_177696000	0.142857	0.457412
chr1_177708001_177709000	0.0625	0.45748
chr1_177729001_177730000	0.05	0.458784
chr1_177856001_177857000	0.142857	0.458809
chr1_17800001_17801000	0.25	0.457662
chr1_178011001_178012000	0.05	0.457132
chr1_17826001_17827000	0.0344828	0.457908
chr1_178288001_178289000	0.0555556	0.458518
chr1_178509001_178510000	0.0322581	0.458202
chr1_178597001_178598000	0.047619	0.458526
chr1_178800001_178801000	0.0909091	0.458667
chr1_178808001_178809000	0.0666667	0.458864
chr1_178928001_178929000	0.0322581	0.457861
chr1_179057001_179058000	0.04	0.455859
chr1_179110001_179111000	0.125	0.45623
chr1_17919001_17920000	0.0555556	0.457722
chr1_179217001_179218000	0.0666667	0.456543
chr1_179254001_179255000	0.05	0.45569
chr1_179370001_179371000	0.0357143	0.455952
chr1_179433001_179434000	0.0769231	0.45609
chr1_179467001_179468000	0.2	0.456171
chr1_17953001_17954000	0.0588235	0.457438
chr1_179578001_179579000	0.142857	0.457572
chr1_179661001_179662000	0.2	0.45759
chr1_179784001_179785000	0.0535714	0.45479
chr1_179904001_179905000	0.0555556	0.454675
chr1_180187001_180188000	0.0344828	0.453326
chr1_180271001_180272000	0.166667	0.453363
chr1_180304001_180305000	0.0714286	0.453796
chr1_180359001_180360000	0.1	0.453878
chr1_180442001_180443000	0.03125	0.454082
chr1_180533001_180534000	0.0666667	0.453997
chr1_180569001_180570000	0.0625	0.453939
chr1_180646001_180647000	0.0625	0.454126
chr1_180729001_180730000	0.0555556	0.454677
chr1_181135001_181136000	0.037037	0.455511
chr1_181147001_181148000	0.0666667	0.455842
chr1_18126001_18127000	0.1	0.456092
chr1_181534001_181535000	0.5	0.4561
chr1_181564001_181565000	0.0666667	0.456903
chr1_181603001_181604000	0.0714286	0.457109
chr1_18172001_18173000	0.0588235	0.457889
chr1_181883001_181884000	0.142857	0.458059
chr1_181889001_181890000	0.05	0.459017
chr1_182001001_182002000	0.0294118	0.45889
chr1_182043001_182044000	0.125	0.4589
chr1_182065001_182066000	0.125	0.458944
chr1_182344001_182345000	0.1	0.458843
chr1_182613001_182614000	0.0555556	0.458622
chr1_182628001_182629000	0.037037	0.458403
chr1_182658001_182659000	0.047619	0.458286
chr1_182748001_182749000	0.333333	0.458262
chr1_182755001_182756000	0.0625	0.458708
chr1_182858001_182859000	0.0625	0.458542
chr1_182860001_182861000	0.0555556	0.457916
chr1_182881001_182882000	0.111111	0.458098
chr1_182980001_182981000	0.0666667	0.458016
chr1_182982001_182983000	0.125	0.457962
chr1_183114001_183115000	0.125	0.457968
chr1_18317001_18318000	0.0833333	0.457886
chr1_183275001_183276000	0.047619	0.457601
chr1_183314001_183315000	0.0588235	0.457262
chr1_183315001_183316000	0.04	0.456579
chr1_183456001_183457000	0.125	0.456696
chr1_183523001_183524000	0.0555556	0.457021
chr1_183613001_183614000	0.0769231	0.457182
chr1_183624001_183625000	0.125	0.457111
chr1_183629001_183630000	0.111111	0.457254
chr1_183630001_183631000	0.0555556	0.457355
chr1_183770001_183771000	0.1	0.457387
chr1_183818001_183819000	0.0434783	0.457331
chr1_183880001_183881000	0.0909091	0.457434
chr1_183906001_183907000	0.142857	0.457177
chr1_183909001_183910000	0.25	0.457097
chr1_184002001_184003000	0.166667	0.45704
chr1_184104001_184105000	0.125	0.45751
chr1_184201001_184202000	0.1	0.458066
chr1_184308001_184309000	0.111111	0.458463
chr1_184401001_184402000	0.0625	0.458612
chr1_184430001_184431000	0.0454545	0.458764
chr1_184455001_184456000	0.0909091	0.458952
chr1_184608001_184609000	0.0625	0.458914
chr1_184615001_184616000	0.2	0.458354
chr1_184768001_184769000	0.333333	0.458473
chr1_184816001_184817000	0.0666667	0.458575
chr1_184940001_184941000	0.04	0.458062
chr1_184972001_184973000	0.05	0.458068
chr1_185001001_185002000	0.0555556	0.458006
chr1_185003001_185004000	0.0769231	0.457794
chr1_185074001_185075000	0.0833333	0.457732
chr1_185246001_185247000	0.0416667	0.458011
chr1_185352001_185353000	0.25	0.458649
chr1_185428001_185429000	0.0526316	0.458461
chr1_185513001_185514000	0.166667	0.458537
chr1_185533001_185534000	0.111111	0.458653
chr1_185609001_185610000	0.1	0.458934
chr1_185745001_185746000	0.5	0.458959
chr1_185749001_185750000	0.142857	0.459184
chr1_185860001_185861000	0.115385	0.459701
chr1_186009001_186010000	0.166667	0.459724
chr1_186168001_186169000	0.25	0.459754
chr1_186210001_186211000	0.125	0.459792
chr1_18644001_18645000	0.0714286	0.459323
chr1_18653001_18654000	0.0769231	0.459118
chr1_186532001_186533000	0.0625	0.459007
chr1_186542001_186543000	0.0909091	0.45889
chr1_186565001_186566000	0.1	0.458826
chr1_186612001_186613000	0.285714	0.458885
chr1_18663001_18664000	0.0909091	0.458589
chr1_186698001_186699000	0.0666667	0.458436
chr1_186711001_186712000	0.166667	0.458447
chr1_186860001_186861000	0.25	0.458444
chr1_186917001_186918000	0.1	0.458411
chr1_187005001_187006000	0.0909091	0.458379
chr1_187115001_187116000	0.05	0.45841
chr1_187176001_187177000	0.0714286	0.458356
chr1_187317001_187318000	0.25	0.458403
chr1_187535001_187536000	0.166667	0.458404
chr1_187633001_187634000	0.142857	0.45849
chr1_187776001_187777000	0.0909091	0.458662
chr1_188050001_188051000	0.25	0.458669
chr1_188132001_188133000	0.142857	0.458733
chr1_188453001_188454000	0.5	0.458733
chr1_188471001_188472000	0.166667	0.458733
chr1_188658001_188659000	0.0769231	0.458662
chr1_188686001_188687000	0.1	0.45865
chr1_188726001_188727000	0.142857	0.458598
chr1_188767001_188768000	0.0625	0.458633
chr1_188807001_188808000	0.125	0.458666
chr1_188890001_188891000	0.142857	0.45871
chr1_188947001_188948000	0.1	0.458573
chr1_188969001_188970000	0.0714286	0.457752
chr1_189043001_189044000	0.125	0.457765
chr1_189060001_189061000	0.0666667	0.457775
chr1_189091001_189092000	0.142857	0.45774
chr1_189108001_189109000	0.0714286	0.457669
chr1_189127001_189128000	0.0588235	0.457706
chr1_189284001_189285000	0.142857	0.457716
chr1_189503001_189504000	0.1	0.457695
chr1_189693001_189694000	0.1	0.457702
chr1_189840001_189841000	0.0909091	0.457718
chr1_189853001_189854000	0.0769231	0.457612
chr1_189888001_189889000	0.142857	0.457568
chr1_190085001_190086000	0.0909091	0.457547
chr1_190087001_190088000	0.0714286	0.457529
chr1_190136001_190137000	0.0384615	0.456764
chr1_190225001_190226000	0.0909091	0.45675
chr1_190327001_190328000	0.111111	0.456731
chr1_190350001_190351000	0.1	0.456687
chr1_190578001_190579000	0.0833333	0.456552
chr1_190636001_190637000	0.0357143	0.456198
chr1_190637001_190638000	0.25	0.456169
chr1_190653001_190654000	0.142857	0.456151
chr1_190880001_190881000	0.166667	0.456244
chr1_190983001_190984000	0.142857	0.456102
chr1_191072001_191073000	0.125	0.456121
chr1_19113001_19114000	0.111111	0.455922
chr1_191412001_191413000	0.125	0.456147
chr1_191416001_191417000	0.0909091	0.456205
chr1_191501001_191502000	0.0769231	0.456303
chr1_191538001_191539000	0.166667	0.456318
chr1_191566001_191567000	0.0714286	0.456521
chr1_191798001_191799000	0.0625	0.456717
chr1_191828001_191829000	0.0909091	0.45671
chr1_191861001_191862000	0.142857	0.456745
chr1_192018001_192019000	0.142857	0.456725
chr1_192410001_192411000	0.0833333	0.456647
chr1_192531001_192532000	0.166667	0.456677
chr1_192653001_192654000	0.2	0.456936
chr1_192720001_192721000	0.0454545	0.457496
chr1_192797001_192798000	0.125	0.457445
chr1_192855001_192856000	0.0833333	0.456899
chr1_19290001_19291000	0.0454545	0.456413
chr1_193021001_193022000	0.0769231	0.456545
chr1_193034001_193035000	0.25	0.456575
chr1_193042001_193043000	0.05	0.456755
chr1_193326001_193327000	0.111111	0.45669
chr1_193334001_193335000	0.0909091	0.456647
chr1_19346001_19347000	0.125	0.456665
chr1_193588001_193589000	0.166667	0.456778
chr1_193690001_193691000	0.166667	0.456859
chr1_193809001_193810000	0.2	0.456956
chr1_194285001_194286000	0.333333	0.456998
chr1_194308001_194309000	0.2	0.457022
chr1_194321001_194322000	0.0416667	0.457276
chr1_194568001_194569000	0.0714286	0.45719
chr1_194577001_194578000	0.0588235	0.457092
chr1_194603001_194604000	0.2	0.457139
chr1_194630001_194631000	0.0769231	0.456885
chr1_194767001_194768000	0.230769	0.456873
chr1_194768001_194769000	0.125	0.456763
chr1_194985001_194986000	0.0769231	0.456722
chr1_195069001_195070000	0.25	0.456696
chr1_195077001_195078000	0.125	0.45679
chr1_195209001_195210000	0.333333	0.456778
chr1_19543001_19544000	0.0416667	0.457215
chr1_195606001_195607000	0.0909091	0.457245
chr1_195700001_195701000	0.1	0.457245
chr1_195747001_195748000	0.142857	0.457245
chr1_195789001_195790000	0.166667	0.457294
chr1_195898001_195899000	0.0833333	0.45748
chr1_195981001_195982000	0.125	0.457453
chr1_195982001_195983000	0.111111	0.457418
chr1_196072001_196073000	0.333333	0.457474
chr1_196232001_196233000	0.0833333	0.457423
chr1_196318001_196319000	0.0666667	0.457403
chr1_196481001_196482000	0.1	0.457356
chr1_196595001_196596000	0.0666667	0.457363
chr1_19665001_19666000	0.0344828	0.456665
chr1_196801001_196802000	0.05	0.456642
chr1_196850001_196851000	0.0769231	0.45654
chr1_196895001_196896000	0.0909091	0.456507
chr1_196936001_196937000	0.111111	0.456456
chr1_196959001_196960000	0.0555556	0.456794
chr1_19725001_19726000	0.0285714	0.45774
chr1_197595001_197596000	0.166667	0.457908
chr1_197722001_197723000	0.0625	0.458165
chr1_197772001_197773000	0.1	0.458439
chr1_197850001_197851000	0.0909091	0.458428
chr1_19786001_19787000	0.0769231	0.458657
chr1_198179001_198180000	0.0909091	0.458942
chr1_198220001_198221000	0.1	0.459183
chr1_198227001_198228000	0.047619	0.459892
chr1_198241001_198242000	0.2	0.459892
chr1_198282001_198283000	0.125	0.460194
chr1_198401001_198402000	0.142857	0.460335
chr1_198660001_198661000	0.2	0.460347
chr1_198756001_198757000	0.125	0.460399
chr1_198783001_198784000	0.0625	0.460521
chr1_198901001_198902000	0.1	0.460506
chr1_199227001_199228000	0.333333	0.46059
chr1_199279001_199280000	0.111111	0.460638
chr1_199315001_199316000	0.111111	0.460691
chr1_199326001_199327000	0.1	0.460736
chr1_199384001_199385000	0.0769231	0.460941
chr1_199429001_199430000	0.125	0.460957
chr1_199542001_199543000	0.0625	0.461108
chr1_199618001_199619000	0.166667	0.461188
chr1_199689001_199690000	0.2	0.461197
chr1_199773001_199774000	0.0625	0.461319
chr1_199827001_199828000	0.0714286	0.461413
chr1_199869001_199870000	0.0666667	0.461778
chr1_200032001_200033000	0.0344828	0.462535
chr1_200042001_200043000	0.166667	0.462683
chr1_200156001_200157000	0.181818	0.462859
chr1_200275001_200276000	0.047619	0.462419
chr1_200401001_200402000	0.166667	0.462433
chr1_200420001_200421000	0.0666667	0.462413
chr1_200441001_200442000	0.0714286	0.462483
chr1_200470001_200471000	0.0526316	0.462285
chr1_200567001_200568000	0.0909091	0.462663
chr1_200758001_200759000	0.0769231	0.462826
chr1_200832001_200833000	0.0434783	0.462663
chr1_200833001_200834000	0.0232558	0.462459
chr1_201065001_201066000	0.0769231	0.462014
chr1_201066001_201067000	0.0434783	0.460812
chr1_201134001_201135000	0.04	0.461209
chr1_201152001_201153000	0.111111	0.46076
chr1_201207001_201208000	0.0769231	0.460915
chr1_201211001_201212000	0.0714286	0.460854
chr1_201307001_201308000	0.0277778	0.460095
chr1_201452001_201453000	0.0555556	0.46013
chr1_20170001_20171000	0.0344828	0.459753
chr1_201838001_201839000	0.05	0.460388
chr1_201869001_201870000	0.0322581	0.459185
chr1_201915001_201916000	0.0434783	0.456361
chr1_20202001_20203000	0.0454545	0.45592
chr1_202047001_202048000	0.0454545	0.456965
chr1_202061001_202062000	0.0526316	0.457621
chr1_202566001_202567000	0.0714286	0.458219
chr1_202578001_202579000	0.0714286	0.458342
chr1_202635001_202636000	0.037037	0.459052
chr1_203061001_203062000	0.05	0.458804
chr1_203128001_203129000	0.0833333	0.459424
chr1_203230001_203231000	0.0714286	0.45966
chr1_20327001_20328000	0.0666667	0.459698
chr1_203309001_203310000	0.05	0.459466
chr1_203327001_203328000	0.0769231	0.459329
chr1_203354001_203355000	0.0434783	0.458911
chr1_203513001_203514000	0.0454545	0.458347
chr1_203638001_203639000	0.0384615	0.459163
chr1_204119001_204120000	0.125	0.459938
chr1_204234001_204235000	0.142857	0.460442
chr1_204273001_204274000	0.166667	0.460307
chr1_204454001_204455000	0.111111	0.460608
chr1_204771001_204772000	0.0625	0.460081
chr1_204789001_204790000	0.0909091	0.460044
chr1_204831001_204832000	0.5	0.460061
chr1_205005001_205006000	0.0625	0.459731
chr1_20519001_20520000	0.0769231	0.459531
chr1_205219001_205220000	0.0714286	0.460736
chr1_20534001_20535000	0.0588235	0.46041
chr1_205373001_205374000	0.125	0.460374
chr1_205509001_205510000	0.037037	0.460324
chr1_205687001_205688000	0.0714286	0.460498
chr1_205713001_205714000	0.166667	0.460507
chr1_205784001_205785000	0.0588235	0.460662
chr1_205816001_205817000	0.5	0.460595
chr1_205869001_205870000	0.0909091	0.460594
chr1_206200001_206201000	0.0625	0.460686
chr1_206495001_206496000	0.03125	0.46101
chr1_206632001_206633000	0.0454545	0.461731
chr1_206904001_206905000	0.0277778	0.463566
chr1_20702001_20703000	0.047619	0.464528
chr1_20710001_20711000	0.0833333	0.464444
chr1_207162001_207163000	0.05	0.464085
chr1_207241001_207242000	0.0714286	0.464441
chr1_207244001_207245000	0.0416667	0.465095
chr1_207477001_207478000	0.0263158	0.465533
chr1_207810001_207811000	0.0434783	0.465674
chr1_207903001_207904000	0.0344828	0.46591
chr1_207905001_207906000	0.0333333	0.466359
chr1_207906001_207907000	0.25	0.466393
chr1_208011001_208012000	0.047619	0.467246
chr1_208093001_208094000	0.2	0.46707
chr1_208144001_208145000	0.0357143	0.466713
chr1_208171001_208172000	0.0384615	0.466246
chr1_208181001_208182000	0.0588235	0.466135
chr1_208430001_208431000	0.111111	0.465985
chr1_208527001_208528000	0.0714286	0.466046
chr1_20857001_20858000	0.05	0.465755
chr1_20870001_20871000	0.0769231	0.465338
chr1_208891001_208892000	0.166667	0.465419
chr1_208979001_208980000	0.0625	0.465407
chr1_209077001_209078000	0.047619	0.465515
chr1_209078001_209079000	0.0434783	0.465809
chr1_209106001_209107000	0.111111	0.465943
chr1_209115001_209116000	0.166667	0.465994
chr1_209124001_209125000	0.047619	0.466166
chr1_209166001_209167000	0.0714286	0.466589
chr1_209180001_209181000	0.333333	0.466578
chr1_209190001_209191000	0.0625	0.466628
chr1_209196001_209197000	0.1	0.466785
chr1_20943001_20944000	0.037037	0.467139
chr1_209453001_209454000	0.153846	0.467435
chr1_209583001_209584000	0.111111	0.467522
chr1_209627001_209628000	1	0.467722
chr1_209632001_209633000	0.0526316	0.467871
chr1_209707001_209708000	0.0555556	0.467993
chr1_209755001_209756000	0.125	0.467925
chr1_209832001_209833000	0.0322581	0.468326
chr1_209846001_209847000	0.142857	0.468427
chr1_210024001_210025000	0.0769231	0.468539
chr1_210091001_210092000	0.111111	0.468629
chr1_210116001_210117000	0.111111	0.468899
chr1_210150001_210151000	0.0833333	0.469052
chr1_210153001_210154000	0.5	0.46919
chr1_210356001_210357000	0.0714286	0.469174
chr1_210363001_210364000	0.0454545	0.468481
chr1_210814001_210815000	0.0526316	0.468535
chr1_210861001_210862000	0.0833333	0.468949
chr1_211081001_211082000	0.0625	0.469426
chr1_211129001_211130000	0.0769231	0.469665
chr1_211171001_211172000	0.0666667	0.470061
chr1_211250001_211251000	0.0434783	0.470877
chr1_211354001_211355000	0.25	0.470958
chr1_211380001_211381000	0.1	0.467209
chr1_211473001_211474000	0.0555556	0.467271
chr1_211571001_211572000	0.0384615	0.467923
chr1_21159001_21160000	0.166667	0.468017
chr1_211635001_211636000	0.125	0.468081
chr1_211727001_211728000	0.166667	0.468066
chr1_211906001_211907000	0.166667	0.467667
chr1_211956001_211957000	0.1	0.467828
chr1_212031001_212032000	0.0344828	0.467384
chr1_212312001_212313000	0.0526316	0.466934
chr1_212401001_212402000	0.0909091	0.466923
chr1_212454001_212455000	0.1	0.466881
chr1_212556001_212557000	0.05	0.467188
chr1_212566001_212567000	0.25	0.467208
chr1_212576001_212577000	0.047619	0.467517
chr1_212833001_212834000	0.111111	0.467604
chr1_212939001_212940000	0.027027	0.468252
chr1_213000001_213001000	0.04	0.46814
chr1_213003001_213004000	0.025641	0.467285
chr1_213005001_213006000	0.166667	0.46698
chr1_213066001_213067000	0.0416667	0.467362
chr1_213067001_213068000	0.04	0.467737
chr1_213083001_213084000	0.125	0.467421
chr1_213143001_213144000	0.047619	0.467089
chr1_213165001_213166000	0.0454545	0.467252
chr1_213200001_213201000	0.25	0.467287
chr1_213218001_213219000	0.0555556	0.466853
chr1_213238001_213239000	0.08	0.468211
chr1_213532001_213533000	0.0714286	0.468224
chr1_213556001_213557000	0.027027	0.467753
chr1_213619001_213620000	0.0384615	0.467396
chr1_21367001_21368000	0.0588235	0.467543
chr1_213753001_213754000	0.0625	0.467586
chr1_213803001_213804000	0.047619	0.468067
chr1_213831001_213832000	0.1	0.46827
chr1_213853001_213854000	0.0416667	0.468345
chr1_214058001_214059000	0.0555556	0.468336
chr1_214292001_214293000	0.2	0.468401
chr1_214305001_214306000	0.0384615	0.468763
chr1_214641001_214642000	0.0833333	0.468975
chr1_214727001_214728000	0.0833333	0.468577
chr1_214898001_214899000	0.125	0.468812
chr1_214960001_214961000	0.2	0.468798
chr1_215091001_215092000	0.166667	0.46874
chr1_215104001_215105000	0.142857	0.469022
chr1_215410001_215411000	0.0909091	0.469008
chr1_215431001_215432000	0.0714286	0.468987
chr1_215598001_215599000	0.047619	0.469058
chr1_215707001_215708000	0.0555556	0.469226
chr1_215983001_215984000	0.111111	0.469254
chr1_216047001_216048000	0.0434783	0.469258
chr1_216051001_216052000	0.04	0.469325
chr1_216141001_216142000	0.166667	0.469337
chr1_216189001_216190000	0.0666667	0.469594
chr1_216247001_216248000	0.0666667	0.469702
chr1_216514001_216515000	0.05	0.469974
chr1_216630001_216631000	0.166667	0.46993
chr1_216640001_216641000	0.111111	0.469877
chr1_216661001_216662000	0.2	0.46987
chr1_216668001_216669000	0.0833333	0.469903
chr1_216693001_216694000	0.111111	0.469907
chr1_216711001_216712000	0.0555556	0.469759
chr1_216729001_216730000	0.0909091	0.469741
chr1_21683001_21684000	0.111111	0.469582
chr1_217008001_217009000	0.0357143	0.469489
chr1_217131001_217132000	0.0769231	0.469511
chr1_217220001_217221000	0.0833333	0.469643
chr1_217375001_217376000	0.1	0.469651
chr1_217401001_217402000	0.0769231	0.469471
chr1_217472001_217473000	0.0833333	0.469417
chr1_21770001_21771000	0.0833333	0.469435
chr1_218038001_218039000	0.0909091	0.469419
chr1_21807001_21808000	0.25	0.469433
chr1_218186001_218187000	0.2	0.469494
chr1_218266001_218267000	0.0769231	0.469443
chr1_218487001_218488000	0.111111	0.469461
chr1_218624001_218625000	0.0909091	0.469387
chr1_218720001_218721000	0.333333	0.469361
chr1_218791001_218792000	0.0833333	0.469661
chr1_219015001_219016000	0.0625	0.469858
chr1_219089001_219090000	0.142857	0.469843
chr1_219163001_219164000	0.25	0.4699
chr1_219530001_219531000	0.2	0.4699
chr1_219532001_219533000	0.111111	0.469904
chr1_219678001_219679000	0.0625	0.469854
chr1_219948001_219949000	0.0833333	0.469902
chr1_219949001_219950000	0.2	0.469891
chr1_220061001_220062000	0.0909091	0.469797
chr1_220161001_220162000	0.166667	0.469823
chr1_220186001_220187000	0.125	0.469855
chr1_220208001_220209000	0.0666667	0.470109
chr1_220440001_220441000	0.0666667	0.47029
chr1_220759001_220760000	0.0416667	0.470353
chr1_220782001_220783000	0.125	0.470687
chr1_221035001_221036000	0.166667	0.470601
chr1_221222001_221223000	0.125	0.470613
chr1_221397001_221398000	0.125	0.470683
chr1_221424001_221425000	0.25	0.470703
chr1_221433001_221434000	0.0714286	0.470893
chr1_221450001_221451000	0.166667	0.470928
chr1_221455001_221456000	0.1	0.47104
chr1_221560001_221561000	0.125	0.471183
chr1_22163001_22164000	0.0625	0.470558
chr1_221852001_221853000	0.5	0.470567
chr1_222147001_222148000	0.333333	0.470395
chr1_222223001_222224000	0.0833333	0.470614
chr1_222274001_222275000	0.0555556	0.470474
chr1_222353001_222354000	0.333333	0.470436
chr1_222360001_222361000	0.333333	0.470471
chr1_222457001_222458000	0.5	0.47047
chr1_222544001_222545000	0.0833333	0.470554
chr1_222580001_222581000	0.0909091	0.470881
chr1_222788001_222789000	0.166667	0.470926
chr1_222936001_222937000	0.0833333	0.470874
chr1_223166001_223167000	0.04	0.471022
chr1_223342001_223343000	0.05	0.471169
chr1_223382001_223383000	0.0526316	0.470991
chr1_223477001_223478000	0.0666667	0.47111
chr1_223570001_223571000	0.0833333	0.471098
chr1_223573001_223574000	0.0909091	0.471318
chr1_223574001_223575000	0.02	0.470888
chr1_223606001_223607000	0.0526316	0.47105
chr1_223632001_223633000	0.142857	0.471176
chr1_223832001_223833000	0.0322581	0.470656
chr1_223970001_223971000	0.0454545	0.471008
chr1_223973001_223974000	0.0833333	0.471198
chr1_224080001_224081000	0.0454545	0.471403
chr1_224131001_224132000	0.5	0.471419
chr1_224143001_224144000	0.0769231	0.471638
chr1_22418001_22419000	0.333333	0.471724
chr1_224258001_224259000	0.1	0.4717
chr1_224455001_224456000	0.0526316	0.471877
chr1_22481001_22482000	0.0487805	0.470314
chr1_224816001_224817000	0.25	0.470313
chr1_224849001_224850000	0.0909091	0.47043
chr1_225021001_225022000	0.2	0.470593
chr1_225086001_225087000	0.166667	0.470608
chr1_225247001_225248000	0.0769231	0.470933
chr1_225389001_225390000	0.0769231	0.47141
chr1_225526001_225527000	0.0416667	0.471409
chr1_225648001_225649000	0.0666667	0.470959
chr1_225699001_225700000	0.2	0.471
chr1_225745001_225746000	0.1	0.471105
chr1_225851001_225852000	0.0294118	0.470708
chr1_226146001_226147000	0.0526316	0.470102
chr1_22616001_22617000	0.0555556	0.46913
chr1_226188001_226189000	0.333333	0.468484
chr1_226220001_226221000	0.111111	0.468375
chr1_226482001_226483000	0.166667	0.468871
chr1_226483001_226484000	0.0769231	0.468987
chr1_226583001_226584000	0.0769231	0.469349
chr1_226855001_226856000	0.214286	0.469165
chr1_227013001_227014000	0.0588235	0.46893
chr1_227115001_227116000	0.0714286	0.46923
chr1_227252001_227253000	0.0344828	0.469478
chr1_227260001_227261000	1	0.469497
chr1_22731001_22732000	0.0357143	0.469108
chr1_22735001_22736000	0.111111	0.468909
chr1_22739001_22740000	0.0555556	0.46914
chr1_227405001_227406000	0.0666667	0.469429
chr1_227525001_227526000	0.0833333	0.469366
chr1_227666001_227667000	0.25	0.469448
chr1_227778001_227779000	0.0454545	0.469761
chr1_227783001_227784000	0.0434783	0.470499
chr1_228051001_228052000	0.166667	0.470485
chr1_228056001_228057000	0.0344828	0.47005
chr1_228059001_228060000	0.166667	0.470178
chr1_228107001_228108000	0.166667	0.472214
chr1_228170001_228171000	0.25	0.472224
chr1_228286001_228287000	0.0588235	0.474137
chr1_228624001_228625000	0.0344828	0.473423
chr1_228798001_228799000	0.0666667	0.473352
chr1_228823001_228824000	0.0555556	0.47321
chr1_228933001_228934000	0.25	0.473073
chr1_229036001_229037000	0.0416667	0.473625
chr1_229101001_229102000	0.142857	0.473658
chr1_229151001_229152000	0.027027	0.473158
chr1_229169001_229170000	0.1	0.473059
chr1_229184001_229185000	0.125	0.472844
chr1_229318001_229319000	0.0625	0.472725
chr1_229350001_229351000	0.0714286	0.472596
chr1_229410001_229411000	0.2	0.472693
chr1_229664001_229665000	0.0526316	0.473224
chr1_229752001_229753000	0.142857	0.473273
chr1_229889001_229890000	0.2	0.473115
chr1_229894001_229895000	0.0555556	0.472773
chr1_229910001_229911000	0.0333333	0.472782
chr1_230227001_230228000	0.04	0.473424
chr1_230236001_230237000	0.037037	0.473617
chr1_230433001_230434000	0.0833333	0.473725
chr1_230704001_230705000	0.047619	0.473822
chr1_230792001_230793000	0.0769231	0.474309
chr1_230923001_230924000	0.0416667	0.474136
chr1_231000001_231001000	0.0714286	0.473441
chr1_231031001_231032000	0.04	0.473106
chr1_231046001_231047000	0.0454545	0.47359
chr1_231073001_231074000	0.0769231	0.473656
chr1_231077001_231078000	0.125	0.473731
chr1_231334001_231335000	0.0416667	0.473478
chr1_231542001_231543000	0.0625	0.473486
chr1_231543001_231544000	0.111111	0.473624
chr1_231597001_231598000	0.037037	0.473569
chr1_231688001_231689000	0.0714286	0.473604
chr1_231706001_231707000	0.142857	0.473619
chr1_23194001_23195000	0.0344828	0.474398
chr1_231954001_231955000	0.0588235	0.474574
chr1_232170001_232171000	0.166667	0.47464
chr1_232180001_232181000	0.0909091	0.474722
chr1_232181001_232182000	0.0588235	0.474931
chr1_232258001_232259000	0.0555556	0.474647
chr1_232321001_232322000	0.04	0.475449
chr1_23265001_23266000	0.0909091	0.475465
chr1_232716001_232717000	0.1	0.475738
chr1_232722001_232723000	0.0625	0.475709
chr1_232801001_232802000	0.0869565	0.475576
chr1_232921001_232922000	0.0833333	0.475357
chr1_233001_234000	0.0833333	0.475398
chr1_233014001_233015000	0.166667	0.475344
chr1_23312001_23313000	0.125	0.475493
chr1_233175001_233176000	0.0555556	0.475468
chr1_233180001_233181000	0.0454545	0.475489
chr1_233213001_233214000	0.125	0.475481
chr1_233231001_233232000	0.0666667	0.475531
chr1_23333001_23334000	0.0416667	0.475412
chr1_233361001_233362000	0.1	0.475421
chr1_233406001_233407000	0.0833333	0.475491
chr1_233480001_233481000	0.166667	0.475653
chr1_233594001_233595000	0.0625	0.475541
chr1_233625001_233626000	0.111111	0.475534
chr1_233733001_233734000	0.0769231	0.475374
chr1_233743001_233744000	0.0714286	0.475039
chr1_233842001_233843000	0.1	0.474988
chr1_233952001_233953000	0.1	0.475068
chr1_234011001_234012000	0.0833333	0.475082
chr1_234061001_234062000	0.111111	0.475162
chr1_234169001_234170000	0.0555556	0.475731
chr1_234187001_234188000	0.0769231	0.476064
chr1_234287001_234288000	0.0833333	0.476065
chr1_234399001_234400000	0.0625	0.476335
chr1_234600001_234601000	0.0714286	0.476509
chr1_234847001_234848000	0.0833333	0.476391
chr1_234907001_234908000	0.037037	0.476051
chr1_234948001_234949000	0.0833333	0.475958
chr1_235146001_235147000	0.027027	0.475543
chr1_235432001_235433000	0.0454545	0.475631
chr1_23555001_23556000	0.0526316	0.475554
chr1_235742001_235743000	0.0384615	0.475876
chr1_235811001_235812000	0.0181818	0.475871
chr1_23587001_23588000	0.0434783	0.475715
chr1_235946001_235947000	0.166667	0.475797
chr1_236005001_236006000	0.1	0.475822
chr1_236129001_236130000	0.0588235	0.475972
chr1_236187001_236188000	0.0277778	0.475494
chr1_236316001_236317000	0.0344828	0.475904
chr1_236366001_236367000	0.2	0.476279
chr1_236451001_236452000	0.02	0.475809
chr1_23650001_23651000	0.0416667	0.476194
chr1_236571001_236572000	0.0555556	0.476012
chr1_236645001_236646000	0.0294118	0.474663
chr1_236668001_236669000	0.0238095	0.474174
chr1_236677001_236678000	0.0384615	0.474006
chr1_236733001_236734000	0.142857	0.474673
chr1_236782001_236783000	0.166667	0.474618
chr1_23684001_23685000	0.111111	0.474371
chr1_236908001_236909000	0.0178571	0.475824
chr1_237316001_237317000	0.111111	0.475934
chr1_237656001_237657000	0.0344828	0.476116
chr1_237719001_237720000	0.0769231	0.476181
chr1_237753001_237754000	0.0454545	0.47641
chr1_237768001_237769000	0.0714286	0.476558
chr1_237802001_237803000	0.05	0.476738
chr1_237816001_237817000	0.0588235	0.476832
chr1_237819001_237820000	0.0714286	0.476883
chr1_237994001_237995000	0.0625	0.476948
chr1_238203001_238204000	0.0588235	0.477198
chr1_238283001_238284000	0.142857	0.477277
chr1_238294001_238295000	0.047619	0.477425
chr1_238428001_238429000	0.166667	0.477444
chr1_238664001_238665000	0.0625	0.477431
chr1_238705001_238706000	0.0243902	0.477268
chr1_238845001_238846000	0.0714286	0.477112
chr1_238904001_238905000	0.125	0.477099
chr1_238999001_239000000	0.0833333	0.477112
chr1_239040001_239041000	0.125	0.477122
chr1_239222001_239223000	0.0714286	0.477378
chr1_239251001_239252000	0.142857	0.477445
chr1_239270001_239271000	0.5	0.477271
chr1_23929001_23930000	0.0833333	0.477063
chr1_239423001_239424000	0.1	0.477035
chr1_239618001_239619000	0.04	0.477195
chr1_24000001_24001000	0.2	0.477076
chr1_240182001_240183000	0.0555556	0.477262
chr1_240276001_240277000	0.0333333	0.478223
chr1_240386001_240387000	0.0625	0.478759
chr1_240481001_240482000	0.0909091	0.478875
chr1_240705001_240706000	0.0322581	0.478762
chr1_240781001_240782000	0.0833333	0.478633
chr1_240937001_240938000	0.037037	0.478717
chr1_240940001_240941000	0.0322581	0.47859
chr1_240960001_240961000	0.166667	0.478533
chr1_240961001_240962000	0.125	0.4785
chr1_241020001_241021000	0.25	0.478428
chr1_241249001_241250000	0.0714286	0.478699
chr1_241260001_241261000	0.0526316	0.479163
chr1_241527001_241528000	0.0454545	0.478748
chr1_241905001_241906000	0.0869565	0.478568
chr1_241996001_241997000	0.0625	0.478562
chr1_242122001_242123000	0.0357143	0.477735
chr1_242161001_242162000	0.0227273	0.476586
chr1_242186001_242187000	0.0416667	0.476534
chr1_242213001_242214000	0.0666667	0.47649
chr1_242238001_242239000	0.047619	0.476665
chr1_242338001_242339000	0.0666667	0.4768
chr1_242372001_242373000	0.0555556	0.477177
chr1_242403001_242404000	0.111111	0.477273
chr1_242436001_242437000	0.25	0.477331
chr1_242445001_242446000	0.0588235	0.477466
chr1_24245001_24246000	0.0238095	0.476865
chr1_242475001_242476000	0.125	0.476926
chr1_242696001_242697000	0.0909091	0.47686
chr1_242939001_242940000	0.0714286	0.477026
chr1_24295001_24296000	0.142857	0.477039
chr1_243089001_243090000	0.025641	0.477847
chr1_243175001_243176000	0.0666667	0.47789
chr1_243181001_243182000	0.0769231	0.477933
chr1_243193001_243194000	0.125	0.477982
chr1_243204001_243205000	0.166667	0.477977
chr1_243459001_243460000	0.0769231	0.478178
chr1_24364001_24365000	0.166667	0.478078
chr1_243710001_243711000	0.0625	0.478096
chr1_243837001_243838000	0.05	0.47834
chr1_243848001_243849000	0.0714286	0.478482
chr1_243916001_243917000	0.0909091	0.478508
chr1_243963001_243964000	0.0625	0.47886
chr1_243972001_243973000	0.0625	0.478993
chr1_243973001_243974000	0.0714286	0.479292
chr1_243974001_243975000	0.111111	0.479459
chr1_243976001_243977000	0.0714286	0.479585
chr1_244195001_244196000	0.115385	0.479548
chr1_244263001_244264000	0.0454545	0.479245
chr1_244274001_244275000	0.0526316	0.478989
chr1_244528001_244529000	0.0769231	0.479189
chr1_244598001_244599000	0.0416667	0.479441
chr1_244663001_244664000	0.1	0.479623
chr1_244759001_244760000	0.0277778	0.480196
chr1_244760001_244761000	0.111111	0.480351
chr1_244807001_244808000	0.0526316	0.480353
chr1_245046001_245047000	0.0384615	0.480306
chr1_245117001_245118000	0.0909091	0.480266
chr1_245184001_245185000	0.5	0.480416
chr1_245398001_245399000	0.0333333	0.480988
chr1_245451001_245452000	0.0526316	0.480853
chr1_245542001_245543000	0.0384615	0.480953
chr1_245547001_245548000	0.0357143	0.481128
chr1_245746001_245747000	0.125	0.48161
chr1_245787001_245788000	0.0714286	0.481707
chr1_245981001_245982000	0.0416667	0.481942
chr1_246072001_246073000	0.166667	0.481989
chr1_246078001_246079000	0.0526316	0.482084
chr1_246079001_246080000	0.0666667	0.482194
chr1_246118001_246119000	0.025641	0.482585
chr1_246287001_246288000	0.0714286	0.482661
chr1_246291001_246292000	0.0588235	0.482936
chr1_246357001_246358000	0.0294118	0.483156
chr1_246405001_246406000	0.0833333	0.483251
chr1_246416001_246417000	0.142857	0.483328
chr1_246615001_246616000	0.0357143	0.483488
chr1_246617001_246618000	0.0625	0.483506
chr1_246692001_246693000	0.0588235	0.483341
chr1_246911001_246912000	0.0344828	0.483565
chr1_247001001_247002000	0.0384615	0.483694
chr1_247178001_247179000	0.0625	0.483435
chr1_247291001_247292000	0.05	0.483203
chr1_247294001_247295000	0.0454545	0.484128
chr1_247326001_247327000	0.2	0.484252
chr1_247344001_247345000	0.0555556	0.48433
chr1_247551001_247552000	0.0333333	0.483969
chr1_247734001_247735000	0.0769231	0.484198
chr1_247763001_247764000	0.0357143	0.483991
chr1_247783001_247784000	0.0526316	0.48388
chr1_247824001_247825000	0.0833333	0.483974
chr1_247877001_247878000	0.0714286	0.483912
chr1_247891001_247892000	0.1	0.483917
chr1_247922001_247923000	0.1	0.483923
chr1_247925001_247926000	0.05	0.483872
chr1_248284001_248285000	0.08	0.484174
chr1_248319001_248320000	0.25	0.484187
chr1_248334001_248335000	0.05	0.484562
chr1_248378001_248379000	0.0909091	0.484651
chr1_248462001_248463000	0.0625	0.4849
chr1_248596001_248597000	0.0357143	0.484675
chr1_248607001_248608000	0.222222	0.484695
chr1_248641001_248642000	0.166667	0.484691
chr1_248745001_248746000	0.25	0.484704
chr1_248762001_248763000	0.0222222	0.484975
chr1_249123001_249124000	0.0555556	0.485108
chr1_249224001_249225000	0.1	0.48535
chr1_25173001_25174000	0.0588235	0.48527
chr1_25300001_25301000	0.5	0.485146
chr1_25387001_25388000	0.0454545	0.484921
chr1_25431001_25432000	0.125	0.484741
chr1_25449001_25450000	0.0588235	0.484356
chr1_25834001_25835000	0.04	0.484424
chr1_26040001_26041000	0.0454545	0.48464
chr1_26223001_26224000	0.05	0.485023
chr1_26241001_26242000	0.037037	0.484554
chr1_26324001_26325000	0.0243902	0.482091
chr1_26401001_26402000	0.0909091	0.482086
chr1_26419001_26420000	0.03125	0.481772
chr1_26463001_26464000	0.0526316	0.481038
chr1_26475001_26476000	0.0909091	0.480902
chr1_26531001_26532000	0.0769231	0.480753
chr1_27167001_27168000	0.0454545	0.481151
chr1_27348001_27349000	0.0769231	0.48043
chr1_27520001_27521000	0.0555556	0.480135
chr1_27602001_27603000	0.0454545	0.480259
chr1_27828001_27829000	0.0232558	0.479476
chr1_28186001_28187000	0.111111	0.479005
chr1_28252001_28253000	0.0263158	0.478534
chr1_28430001_28431000	0.0357143	0.478321
chr1_28492001_28493000	0.047619	0.47815
chr1_2854001_2855000	0.133333	0.477821
chr1_28771001_28772000	0.0588235	0.478495
chr1_29164001_29165000	0.0555556	0.478368
chr1_29271001_29272000	0.0434783	0.47872
chr1_29320001_29321000	0.0243902	0.479264
chr1_29575001_29576000	0.0454545	0.480218
chr1_29726001_29727000	0.25	0.480219
chr1_29730001_29731000	0.25	0.480303
chr1_30187001_30188000	0.111111	0.480204
chr1_30214001_30215000	0.0588235	0.479743
chr1_30454001_30455000	0.0769231	0.479645
chr1_30491001_30492000	0.166667	0.479711
chr1_30502001_30503000	0.125	0.47987
chr1_30872001_30873000	0.0625	0.479457
chr1_31093001_31094000	0.0555556	0.479305
chr1_31150001_31151000	0.125	0.479249
chr1_31185001_31186000	0.0588235	0.47901
chr1_31353001_31354000	0.05	0.48039
chr1_31452001_31453000	0.0625	0.480679
chr1_31831001_31832000	0.2	0.480759
chr1_31859001_31860000	0.0909091	0.480165
chr1_32153001_32154000	0.047619	0.480439
chr1_32223001_32224000	0.0666667	0.481044
chr1_32369001_32370000	0.5	0.480539
chr1_3279001_3280000	0.0434783	0.479671
chr1_33087001_33088000	0.333333	0.479682
chr1_33416001_33417000	0.0714286	0.480194
chr1_33468001_33469000	0.1	0.480365
chr1_33483001_33484000	0.05	0.48066
chr1_33486001_33487000	0.0333333	0.481202
chr1_33556001_33557000	0.125	0.481381
chr1_33567001_33568000	0.0714286	0.48151
chr1_33805001_33806000	0.0769231	0.48166
chr1_33849001_33850000	0.0555556	0.481953
chr1_33862001_33863000	0.0588235	0.48188
chr1_33967001_33968000	0.05	0.481635
chr1_34221001_34222000	0.1	0.481795
chr1_34297001_34298000	0.0555556	0.482004
chr1_34355001_34356000	0.047619	0.482148
chr1_34476001_34477000	0.0416667	0.482862
chr1_34498001_34499000	0.166667	0.483085
chr1_34561001_34562000	0.25	0.483125
chr1_34718001_34719000	0.0769231	0.483226
chr1_34850001_34851000	0.0204082	0.482569
chr1_35112001_35113000	0.0833333	0.482627
chr1_35382001_35383000	0.0526316	0.482063
chr1_35416001_35417000	0.1	0.48202
chr1_35421001_35422000	0.0714286	0.481893
chr1_35432001_35433000	0.25	0.481847
chr1_35799001_35800000	0.0714286	0.482107
chr1_3583001_3584000	0.0243902	0.481118
chr1_35863001_35864000	0.333333	0.481121
chr1_35937001_35938000	0.0625	0.481196
chr1_36047001_36048000	0.0526316	0.481278
chr1_36074001_36075000	0.2	0.48137
chr1_36513001_36514000	0.0833333	0.481659
chr1_36755001_36756000	0.027027	0.482199
chr1_36862001_36863000	0.0333333	0.481685
chr1_36902001_36903000	0.0833333	0.481811
chr1_36955001_36956000	0.0322581	0.481677
chr1_37028001_37029000	0.0833333	0.481469
chr1_37045001_37046000	0.0416667	0.481075
chr1_37136001_37137000	0.0588235	0.481308
chr1_37214001_37215000	0.0625	0.481114
chr1_37398001_37399000	0.047619	0.480912
chr1_3746001_3747000	0.025641	0.481516
chr1_37547001_37548000	0.0555556	0.480515
chr1_37578001_37579000	0.25	0.480508
chr1_37599001_37600000	0.1	0.47946
chr1_37602001_37603000	0.111111	0.479212
chr1_37844001_37845000	0.111111	0.479104
chr1_38018001_38019000	0.0416667	0.479347
chr1_38164001_38165000	0.0833333	0.47935
chr1_38252001_38253000	0.142857	0.479091
chr1_38377001_38378000	0.0833333	0.479521
chr1_38570001_38571000	0.285714	0.479834
chr1_38644001_38645000	0.0555556	0.479719
chr1_38725001_38726000	0.5	0.479705
chr1_38741001_38742000	0.0769231	0.479923
chr1_38789001_38790000	0.111111	0.480007
chr1_39047001_39048000	0.0625	0.4802
chr1_39053001_39054000	0.0769231	0.480122
chr1_39334001_39335000	0.04	0.480797
chr1_39338001_39339000	0.0833333	0.476857
chr1_39430001_39431000	0.0232558	0.476092
chr1_39541001_39542000	0.037037	0.47482
chr1_39634001_39635000	0.05	0.475106
chr1_39652001_39653000	0.05	0.4752
chr1_39708001_39709000	0.0714286	0.475376
chr1_39777001_39778000	0.142857	0.475375
chr1_39869001_39870000	0.2	0.475674
chr1_39973001_39974000	0.0322581	0.476671
chr1_40072001_40073000	0.0116279	0.475431
chr1_40120001_40121000	0.0344828	0.475169
chr1_40176001_40177000	0.0555556	0.474858
chr1_40304001_40305000	0.111111	0.474885
chr1_40840001_40841000	0.0555556	0.47413
chr1_41027001_41028000	0.1	0.474469
chr1_4119001_4120000	0.111111	0.473286
chr1_41218001_41219000	0.0588235	0.473278
chr1_41279001_41280000	0.0416667	0.472455
chr1_41435001_41436000	0.0625	0.471519
chr1_41457001_41458000	0.0416667	0.471928
chr1_41549001_41550000	0.0666667	0.471996
chr1_41571001_41572000	0.05	0.472192
chr1_41644001_41645000	0.125	0.472494
chr1_41645001_41646000	0.0666667	0.472666
chr1_41646001_41647000	0.0625	0.472894
chr1_41672001_41673000	0.166667	0.473109
chr1_41675001_41676000	0.05	0.473402
chr1_41879001_41880000	0.0454545	0.472575
chr1_42184001_42185000	0.047619	0.47256
chr1_42233001_42234000	0.0526316	0.472657
chr1_42284001_42285000	0.047619	0.472728
chr1_42413001_42414000	0.125	0.472917
chr1_42527001_42528000	0.166667	0.472895
chr1_42738001_42739000	0.0769231	0.472921
chr1_4283001_4284000	0.037037	0.473125
chr1_42928001_42929000	0.0151515	0.471307
chr1_42983001_42984000	0.333333	0.471318
chr1_42997001_42998000	0.142857	0.471463
chr1_43003001_43004000	0.0909091	0.471572
chr1_43008001_43009000	0.25	0.471625
chr1_43057001_43058000	0.166667	0.471707
chr1_43081001_43082000	0.0344828	0.471844
chr1_43101001_43102000	0.2	0.472013
chr1_43241001_43242000	0.25	0.472056
chr1_43405001_43406000	0.037037	0.472456
chr1_43443001_43444000	0.0555556	0.472488
chr1_43493001_43494000	0.0416667	0.472102
chr1_43576001_43577000	0.0666667	0.472209
chr1_43584001_43585000	0.190476	0.472379
chr1_43644001_43645000	0.0666667	0.472499
chr1_43654001_43655000	0.125	0.472566
chr1_4385001_4386000	0.0666667	0.472431
chr1_43944001_43945000	0.0833333	0.47256
chr1_44131001_44132000	0.0769231	0.472876
chr1_44372001_44373000	0.142857	0.473062
chr1_44556001_44557000	0.0526316	0.4729
chr1_44588001_44589000	0.0285714	0.47247
chr1_44656001_44657000	0.1	0.472435
chr1_44845001_44846000	0.0833333	0.472383
chr1_45093001_45094000	0.0454545	0.472271
chr1_4516001_4517000	0.04	0.472354
chr1_45243001_45244000	0.0555556	0.473347
chr1_45285001_45286000	0.0625	0.471831
chr1_45610001_45611000	0.0588235	0.471871
chr1_45652001_45653000	0.047619	0.471978
chr1_45662001_45663000	0.0357143	0.471828
chr1_45750001_45751000	0.025	0.472524
chr1_45772001_45773000	0.0434783	0.472278
chr1_45801001_45802000	0.0416667	0.472704
chr1_45826001_45827000	0.037037	0.473053
chr1_45976001_45977000	0.047619	0.473246
chr1_46159001_46160000	0.0625	0.47335
chr1_46163001_46164000	0.1	0.473722
chr1_46165001_46166000	0.0714286	0.4738
chr1_46177001_46178000	0.5	0.474128
chr1_46400001_46401000	0.0909091	0.474394
chr1_46484001_46485000	0.0909091	0.474593
chr1_46535001_46536000	0.0714286	0.474742
chr1_46548001_46549000	0.0526316	0.474913
chr1_46568001_46569000	0.2	0.474963
chr1_46779001_46780000	0.125	0.475732
chr1_46920001_46921000	0.25	0.475861
chr1_46985001_46986000	0.0714286	0.475521
chr1_47232001_47233000	0.5	0.475472
chr1_47293001_47294000	0.0833333	0.475666
chr1_47368001_47369000	0.111111	0.47567
chr1_47385001_47386000	0.181818	0.47571
chr1_47409001_47410000	0.333333	0.475704
chr1_47427001_47428000	0.111111	0.475827
chr1_47538001_47539000	0.25	0.475811
chr1_47585001_47586000	0.1	0.475864
chr1_47633001_47634000	0.0625	0.476014
chr1_47635001_47636000	0.142857	0.476158
chr1_47639001_47640000	0.0357143	0.476658
chr1_4764001_4765000	0.0714286	0.476805
chr1_47752001_47753000	0.0833333	0.476985
chr1_48136001_48137000	0.111111	0.476978
chr1_48232001_48233000	0.142857	0.476166
chr1_48425001_48426000	0.0833333	0.476302
chr1_4852001_4853000	0.142857	0.476233
chr1_48569001_48570000	0.111111	0.476985
chr1_48626001_48627000	0.0625	0.476929
chr1_48719001_48720000	0.1	0.476957
chr1_48779001_48780000	0.111111	0.477216
chr1_48780001_48781000	0.0625	0.477432
chr1_48830001_48831000	0.0769231	0.477719
chr1_48832001_48833000	0.0769231	0.477807
chr1_49001_50000	0.0555556	0.477844
chr1_49074001_49075000	0.0769231	0.477908
chr1_4925001_4926000	0.0588235	0.477974
chr1_4944001_4945000	0.2	0.477972
chr1_4952001_4953000	0.2	0.477972
chr1_49536001_49537000	0.1	0.478075
chr1_49538001_49539000	0.117647	0.4783
chr1_49598001_49599000	0.0833333	0.478337
chr1_49615001_49616000	0.0833333	0.478363
chr1_49969001_49970000	0.25	0.478367
chr1_50005001_50006000	0.25	0.478385
chr1_50031001_50032000	0.047619	0.478547
chr1_50066001_50067000	0.111111	0.478615
chr1_50120001_50121000	0.0833333	0.478625
chr1_50121001_50122000	0.0526316	0.478822
chr1_50344001_50345000	0.2	0.478936
chr1_50388001_50389000	0.0769231	0.47896
chr1_50435001_50436000	0.142857	0.478982
chr1_50547001_50548000	0.125	0.478921
chr1_5061001_5062000	0.0714286	0.478749
chr1_5078001_5079000	0.0526316	0.478638
chr1_50822001_50823000	0.0526316	0.478317
chr1_50908001_50909000	0.0909091	0.478358
chr1_50964001_50965000	0.05	0.478459
chr1_5105001_5106000	0.037037	0.478877
chr1_5116001_5117000	0.0833333	0.478913
chr1_51346001_51347000	0.0588235	0.478925
chr1_51373001_51374000	0.153846	0.479102
chr1_51453001_51454000	0.0416667	0.478952
chr1_51707001_51708000	0.1	0.479058
chr1_51852001_51853000	0.0434783	0.479454
chr1_52000001_52001000	0.0833333	0.479375
chr1_52213001_52214000	0.0909091	0.479447
chr1_52309001_52310000	0.0833333	0.479607
chr1_52363001_52364000	0.0666667	0.479451
chr1_52640001_52641000	0.125	0.479636
chr1_52648001_52649000	0.125	0.479686
chr1_52873001_52874000	0.0625	0.479872
chr1_52923001_52924000	0.0357143	0.480086
chr1_53054001_53055000	0.1	0.480055
chr1_53057001_53058000	0.0434783	0.479846
chr1_53118001_53119000	0.0666667	0.479692
chr1_53510001_53511000	0.0555556	0.479728
chr1_53524001_53525000	0.125	0.47966
chr1_53581001_53582000	0.111111	0.478503
chr1_53634001_53635000	0.0357143	0.478289
chr1_53801001_53802000	0.047619	0.478135
chr1_53871001_53872000	0.0434783	0.47784
chr1_54036001_54037000	0.0625	0.477762
chr1_54113001_54114000	0.0555556	0.477699
chr1_54387001_54388000	0.0555556	0.477618
chr1_54427001_54428000	0.0555556	0.477738
chr1_54621001_54622000	0.0322581	0.47703
chr1_54788001_54789000	0.25	0.477263
chr1_54795001_54796000	0.0769231	0.477624
chr1_54864001_54865000	0.0416667	0.477883
chr1_54990001_54991000	0.0769231	0.477823
chr1_54993001_54994000	0.142857	0.477604
chr1_55018001_55019000	0.03125	0.477608
chr1_55043001_55044000	0.0769231	0.477674
chr1_5521001_5522000	0.0454545	0.477832
chr1_5535001_5536000	0.0588235	0.477443
chr1_55354001_55355000	0.2	0.477469
chr1_55382001_55383000	0.0526316	0.477559
chr1_55387001_55388000	0.0588235	0.477754
chr1_55458001_55459000	0.0769231	0.478047
chr1_55478001_55479000	0.0666667	0.478124
chr1_55573001_55574000	0.0555556	0.478341
chr1_55579001_55580000	0.0666667	0.478622
chr1_55689001_55690000	0.0555556	0.47854
chr1_55690001_55691000	0.111111	0.478538
chr1_55899001_55900000	0.1	0.478649
chr1_55992001_55993000	0.0588235	0.478837
chr1_56082001_56083000	0.0714286	0.478936
chr1_56185001_56186000	0.1	0.478958
chr1_56215001_56216000	0.0909091	0.478882
chr1_56295001_56296000	0.0909091	0.479019
chr1_56349001_56350000	0.25	0.479016
chr1_56557001_56558000	0.166667	0.4791
chr1_56614001_56615000	0.1	0.479101
chr1_56656001_56657000	0.0588235	0.479001
chr1_56822001_56823000	0.0322581	0.479062
chr1_56889001_56890000	0.1	0.479032
chr1_5702001_5703000	0.0714286	0.479127
chr1_57136001_57137000	0.0588235	0.479155
chr1_57272001_57273000	0.1	0.479221
chr1_5730001_5731000	0.125	0.479237
chr1_5731001_5732000	0.111111	0.479598
chr1_5735001_5736000	0.333333	0.479674
chr1_57469001_57470000	0.142857	0.479619
chr1_57507001_57508000	0.0909091	0.479579
chr1_57543001_57544000	0.125	0.479522
chr1_57545001_57546000	0.0909091	0.479476
chr1_5760001_5761000	0.0588235	0.479706
chr1_57660001_57661000	0.0666667	0.479539
chr1_57662001_57663000	0.0588235	0.479357
chr1_57765001_57766000	0.1	0.479265
chr1_57790001_57791000	0.1	0.479195
chr1_57794001_57795000	0.0625	0.479089
chr1_57959001_57960000	0.0909091	0.479091
chr1_5802001_5803000	0.05	0.479866
chr1_58218001_58219000	0.0909091	0.479809
chr1_5849001_5850000	0.117647	0.479833
chr1_58592001_58593000	0.0833333	0.479968
chr1_58635001_58636000	0.181818	0.480128
chr1_5884001_5885000	0.0625	0.480247
chr1_5887001_5888000	0.0666667	0.479873
chr1_58936001_58937000	0.0434783	0.48007
chr1_58957001_58958000	0.125	0.480284
chr1_59033001_59034000	0.0909091	0.480193
chr1_59240001_59241000	0.0666667	0.480026
chr1_59247001_59248000	0.04	0.478961
chr1_59253001_59254000	0.0357143	0.478718
chr1_59269001_59270000	0.0588235	0.478677
chr1_59376001_59377000	0.142857	0.478665
chr1_59392001_59393000	0.05	0.478563
chr1_59425001_59426000	0.05	0.47891
chr1_59429001_59430000	0.0909091	0.479007
chr1_59442001_59443000	0.25	0.479036
chr1_59463001_59464000	0.111111	0.479098
chr1_59483001_59484000	0.0666667	0.479165
chr1_59506001_59507000	0.1	0.479114
chr1_59537001_59538000	0.0555556	0.47909
chr1_59543001_59544000	0.0588235	0.479036
chr1_59714001_59715000	0.5	0.479044
chr1_59732001_59733000	0.125	0.479084
chr1_59758001_59759000	0.142857	0.479147
chr1_59999001_60000000	0.0243902	0.479877
chr1_60050001_60051000	0.1	0.47995
chr1_60055001_60056000	0.0909091	0.480172
chr1_60161001_60162000	0.0833333	0.480235
chr1_60206001_60207000	0.0833333	0.480283
chr1_60350001_60351000	0.0909091	0.480239
chr1_60353001_60354000	0.0344828	0.480314
chr1_60366001_60367000	0.125	0.480804
chr1_60468001_60469000	0.111111	0.480838
chr1_60477001_60478000	0.1	0.480893
chr1_60505001_60506000	0.125	0.480965
chr1_60545001_60546000	0.0625	0.480826
chr1_60671001_60672000	0.0555556	0.480773
chr1_60673001_60674000	0.0769231	0.480776
chr1_60761001_60762000	0.25	0.48077
chr1_60829001_60830000	0.0588235	0.480687
chr1_60954001_60955000	0.2	0.480707
chr1_60978001_60979000	0.0714286	0.480485
chr1_60979001_60980000	0.125	0.480432
chr1_61107001_61108000	0.0416667	0.480643
chr1_61153001_61154000	0.0909091	0.480622
chr1_61238001_61239000	0.142857	0.480658
chr1_6135001_6136000	0.0434783	0.48051
chr1_61591001_61592000	0.0555556	0.480588
chr1_61616001_61617000	0.0555556	0.480719
chr1_6164001_6165000	0.1	0.481956
chr1_61655001_61656000	0.0344828	0.482404
chr1_618001_619000	0.166667	0.482404
chr1_61885001_61886000	0.0588235	0.482479
chr1_61888001_61889000	0.0454545	0.482566
chr1_6190001_6191000	0.05	0.483584
chr1_61943001_61944000	0.0625	0.483552
chr1_62043001_62044000	0.375	0.483689
chr1_62166001_62167000	0.166667	0.483699
chr1_62267001_62268000	0.0909091	0.483768
chr1_62278001_62279000	0.0666667	0.483957
chr1_62282001_62283000	0.0833333	0.484002
chr1_62348001_62349000	0.0769231	0.48409
chr1_62410001_62411000	0.047619	0.484223
chr1_62426001_62427000	0.05	0.484321
chr1_62458001_62459000	0.0555556	0.484399
chr1_62465001_62466000	0.0625	0.48463
chr1_62466001_62467000	0.125	0.484672
chr1_62532001_62533000	0.0625	0.48483
chr1_62820001_62821000	0.0416667	0.484373
chr1_63076001_63077000	0.1	0.484389
chr1_63169001_63170000	0.0769231	0.484731
chr1_63173001_63174000	0.0909091	0.484823
chr1_63221001_63222000	0.117647	0.484839
chr1_63700001_63701000	0.0833333	0.484904
chr1_63759001_63760000	0.125	0.484709
chr1_63853001_63854000	0.0666667	0.484928
chr1_63913001_63914000	0.166667	0.485019
chr1_64068001_64069000	0.0833333	0.485183
chr1_64079001_64080000	0.166667	0.485252
chr1_64093001_64094000	0.0588235	0.485463
chr1_64095001_64096000	0.0588235	0.485593
chr1_6411001_6412000	0.142857	0.486242
chr1_64139001_64140000	0.0434783	0.485782
chr1_64894001_64895000	0.0833333	0.485779
chr1_64927001_64928000	0.166667	0.485751
chr1_65109001_65110000	0.0434783	0.485938
chr1_65118001_65119000	0.0833333	0.485954
chr1_65167001_65168000	0.2	0.485614
chr1_65447001_65448000	0.0769231	0.485525
chr1_65479001_65480000	0.166667	0.485529
chr1_65676001_65677000	0.0909091	0.485621
chr1_65681001_65682000	0.0588235	0.485805
chr1_65789001_65790000	0.166667	0.485929
chr1_65820001_65821000	0.0909091	0.485957
chr1_65881001_65882000	0.142857	0.485962
chr1_66015001_66016000	0.0714286	0.485697
chr1_66025001_66026000	0.5	0.485748
chr1_66232001_66233000	0.111111	0.485767
chr1_66258001_66259000	0.0833333	0.480782
chr1_66313001_66314000	0.0909091	0.480858
chr1_66319001_66320000	0.0526316	0.480995
chr1_66321001_66322000	0.0769231	0.481064
chr1_66391001_66392000	0.142857	0.481083
chr1_66396001_66397000	0.2	0.48115
chr1_66507001_66508000	0.125	0.481181
chr1_6658001_6659000	0.111111	0.482095
chr1_66583001_66584000	0.125	0.482102
chr1_66668001_66669000	0.0714286	0.482255
chr1_66702001_66703000	0.1	0.482248
chr1_66950001_66951000	0.125	0.48223
chr1_67047001_67048000	0.5	0.48223
chr1_67078001_67079000	0.166667	0.4822
chr1_67242001_67243000	0.1	0.482182
chr1_67248001_67249000	0.0833333	0.48222
chr1_67523001_67524000	0.166667	0.482213
chr1_67607001_67608000	0.111111	0.482118
chr1_67619001_67620000	0.0277778	0.481818
chr1_67723001_67724000	0.0555556	0.481913
chr1_67787001_67788000	0.0714286	0.481921
chr1_67937001_67938000	0.0454545	0.481663
chr1_67970001_67971000	0.0222222	0.480948
chr1_68016001_68017000	0.125	0.480941
chr1_68130001_68131000	0.0666667	0.480875
chr1_68245001_68246000	0.0714286	0.481016
chr1_68269001_68270000	0.0833333	0.481094
chr1_68504001_68505000	0.125	0.48109
chr1_6852001_6853000	0.0344828	0.481393
chr1_68557001_68558000	0.2	0.481556
chr1_68599001_68600000	0.0833333	0.481667
chr1_68674001_68675000	0.0625	0.481714
chr1_69064001_69065000	0.0666667	0.481586
chr1_6914001_6915000	0.0769231	0.481607
chr1_69410001_69411000	0.1	0.481578
chr1_69432001_69433000	0.0833333	0.48152
chr1_69466001_69467000	0.0833333	0.481465
chr1_69503001_69504000	0.125	0.481559
chr1_69559001_69560000	0.25	0.481585
chr1_69566001_69567000	0.0769231	0.481771
chr1_69584001_69585000	0.05	0.481976
chr1_69593001_69594000	0.0909091	0.482052
chr1_69702001_69703000	0.1	0.482024
chr1_69706001_69707000	0.0333333	0.481816
chr1_69979001_69980000	0.1	0.481807
chr1_69997001_69998000	0.0714286	0.481783
chr1_70092001_70093000	0.5	0.481826
chr1_70224001_70225000	0.1	0.481835
chr1_70261001_70262000	0.0833333	0.481873
chr1_70275001_70276000	0.125	0.482
chr1_70321001_70322000	0.1	0.482052
chr1_70322001_70323000	0.0769231	0.482122
chr1_70351001_70352000	0.0909091	0.482269
chr1_70352001_70353000	0.0909091	0.48242
chr1_70365001_70366000	0.0434783	0.482324
chr1_70375001_70376000	0.0384615	0.482777
chr1_7039001_7040000	0.0625	0.483078
chr1_7062001_7063000	0.05	0.483633
chr1_70811001_70812000	0.05	0.48368
chr1_7087001_7088000	0.04	0.484
chr1_70926001_70927000	0.0714286	0.483611
chr1_70928001_70929000	0.0833333	0.483698
chr1_70969001_70970000	0.0454545	0.48364
chr1_71050001_71051000	0.0285714	0.483803
chr1_7128001_7129000	0.0294118	0.484133
chr1_71454001_71455000	0.0909091	0.484098
chr1_71575001_71576000	0.0909091	0.48415
chr1_71578001_71579000	0.0833333	0.484156
chr1_71683001_71684000	0.1	0.484161
chr1_71743001_71744000	0.2	0.484157
chr1_71883001_71884000	0.125	0.484138
chr1_72067001_72068000	0.0909091	0.48411
chr1_72222001_72223000	0.2	0.484099
chr1_72387001_72388000	0.166667	0.484086
chr1_72699001_72700000	0.125	0.484126
chr1_7277001_7278000	0.0833333	0.484189
chr1_72798001_72799000	0.111111	0.48419
chr1_72855001_72856000	0.0714286	0.484366
chr1_7293001_7294000	0.05	0.484147
chr1_73082001_73083000	0.0714286	0.484123
chr1_7347001_7348000	0.0666667	0.484252
chr1_73578001_73579000	0.125	0.484252
chr1_73594001_73595000	0.04	0.484477
chr1_73668001_73669000	0.0416667	0.484579
chr1_74422001_74423000	0.0769231	0.484572
chr1_74433001_74434000	0.25	0.484555
chr1_74580001_74581000	0.0666667	0.484554
chr1_74597001_74598000	0.1	0.484558
chr1_74603001_74604000	0.125	0.484553
chr1_74628001_74629000	0.125	0.484553
chr1_74845001_74846000	0.125	0.48455
chr1_75210001_75211000	0.0243902	0.485108
chr1_7523001_7524000	0.0666667	0.484168
chr1_75338001_75339000	0.111111	0.484213
chr1_75344001_75345000	0.0833333	0.484338
[truncated: 27,111 more rows]

## Sheet: malePN
Fig 2F panel 3. The 5fCpG level and DNA methylation level in 5fCpG-marked 1-kb bins of male PN.
Position	fCpG percentage	5mC percertage from GSE81233
chr1_10021001_10022000	0.05	0.424416
chr1_100310001_100311000	0.0344828	0.438528
chr1_100379001_100380000	0.0769231	0.444242
chr1_100598001_100599000	0.015873	0.0812496
chr1_100729001_100730000	0.0526316	0.0826218
chr1_100755001_100756000	0.125	0.0893786
chr1_10077001_10078000	0.0588235	0.139019
chr1_100800001_100801000	0.1	0.144293
chr1_100805001_100806000	0.0714286	0.153103
chr1_100964001_100965000	0.0434783	0.234333
chr1_101128001_101129000	0.0833333	0.237788
chr1_101152001_101153000	0.176471	0.238285
chr1_101267001_101268000	0.0909091	0.246956
chr1_101625001_101626000	0.0625	0.254911
chr1_101691001_101692000	0.111111	0.257972
chr1_101740001_101741000	0.166667	0.257972
chr1_101882001_101883000	0.125	0.258461
chr1_101907001_101908000	0.0333333	0.330485
chr1_10198001_10199000	0.2	0.338919
chr1_102425001_102426000	0.0666667	0.344524
chr1_102462001_102463000	0.1	0.287004
chr1_102541001_102542000	0.125	0.287004
chr1_102598001_102599000	0.333333	0.287819
chr1_102613001_102614000	0.0909091	0.291489
chr1_102695001_102696000	0.0196078	0.286349
chr1_102807001_102808000	0.166667	0.28878
chr1_102900001_102901000	0.0526316	0.2831
chr1_102910001_102911000	0.0714286	0.296908
chr1_102947001_102948000	0.142857	0.297438
chr1_102972001_102973000	0.1	0.303489
chr1_102973001_102974000	0.25	0.309353
chr1_103109001_103110000	0.333333	0.311188
chr1_103133001_103134000	0.5	0.311785
chr1_103159001_103160000	0.25	0.313293
chr1_103262001_103263000	0.1	0.314621
chr1_103296001_103297000	0.117647	0.314718
chr1_103297001_103298000	0.142857	0.31687
chr1_103396001_103397000	0.142857	0.320671
chr1_103397001_103398000	0.25	0.329939
chr1_103398001_103399000	0.125	0.337805
chr1_103399001_103400000	0.0769231	0.36562
chr1_103511001_103512000	0.1	0.369855
chr1_103514001_103515000	0.111111	0.377615
chr1_103556001_103557000	0.25	0.377615
chr1_10359001_10360000	0.0454545	0.37849
chr1_103609001_103610000	0.142857	0.379043
chr1_103739001_103740000	0.166667	0.379043
chr1_103754001_103755000	0.0666667	0.37958
chr1_104026001_104027000	0.0714286	0.390544
chr1_104027001_104028000	0.1	0.392584
chr1_104108001_104109000	0.333333	0.392412
chr1_104143001_104144000	0.25	0.392412
chr1_104465001_104466000	0.0454545	0.400055
chr1_104480001_104481000	0.25	0.400845
chr1_104587001_104588000	0.0857143	0.414618
chr1_104657001_104658000	0.125	0.41545
chr1_104764001_104765000	0.25	0.421159
chr1_104850001_104851000	0.5	0.421159
chr1_104853001_104854000	0.0833333	0.422347
chr1_104878001_104879000	0.166667	0.423894
chr1_105062001_105063000	0.125	0.423894
chr1_105090001_105091000	0.111111	0.423894
chr1_105202001_105203000	0.333333	0.425316
chr1_105204001_105205000	0.0833333	0.424875
chr1_105205001_105206000	0.0714286	0.42739
chr1_105234001_105235000	0.0434783	0.420717
chr1_105301001_105302000	0.125	0.420983
chr1_105363001_105364000	0.222222	0.420856
chr1_105367001_105368000	0.0434783	0.426641
chr1_105389001_105390000	0.1	0.43129
chr1_105480001_105481000	0.05	0.43572
chr1_10561001_10562000	0.2	0.441994
chr1_105733001_105734000	0.142857	0.441643
chr1_106091001_106092000	0.142857	0.441118
chr1_106143001_106144000	0.1	0.441497
chr1_106292001_106293000	1	0.441497
chr1_106389001_106390000	0.125	0.443347
chr1_106486001_106487000	0.0909091	0.442946
chr1_106489001_106490000	0.125	0.446543
chr1_106490001_106491000	0.125	0.447261
chr1_106491001_106492000	0.111111	0.447261
chr1_106538001_106539000	0.2	0.447997
chr1_106625001_106626000	0.0454545	0.452623
chr1_106641001_106642000	0.0526316	0.451399
chr1_106708001_106709000	0.111111	0.453812
chr1_106755001_106756000	0.0909091	0.453146
chr1_106765001_106766000	0.125	0.453764
chr1_106783001_106784000	0.0714286	0.455951
chr1_106784001_106785000	0.2	0.455635
chr1_106910001_106911000	0.142857	0.455426
chr1_107476001_107477000	0.125	0.45348
chr1_108022001_108023000	0.1	0.45071
chr1_10808001_10809000	0.333333	0.447873
chr1_108288001_108289000	0.125	0.449107
chr1_108306001_108307000	0.0666667	0.449597
chr1_108365001_108366000	0.05	0.45518
chr1_108434001_108435000	0.0714286	0.458275
chr1_108464001_108465000	0.333333	0.458275
chr1_108622001_108623000	0.0526316	0.461006
chr1_108689001_108690000	0.0666667	0.462276
chr1_1087001_1088000	0.03125	0.470502
chr1_108707001_108708000	0.0909091	0.473614
chr1_108808001_108809000	0.5	0.473469
chr1_109035001_109036000	0.0625	0.476303
chr1_109071001_109072000	0.0666667	0.477772
chr1_109076001_109077000	0.037037	0.467769
chr1_109078001_109079000	0.1	0.468974
chr1_109082001_109083000	0.333333	0.468756
chr1_109086001_109087000	0.2	0.471211
chr1_109087001_109088000	0.1	0.473148
chr1_109145001_109146000	0.1	0.472195
chr1_10915001_10916000	0.0454545	0.477322
chr1_109154001_109155000	0.1	0.476694
chr1_109225001_109226000	0.125	0.476898
chr1_109388001_109389000	0.05	0.477513
chr1_109395001_109396000	0.0344828	0.476125
chr1_109483001_109484000	0.0769231	0.476333
chr1_109497001_109498000	0.0357143	0.476337
chr1_109548001_109549000	0.0454545	0.474119
chr1_109697001_109698000	0.0277778	0.478195
chr1_109756001_109757000	0.0555556	0.417114
chr1_109760001_109761000	0.125	0.418356
chr1_109855001_109856000	0.0625	0.42167
chr1_109879001_109880000	0.0666667	0.420931
chr1_109881001_109882000	0.166667	0.425693
chr1_109981001_109982000	0.0769231	0.428819
chr1_110140001_110141000	0.0769231	0.428656
chr1_110402001_110403000	0.2	0.429239
chr1_110622001_110623000	0.166667	0.427763
chr1_110624001_110625000	0.05	0.429009
chr1_110656001_110657000	0.0833333	0.425607
chr1_110697001_110698000	0.047619	0.428568
chr1_110806001_110807000	0.0833333	0.429491
chr1_110836001_110837000	0.125	0.430048
chr1_110980001_110981000	0.363636	0.429653
chr1_111065001_111066000	0.0769231	0.430487
chr1_111069001_111070000	0.166667	0.42976
chr1_111088001_111089000	0.0769231	0.431897
chr1_1112001_1113000	0.0243902	0.446092
chr1_11146001_11147000	0.05	0.44872
chr1_111601001_111602000	0.0833333	0.449433
chr1_111602001_111603000	0.25	0.449368
chr1_111620001_111621000	0.0555556	0.451766
chr1_11165001_11166000	0.0238095	0.454343
chr1_11171001_11172000	0.0526316	0.45555
chr1_111819001_111820000	0.333333	0.45609
chr1_111879001_111880000	0.0833333	0.45602
chr1_111892001_111893000	0.0769231	0.455987
chr1_111903001_111904000	0.111111	0.456053
chr1_111966001_111967000	0.0833333	0.457199
chr1_112127001_112128000	0.166667	0.457026
chr1_112326001_112327000	0.166667	0.456931
chr1_11242001_11243000	0.0833333	0.460953
chr1_112561001_112562000	0.125	0.461616
chr1_112619001_112620000	0.333333	0.462286
chr1_112637001_112638000	0.0833333	0.461646
chr1_112664001_112665000	0.111111	0.46351
chr1_112746001_112747000	0.125	0.463198
chr1_112760001_112761000	0.111111	0.462767
chr1_112770001_112771000	0.2	0.462661
chr1_112779001_112780000	0.0625	0.462259
chr1_112829001_112830000	0.1	0.462677
chr1_113086001_113087000	0.047619	0.463087
chr1_113211001_113212000	0.0909091	0.463881
chr1_113303001_113304000	0.111111	0.465465
chr1_113355001_113356000	0.0666667	0.468152
chr1_113591001_113592000	0.0666667	0.470237
chr1_113653001_113654000	0.0555556	0.47025
chr1_113857001_113858000	0.142857	0.470635
chr1_113888001_113889000	0.2	0.470505
chr1_114020001_114021000	0.0666667	0.472583
chr1_114055001_114056000	0.142857	0.473455
chr1_114142001_114143000	0.0769231	0.47329
chr1_114143001_114144000	0.166667	0.473465
chr1_114177001_114178000	0.25	0.473768
chr1_114179001_114180000	0.1	0.475407
chr1_114224001_114225000	0.0833333	0.476402
chr1_114601001_114602000	0.0384615	0.480965
chr1_114658001_114659000	0.0416667	0.480775
chr1_114729001_114730000	0.333333	0.480954
chr1_114787001_114788000	0.1	0.482781
chr1_11480001_11481000	0.0769231	0.482533
chr1_114811001_114812000	0.1	0.482901
chr1_114832001_114833000	0.0769231	0.482426
chr1_115052001_115053000	0.0833333	0.475522
chr1_115437001_115438000	0.125	0.475522
chr1_115536001_115537000	0.5	0.475522
chr1_115559001_115560000	0.125	0.476391
chr1_115560001_115561000	0.166667	0.476803
chr1_115639001_115640000	0.0714286	0.477206
chr1_115677001_115678000	0.0434783	0.47818
chr1_115684001_115685000	0.125	0.477997
chr1_115689001_115690000	0.1	0.477997
chr1_115723001_115724000	0.111111	0.47911
chr1_116001_117000	0.25	0.47911
chr1_116019001_116020000	0.0769231	0.482514
chr1_116044001_116045000	0.0769231	0.482792
chr1_116123001_116124000	0.0625	0.483705
chr1_116169001_116170000	0.1	0.483748
chr1_116226001_116227000	0.037037	0.484938
chr1_116327001_116328000	0.0769231	0.485288
chr1_116332001_116333000	0.166667	0.48517
chr1_116373001_116374000	0.166667	0.485146
chr1_116395001_116396000	0.166667	0.485432
chr1_116399001_116400000	0.0434783	0.485213
chr1_116405001_116406000	0.047619	0.485746
chr1_116608001_116609000	0.111111	0.486119
chr1_116687001_116688000	0.111111	0.486204
chr1_116725001_116726000	0.0714286	0.486658
chr1_116785001_116786000	0.0555556	0.486205
chr1_116839001_116840000	0.0434783	0.486965
chr1_116885001_116886000	0.1	0.486886
chr1_116957001_116958000	0.125	0.486762
chr1_116969001_116970000	0.037037	0.487331
chr1_117057001_117058000	0.0666667	0.487686
chr1_117132001_117133000	0.125	0.488662
chr1_117152001_117153000	0.153846	0.488474
chr1_117163001_117164000	0.0625	0.489691
chr1_117182001_117183000	0.0769231	0.491103
chr1_117184001_117185000	0.1	0.491378
chr1_117225001_117226000	0.0555556	0.489939
chr1_117252001_117253000	0.1	0.491131
chr1_117356001_117357000	0.0526316	0.491744
chr1_117509001_117510000	0.03125	0.49308
chr1_117510001_117511000	0.25	0.493184
chr1_117519001_117520000	0.0769231	0.49347
chr1_117523001_117524000	0.142857	0.493664
chr1_117595001_117596000	0.1	0.492877
chr1_117653001_117654000	0.0416667	0.494079
chr1_117706001_117707000	0.111111	0.494004
chr1_117765001_117766000	0.333333	0.494163
chr1_117843001_117844000	0.142857	0.498261
chr1_11785001_11786000	0.0625	0.498228
chr1_117882001_117883000	0.0909091	0.498218
chr1_117898001_117899000	0.166667	0.499017
chr1_11795001_11796000	0.0625	0.492704
chr1_11801001_11802000	0.0625	0.489258
chr1_118020001_118021000	0.0833333	0.489428
chr1_118202001_118203000	0.166667	0.490451
chr1_118265001_118266000	0.0909091	0.490962
chr1_118268001_118269000	0.2	0.491453
chr1_11835001_11836000	0.2	0.492977
chr1_118521001_118522000	0.0625	0.49431
chr1_118545001_118546000	0.142857	0.494415
chr1_118550001_118551000	0.0769231	0.495136
chr1_118586001_118587000	0.111111	0.495127
chr1_118650001_118651000	0.142857	0.49535
chr1_118675001_118676000	0.0769231	0.49801
chr1_118734001_118735000	0.111111	0.498358
chr1_118841001_118842000	0.25	0.498879
chr1_118870001_118871000	0.1	0.499071
chr1_118983001_118984000	0.125	0.499209
chr1_119064001_119065000	0.125	0.499297
chr1_119072001_119073000	0.111111	0.499175
chr1_119115001_119116000	0.1	0.49995
chr1_119118001_119119000	0.1	0.498814
chr1_119163001_119164000	0.5	0.499629
chr1_119182001_119183000	0.0909091	0.500327
chr1_119183001_119184000	0.142857	0.500717
chr1_119197001_119198000	0.5	0.50111
chr1_119236001_119237000	0.0666667	0.501335
chr1_119239001_119240000	0.2	0.502359
chr1_119240001_119241000	0.0909091	0.502385
chr1_119243001_119244000	0.333333	0.50252
chr1_119250001_119251000	0.1	0.503228
chr1_119251001_119252000	0.166667	0.503721
chr1_119265001_119266000	0.2	0.503892
chr1_119266001_119267000	0.0344828	0.505401
chr1_119373001_119374000	0.142857	0.505377
chr1_119376001_119377000	0.0666667	0.506031
chr1_119418001_119419000	0.1	0.506233
chr1_119516001_119517000	0.166667	0.506479
chr1_119539001_119540000	0.0666667	0.506443
chr1_11962001_11963000	0.0740741	0.504249
chr1_119639001_119640000	0.0714286	0.504249
chr1_119696001_119697000	0.166667	0.504602
chr1_119698001_119699000	0.153846	0.505974
chr1_119770001_119771000	0.0714286	0.506256
chr1_120050001_120051000	0.0833333	0.507703
chr1_120130001_120131000	0.142857	0.508354
chr1_120281001_120282000	0.125	0.508556
chr1_120284001_120285000	0.0588235	0.508118
chr1_120522001_120523000	0.0555556	0.509072
chr1_120533001_120534000	0.1	0.508985
chr1_120543001_120544000	0.0434783	0.510797
chr1_120562001_120563000	0.0833333	0.510698
chr1_120589001_120590000	0.125	0.510965
chr1_1206001_1207000	0.05	0.512044
chr1_120629001_120630000	0.2	0.512203
chr1_120681001_120682000	0.125	0.513228
chr1_120690001_120691000	0.0625	0.513043
chr1_120814001_120815000	0.0416667	0.513212
chr1_121133001_121134000	0.0526316	0.51394
chr1_121144001_121145000	0.0555556	0.514776
chr1_121162001_121163000	0.25	0.51489
chr1_121208001_121209000	0.0434783	0.514575
chr1_121276001_121277000	0.2	0.514575
chr1_121317001_121318000	0.0454545	0.515479
chr1_121319001_121320000	0.0714286	0.51605
chr1_121342001_121343000	0.1	0.515597
chr1_121357001_121358000	0.04	0.511927
chr1_121360001_121361000	0.04	0.51067
chr1_121362001_121363000	0.025	0.50988
chr1_121364001_121365000	0.0232558	0.505253
chr1_121368001_121369000	0.027027	0.504579
chr1_121369001_121370000	0.0416667	0.503708
chr1_121371001_121372000	0.025	0.503052
chr1_121372001_121373000	0.027027	0.501611
chr1_121373001_121374000	0.0434783	0.499814
chr1_121378001_121379000	0.0689655	0.498255
chr1_121381001_121382000	0.025641	0.494408
chr1_121382001_121383000	0.025641	0.492472
chr1_121383001_121384000	0.05	0.491935
chr1_121402001_121403000	0.0526316	0.491504
chr1_121435001_121436000	0.166667	0.491168
chr1_12145001_12146000	0.0526316	0.4918
chr1_121474001_121475000	0.0277778	0.490731
chr1_121479001_121480000	0.0322581	0.488501
chr1_121482001_121483000	0.0285714	0.486395
chr1_12170001_12171000	0.111111	0.486237
chr1_12320001_12321000	0.047619	0.485442
chr1_12448001_12449000	0.1	0.486056
chr1_125001_126000	0.125	0.486056
chr1_12631001_12632000	0.166667	0.487776
chr1_12765001_12766000	0.230769	0.488061
chr1_12851001_12852000	0.0666667	0.488035
chr1_12878001_12879000	0.5	0.488578
chr1_12892001_12893000	0.0666667	0.488568
chr1_12911001_12912000	0.166667	0.489264
chr1_12923001_12924000	0.5	0.490153
chr1_13176001_13177000	0.0434783	0.490269
chr1_13335001_13336000	0.0909091	0.490498
chr1_14102001_14103000	0.0434783	0.490534
chr1_14136001_14137000	0.0285714	0.491784
chr1_14235001_14236000	0.166667	0.491917
chr1_142536001_142537000	0.0625	0.490991
chr1_142538001_142539000	0.0666667	0.492085
chr1_142545001_142546000	0.166667	0.492035
chr1_142557001_142558000	0.0909091	0.490625
chr1_142561001_142562000	0.0666667	0.490308
chr1_142574001_142575000	0.25	0.490175
chr1_142577001_142578000	0.25	0.490164
chr1_142581001_142582000	0.0769231	0.490233
chr1_142587001_142588000	0.0588235	0.488815
chr1_142590001_142591000	0.0909091	0.488183
chr1_142592001_142593000	0.117647	0.48778
chr1_142595001_142596000	0.05	0.486446
chr1_142596001_142597000	0.0769231	0.484709
chr1_142597001_142598000	0.142857	0.484736
chr1_142599001_142600000	0.142857	0.482437
chr1_142601001_142602000	0.25	0.482147
chr1_142604001_142605000	0.142857	0.481886
chr1_142605001_142606000	0.0588235	0.480258
chr1_142611001_142612000	0.0625	0.478973
chr1_142618001_142619000	0.0204082	0.462206
chr1_142619001_142620000	0.0645161	0.447707
chr1_142621001_142622000	0.027027	0.445596
chr1_142622001_142623000	0.3125	0.44484
chr1_142623001_142624000	0.12	0.443978
chr1_142635001_142636000	1	0.437149
chr1_142636001_142637000	0.181818	0.435659
chr1_142637001_142638000	0.0769231	0.435023
chr1_142639001_142640000	0.2	0.4343
chr1_142648001_142649000	0.0833333	0.433448
chr1_142649001_142650000	0.0526316	0.432556
chr1_142650001_142651000	0.0555556	0.431797
chr1_142653001_142654000	0.181818	0.430788
chr1_142656001_142657000	0.0833333	0.429707
chr1_142659001_142660000	0.0714286	0.428958
chr1_142664001_142665000	0.142857	0.428472
chr1_142678001_142679000	0.0769231	0.427833
chr1_142682001_142683000	0.0714286	0.427668
chr1_142705001_142706000	0.0555556	0.42754
chr1_142708001_142709000	0.0714286	0.427193
chr1_142722001_142723000	0.2	0.426085
chr1_142724001_142725000	0.1	0.426085
chr1_142782001_142783000	0.0434783	0.424589
chr1_142790001_142791000	0.1	0.423884
chr1_142791001_142792000	0.0714286	0.423828
chr1_142792001_142793000	0.05	0.420829
chr1_142795001_142796000	0.0322581	0.416781
chr1_142796001_142797000	0.0344828	0.413504
chr1_142831001_142832000	0.153846	0.412966
chr1_142855001_142856000	0.0833333	0.412785
chr1_142857001_142858000	0.111111	0.412785
chr1_142858001_142859000	0.0833333	0.412754
chr1_142872001_142873000	0.166667	0.412692
chr1_142876001_142877000	0.0294118	0.412233
chr1_142878001_142879000	0.166667	0.412221
chr1_142882001_142883000	0.142857	0.41219
chr1_142883001_142884000	0.2	0.41219
chr1_142885001_142886000	0.0588235	0.411829
chr1_142887001_142888000	0.0909091	0.411245
chr1_142893001_142894000	0.037037	0.410318
chr1_142894001_142895000	0.2	0.410201
chr1_142897001_142898000	0.333333	0.409361
chr1_142898001_142899000	0.05	0.408675
chr1_142903001_142904000	0.2	0.408662
chr1_142904001_142905000	0.153846	0.408113
chr1_142914001_142915000	0.105263	0.407087
chr1_142917001_142918000	0.0833333	0.405821
chr1_142918001_142919000	0.2	0.405815
chr1_142929001_142930000	0.25	0.40581
chr1_142949001_142950000	0.04	0.403947
chr1_142952001_142953000	0.230769	0.401964
chr1_142953001_142954000	0.181818	0.401788
chr1_142958001_142959000	0.0714286	0.401849
chr1_142966001_142967000	0.0625	0.401685
chr1_142967001_142968000	0.142857	0.401895
chr1_143119001_143120000	0.0869565	0.401495
chr1_143120001_143121000	0.214286	0.401464
chr1_143121001_143122000	0.0625	0.401491
chr1_143122001_143123000	0.0625	0.401005
chr1_143138001_143139000	0.333333	0.400594
chr1_143147001_143148000	0.0714286	0.399894
chr1_143149001_143150000	0.0384615	0.398657
chr1_143163001_143164000	0.133333	0.398123
chr1_143172001_143173000	0.166667	0.397756
chr1_143175001_143176000	0.0833333	0.397395
chr1_143194001_143195000	0.166667	0.397395
chr1_143198001_143199000	0.1	0.397596
chr1_143205001_143206000	0.0434783	0.397455
chr1_143218001_143219000	0.111111	0.397185
chr1_143235001_143236000	0.125	0.39741
chr1_143237001_143238000	0.2	0.397389
chr1_143240001_143241000	0.0714286	0.397352
chr1_143243001_143244000	0.0285714	0.396176
chr1_143260001_143261000	0.1	0.396128
chr1_143262001_143263000	0.0588235	0.395741
chr1_143265001_143266000	0.166667	0.395332
chr1_143273001_143274000	0.0625	0.394752
chr1_143278001_143279000	0.0175439	0.386008
chr1_143344001_143345000	0.0384615	0.385504
chr1_143378001_143379000	0.0625	0.385431
chr1_143385001_143386000	0.142857	0.385236
chr1_143396001_143397000	0.0833333	0.385307
chr1_143403001_143404000	0.0714286	0.3855
chr1_143406001_143407000	0.125	0.385351
chr1_143412001_143413000	0.0909091	0.385102
chr1_143441001_143442000	0.04	0.384969
chr1_143442001_143443000	0.111111	0.384745
chr1_143443001_143444000	0.0434783	0.383833
chr1_143446001_143447000	0.5	0.383892
chr1_143448001_143449000	0.0666667	0.382608
chr1_143455001_143456000	0.0555556	0.381789
chr1_143461001_143462000	0.2	0.381778
chr1_143462001_143463000	0.0769231	0.382248
chr1_143464001_143465000	0.136364	0.380366
chr1_143465001_143466000	0.0909091	0.380128
chr1_143468001_143469000	0.0606061	0.377584
chr1_143474001_143475000	0.0769231	0.377342
chr1_143487001_143488000	0.142857	0.376791
chr1_143493001_143494000	0.166667	0.376523
chr1_143495001_143496000	0.2	0.376523
chr1_143511001_143512000	0.142857	0.376521
chr1_143517001_143518000	0.142857	0.376443
chr1_143533001_143534000	0.142857	0.376611
chr1_143534001_143535000	0.333333	0.3765
chr1_143540001_143541000	0.125	0.376555
chr1_143541001_143542000	0.222222	0.376555
chr1_14355001_14356000	0.166667	0.376531
chr1_143764001_143765000	0.0833333	0.376509
chr1_143765001_143766000	0.153846	0.376441
chr1_143879001_143880000	0.0263158	0.37776
chr1_14389001_14390000	0.166667	0.377744
chr1_143908001_143909000	0.166667	0.378837
chr1_143933001_143934000	0.166667	0.378837
chr1_143950001_143951000	0.05	0.378695
chr1_143972001_143973000	0.1	0.378777
chr1_143986001_143987000	0.0714286	0.37895
chr1_143991001_143992000	0.111111	0.379403
chr1_144042001_144043000	0.0555556	0.379941
chr1_144089001_144090000	0.1	0.380211
chr1_14411001_14412000	0.0714286	0.380262
chr1_144528001_144529000	0.111111	0.380434
chr1_144535001_144536000	0.0555556	0.380838
chr1_144537001_144538000	0.0740741	0.380787
chr1_144570001_144571000	0.0833333	0.380807
chr1_144595001_144596000	0.111111	0.380868
chr1_144597001_144598000	0.0454545	0.381046
chr1_144617001_144618000	0.0526316	0.381653
chr1_144621001_144622000	0.0714286	0.38172
chr1_144674001_144675000	0.047619	0.382227
chr1_144814001_144815000	0.111111	0.382429
chr1_144815001_144816000	0.0625	0.383193
chr1_144819001_144820000	0.0909091	0.383612
chr1_144830001_144831000	0.0769231	0.384019
chr1_144836001_144837000	0.0714286	0.384055
chr1_144841001_144842000	0.0666667	0.385216
chr1_144842001_144843000	0.333333	0.385935
chr1_144843001_144844000	0.125	0.389082
chr1_144847001_144848000	0.0714286	0.389259
chr1_144849001_144850000	0.111111	0.389374
chr1_144906001_144907000	0.0833333	0.389492
chr1_144935001_144936000	0.25	0.389666
chr1_144974001_144975000	0.125	0.389765
chr1_144979001_144980000	0.0357143	0.390404
chr1_145005001_145006000	0.0434783	0.392418
chr1_145012001_145013000	0.0909091	0.392682
chr1_145023001_145024000	0.0526316	0.394075
chr1_145024001_145025000	0.142857	0.394866
chr1_145038001_145039000	0.030303	0.394031
chr1_145053001_145054000	0.111111	0.394723
chr1_145059001_145060000	0.0714286	0.395627
chr1_145090001_145091000	0.272727	0.395864
chr1_145107001_145108000	0.5	0.395918
chr1_145108001_145109000	0.0526316	0.396052
chr1_145109001_145110000	0.027027	0.396887
chr1_145124001_145125000	0.0333333	0.396148
chr1_145145001_145146000	0.0555556	0.396486
chr1_145160001_145161000	0.1	0.396858
chr1_145170001_145171000	0.125	0.396651
chr1_145181001_145182000	0.0666667	0.396687
chr1_145184001_145185000	0.0625	0.396591
chr1_145190001_145191000	0.25	0.396544
chr1_145192001_145193000	0.1	0.396805
chr1_145194001_145195000	0.0666667	0.397197
chr1_145210001_145211000	0.05	0.394856
chr1_145211001_145212000	0.125	0.394876
chr1_14522001_14523000	0.5	0.395198
chr1_145271001_145272000	0.0625	0.396477
chr1_145273001_145274000	0.0434783	0.398871
chr1_145275001_145276000	0.0769231	0.399423
chr1_145276001_145277000	0.2	0.40032
chr1_145277001_145278000	0.0625	0.401337
chr1_145289001_145290000	0.142857	0.401861
chr1_145290001_145291000	0.181818	0.402348
chr1_145291001_145292000	0.125	0.402409
chr1_145292001_145293000	0.0909091	0.402849
chr1_145294001_145295000	0.0454545	0.404113
chr1_145297001_145298000	0.0714286	0.404481
chr1_145298001_145299000	0.25	0.404381
chr1_145307001_145308000	0.25	0.405146
chr1_145373001_145374000	0.222222	0.40531
chr1_145500001_145501000	0.0232558	0.404666
chr1_145531001_145532000	0.0384615	0.404779
chr1_145540001_145541000	0.047619	0.404912
chr1_145556001_145557000	0.111111	0.405046
chr1_145616001_145617000	0.0555556	0.405098
chr1_145617001_145618000	0.0588235	0.40495
chr1_145756001_145757000	0.1	0.40495
chr1_145789001_145790000	0.125	0.404934
chr1_14615001_14616000	0.142857	0.405323
chr1_146305001_146306000	0.125	0.405307
chr1_146307001_146308000	0.1	0.405423
chr1_146309001_146310000	0.0714286	0.405752
chr1_146383001_146384000	0.0454545	0.405927
chr1_146387001_146388000	0.125	0.405955
chr1_146415001_146416000	0.125	0.405955
chr1_146473001_146474000	0.047619	0.40588
chr1_146474001_146475000	0.25	0.40532
chr1_146476001_146477000	0.111111	0.405501
chr1_146479001_146480000	0.0588235	0.405729
chr1_146502001_146503000	0.0625	0.405877
chr1_146539001_146540000	0.25	0.406064
chr1_146598001_146599000	0.2	0.406
chr1_146662001_146663000	0.0666667	0.406188
chr1_146664001_146665000	0.111111	0.406181
chr1_146666001_146667000	0.0526316	0.406405
chr1_146688001_146689000	0.0714286	0.407223
chr1_146796001_146797000	0.0833333	0.407914
chr1_146797001_146798000	0.0714286	0.40839
chr1_146875001_146876000	0.125	0.410281
chr1_146876001_146877000	0.0588235	0.411067
chr1_146877001_146878000	0.0769231	0.41225
chr1_146879001_146880000	0.333333	0.412404
chr1_146897001_146898000	0.428571	0.412495
chr1_146903001_146904000	0.1	0.412422
chr1_146995001_146996000	0.0555556	0.412374
chr1_14711001_14712000	0.0588235	0.412533
chr1_147264001_147265000	0.142857	0.412567
chr1_147280001_147281000	0.0526316	0.412562
chr1_147339001_147340000	0.0625	0.412965
chr1_147734001_147735000	0.1	0.412926
chr1_147757001_147758000	0.0833333	0.412926
chr1_147768001_147769000	0.0606061	0.410693
chr1_147949001_147950000	0.166667	0.410733
chr1_148020001_148021000	0.166667	0.41072
chr1_14812001_14813000	0.111111	0.411823
chr1_14817001_14818000	0.04	0.412179
chr1_148213001_148214000	0.166667	0.412064
chr1_148261001_148262000	0.5	0.41205
chr1_148303001_148304000	0.5	0.412067
chr1_148322001_148323000	0.25	0.412133
chr1_148331001_148332000	0.05	0.412133
chr1_148337001_148338000	0.0909091	0.412198
chr1_148343001_148344000	0.333333	0.412181
chr1_148361001_148362000	0.0909091	0.412241
chr1_148516001_148517000	0.0909091	0.412109
chr1_148529001_148530000	0.0833333	0.412092
chr1_148532001_148533000	0.0322581	0.409799
chr1_148544001_148545000	0.111111	0.408884
chr1_148846001_148847000	0.333333	0.408787
chr1_148847001_148848000	0.0526316	0.408009
chr1_148851001_148852000	0.0833333	0.407913
chr1_148852001_148853000	0.05	0.407814
chr1_148864001_148865000	0.0227273	0.401344
chr1_148872001_148873000	0.25	0.401717
chr1_148874001_148875000	0.0625	0.4023
chr1_148876001_148877000	0.0555556	0.402253
chr1_148877001_148878000	0.0909091	0.402156
chr1_148878001_148879000	0.125	0.402834
chr1_148881001_148882000	0.0625	0.402803
chr1_148893001_148894000	0.222222	0.403753
chr1_148948001_148949000	0.117647	0.404193
chr1_14902001_14903000	0.0909091	0.404321
chr1_149023001_149024000	0.0769231	0.404299
chr1_149030001_149031000	0.0833333	0.404108
chr1_149034001_149035000	0.0769231	0.403654
chr1_149035001_149036000	0.0333333	0.403583
chr1_149052001_149053000	0.166667	0.403738
chr1_149056001_149057000	0.0555556	0.403792
chr1_149080001_149081000	0.333333	0.403584
chr1_149185001_149186000	0.166667	0.403577
chr1_149194001_149195000	0.030303	0.399481
chr1_149214001_149215000	0.2	0.398127
chr1_149224001_149225000	0.0285714	0.393297
chr1_149229001_149230000	0.428571	0.393877
chr1_149234001_149235000	0.0769231	0.394114
chr1_149238001_149239000	0.0454545	0.395097
chr1_149289001_149290000	0.125	0.394921
chr1_149291001_149292000	0.0833333	0.394937
chr1_149293001_149294000	0.0526316	0.39353
chr1_149298001_149299000	0.016129	0.390648
chr1_149309001_149310000	0.0769231	0.390551
chr1_149326001_149327000	0.0238095	0.387788
chr1_149346001_149347000	0.166667	0.387934
chr1_149368001_149369000	0.0909091	0.388036
chr1_149396001_149397000	0.0833333	0.388036
chr1_149399001_149400000	0.0140845	0.387849
chr1_149423001_149424000	0.1	0.387823
chr1_149531001_149532000	0.5	0.387823
chr1_149574001_149575000	0.166667	0.387765
chr1_149586001_149587000	0.111111	0.387765
chr1_149609001_149610000	0.0277778	0.387881
chr1_14961001_14962000	0.25	0.388518
chr1_149656001_149657000	0.125	0.388518
chr1_149684001_149685000	0.0178571	0.385683
chr1_149695001_149696000	0.125	0.385589
chr1_149711001_149712000	0.0243902	0.385171
chr1_149862001_149863000	0.047619	0.385181
chr1_149865001_149866000	0.0384615	0.385265
chr1_149926001_149927000	0.0625	0.385309
chr1_149927001_149928000	0.2	0.385646
chr1_149928001_149929000	0.0909091	0.387525
chr1_149996001_149997000	0.0588235	0.387951
chr1_15007001_15008000	0.0454545	0.388048
chr1_150154001_150155000	0.0454545	0.38846
chr1_150279001_150280000	0.0454545	0.389142
chr1_150319001_150320000	0.0666667	0.389263
chr1_150409001_150410000	0.166667	0.389867
chr1_150476001_150477000	0.0833333	0.389983
chr1_150607001_150608000	0.0294118	0.390158
chr1_15081001_15082000	0.0416667	0.390514
chr1_150894001_150895000	0.1	0.390689
chr1_150911001_150912000	0.0555556	0.391757
chr1_151095001_151096000	0.0909091	0.391855
chr1_151134001_151135000	0.0833333	0.391799
chr1_151379001_151380000	0.0833333	0.391789
chr1_151605001_151606000	0.0909091	0.393212
chr1_151738001_151739000	0.025	0.393077
chr1_15181001_15182000	0.0952381	0.393158
chr1_151965001_151966000	0.0384615	0.387741
chr1_152029001_152030000	0.166667	0.387902
chr1_152142001_152143000	0.0769231	0.388208
chr1_152169001_152170000	0.333333	0.389355
chr1_1522001_1523000	0.03125	0.39043
chr1_152279001_152280000	0.142857	0.39149
chr1_152281001_152282000	0.0588235	0.393263
chr1_152375001_152376000	0.1	0.393517
chr1_152407001_152408000	0.1	0.393776
chr1_152501001_152502000	0.333333	0.393903
chr1_152524001_152525000	0.111111	0.393965
chr1_152625001_152626000	0.1	0.394201
chr1_152635001_152636000	0.125	0.394506
chr1_152662001_152663000	0.133333	0.394674
chr1_152665001_152666000	0.0434783	0.395334
chr1_152668001_152669000	0.125	0.395501
chr1_152804001_152805000	0.0714286	0.395948
chr1_152806001_152807000	0.153846	0.396255
chr1_152906001_152907000	0.1	0.396292
chr1_152910001_152911000	0.142857	0.396545
chr1_152911001_152912000	0.0666667	0.396891
chr1_152912001_152913000	0.125	0.397174
chr1_153082001_153083000	0.166667	0.39737
chr1_153085001_153086000	0.0555556	0.397433
chr1_153096001_153097000	0.04	0.397742
chr1_153158001_153159000	0.25	0.397934
chr1_153264001_153265000	0.125	0.397337
chr1_153268001_153269000	0.166667	0.397431
chr1_153326001_153327000	0.0285714	0.397703
chr1_153392001_153393000	0.125	0.397787
chr1_153478001_153479000	0.111111	0.397878
chr1_153527001_153528000	0.0625	0.397741
chr1_153615001_153616000	0.0833333	0.398588
chr1_15412001_15413000	0.027027	0.39857
chr1_154160001_154161000	0.111111	0.399362
chr1_15433001_15434000	0.0666667	0.399852
chr1_154489001_154490000	0.0555556	0.400153
chr1_154797001_154798000	0.0909091	0.400412
chr1_154806001_154807000	0.0769231	0.400538
chr1_154893001_154894000	0.166667	0.400526
chr1_15492001_15493000	0.047619	0.400922
chr1_154992001_154993000	0.0555556	0.401121
chr1_155159001_155160000	0.125	0.402156
chr1_155367001_155368000	0.0769231	0.402311
chr1_155398001_155399000	0.04	0.403002
chr1_155492001_155493000	0.0588235	0.403346
chr1_155569001_155570000	0.0869565	0.403504
chr1_155718001_155719000	0.0555556	0.403601
chr1_155753001_155754000	0.0714286	0.403796
chr1_155804001_155805000	0.5	0.403897
chr1_155812001_155813000	0.05	0.404359
chr1_155864001_155865000	0.03125	0.405146
chr1_155924001_155925000	0.166667	0.405089
chr1_156149001_156150000	0.0769231	0.405168
chr1_156151001_156152000	0.04	0.405365
chr1_156367001_156368000	0.0357143	0.405487
chr1_156402001_156403000	0.0714286	0.405216
chr1_156465001_156466000	0.125	0.405413
chr1_156514001_156515000	0.0526316	0.405649
chr1_15662001_15663000	0.0526316	0.405769
chr1_156752001_156753000	0.0434783	0.406276
chr1_156954001_156955000	0.0526316	0.406307
chr1_15705001_15706000	0.133333	0.406033
chr1_157067001_157068000	0.0625	0.406039
chr1_157109001_157110000	0.0625	0.405952
chr1_15714001_15715000	0.0434783	0.406594
chr1_157213001_157214000	0.428571	0.406488
chr1_157225001_157226000	0.0625	0.406624
chr1_15724001_15725000	0.0555556	0.406375
chr1_157251001_157252000	0.166667	0.406464
chr1_157280001_157281000	0.037037	0.407021
chr1_157313001_157314000	0.125	0.407101
chr1_157314001_157315000	0.12	0.407636
chr1_157321001_157322000	0.166667	0.407738
chr1_157352001_157353000	0.2	0.407774
chr1_157434001_157435000	0.0769231	0.407813
chr1_157449001_157450000	0.142857	0.408002
chr1_157853001_157854000	0.142857	0.408026
chr1_157872001_157873000	0.111111	0.408544
chr1_158097001_158098000	0.142857	0.408643
chr1_158187001_158188000	0.125	0.408733
chr1_158188001_158189000	0.0833333	0.408979
chr1_158223001_158224000	0.166667	0.409123
chr1_158245001_158246000	0.037037	0.409081
chr1_158275001_158276000	0.1	0.40907
chr1_158287001_158288000	0.153846	0.409303
chr1_158288001_158289000	0.0909091	0.40937
chr1_158294001_158295000	0.125	0.409433
chr1_158307001_158308000	0.333333	0.409662
chr1_158312001_158313000	0.0769231	0.409935
chr1_158411001_158412000	0.0769231	0.410027
chr1_158584001_158585000	0.166667	0.410071
chr1_158610001_158611000	0.166667	0.4101
chr1_15865001_15866000	0.142857	0.410644
chr1_15869001_15870000	0.111111	0.411112
chr1_158714001_158715000	0.0909091	0.411458
chr1_1588001_1589000	0.1	0.411755
chr1_158808001_158809000	0.25	0.411755
chr1_158824001_158825000	0.1	0.411755
chr1_158838001_158839000	0.142857	0.41183
chr1_158857001_158858000	0.0588235	0.412304
chr1_158889001_158890000	0.142857	0.412304
chr1_158906001_158907000	0.166667	0.412415
chr1_158924001_158925000	0.0526316	0.412462
chr1_158950001_158951000	0.0666667	0.412787
chr1_158980001_158981000	0.0833333	0.412974
chr1_159085001_159086000	0.0833333	0.413112
chr1_159143001_159144000	0.0666667	0.412704
chr1_159196001_159197000	0.125	0.412785
chr1_159319001_159320000	0.142857	0.412925
chr1_159379001_159380000	0.0588235	0.413104
chr1_159380001_159381000	0.125	0.41295
chr1_159381001_159382000	0.142857	0.412994
chr1_159382001_159383000	0.111111	0.4132
chr1_159383001_159384000	0.166667	0.413189
chr1_159453001_159454000	0.0833333	0.41326
chr1_159510001_159511000	0.0833333	0.413343
chr1_159575001_159576000	0.0588235	0.413921
chr1_159587001_159588000	0.0625	0.414559
chr1_159588001_159589000	0.25	0.414753
chr1_159692001_159693000	0.2	0.414877
chr1_159737001_159738000	0.166667	0.414899
chr1_15994001_15995000	0.0714286	0.414881
chr1_160028001_160029000	0.111111	0.414892
chr1_160122001_160123000	0.0526316	0.4147
chr1_160182001_160183000	0.0909091	0.415316
chr1_160190001_160191000	0.125	0.415423
chr1_160284001_160285000	0.0769231	0.415692
chr1_160328001_160329000	0.25	0.415784
chr1_160353001_160354000	0.0196078	0.414435
chr1_160448001_160449000	0.0714286	0.415061
chr1_160466001_160467000	0.0909091	0.415381
chr1_160488001_160489000	0.1	0.415435
chr1_160596001_160597000	0.0588235	0.415487
chr1_160622001_160623000	0.0909091	0.415588
chr1_160636001_160637000	0.125	0.415602
chr1_160660001_160661000	0.05	0.415685
chr1_160663001_160664000	0.0769231	0.415498
chr1_160667001_160668000	0.0454545	0.415728
chr1_160824001_160825000	0.0555556	0.415875
chr1_160855001_160856000	0.111111	0.415971
chr1_160867001_160868000	0.125	0.415959
chr1_160876001_160877000	0.115385	0.416122
chr1_160903001_160904000	0.125	0.413651
chr1_16101001_16102000	0.111111	0.414034
chr1_161107001_161108000	0.0588235	0.414071
chr1_161205001_161206000	0.0454545	0.413833
chr1_161285001_161286000	0.0416667	0.413852
chr1_161286001_161287000	0.0714286	0.413923
chr1_161298001_161299000	0.0285714	0.414267
chr1_16137001_16138000	0.166667	0.414677
chr1_161493001_161494000	0.0243902	0.41331
chr1_161510001_161511000	0.0136986	0.411175
chr1_161550001_161551000	0.25	0.411424
chr1_16155001_16156000	0.111111	0.411424
chr1_161595001_161596000	0.166667	0.411572
chr1_161664001_161665000	0.166667	0.411981
chr1_161706001_161707000	0.25	0.412103
chr1_161722001_161723000	0.5	0.412263
chr1_161853001_161854000	1	0.412263
chr1_16186001_16187000	0.03125	0.412639
chr1_162143001_162144000	0.166667	0.412691
chr1_16217001_16218000	0.0384615	0.413115
chr1_162193001_162194000	0.125	0.413137
chr1_16224001_16225000	0.047619	0.413222
chr1_162251001_162252000	0.05	0.413242
chr1_162275001_162276000	0.0833333	0.413242
chr1_162393001_162394000	0.1	0.413242
chr1_162510001_162511000	0.0147059	0.411838
chr1_162879001_162880000	0.04	0.413183
chr1_162902001_162903000	0.0769231	0.413208
chr1_163013001_163014000	0.5	0.413208
chr1_163035001_163036000	0.0588235	0.413332
chr1_163045001_163046000	0.125	0.413372
chr1_163128001_163129000	0.0357143	0.413548
chr1_163156001_163157000	0.0666667	0.41358
chr1_163225001_163226000	0.333333	0.413585
chr1_16323001_16324000	0.166667	0.414307
chr1_16326001_16327000	0.1	0.415219
chr1_163389001_163390000	0.125	0.415287
chr1_163397001_163398000	0.0714286	0.415589
chr1_163515001_163516000	0.0833333	0.415215
chr1_163612001_163613000	0.0625	0.41532
chr1_163720001_163721000	0.166667	0.415367
chr1_163815001_163816000	0.0555556	0.415419
chr1_163826001_163827000	0.333333	0.415411
chr1_163906001_163907000	0.142857	0.415447
chr1_163939001_163940000	0.0909091	0.415469
chr1_163947001_163948000	0.2	0.415464
chr1_163962001_163963000	0.2	0.415508
chr1_163973001_163974000	0.181818	0.415578
chr1_164027001_164028000	0.0555556	0.41574
chr1_164054001_164055000	0.0909091	0.41574
chr1_164087001_164088000	0.111111	0.415808
chr1_164094001_164095000	0.2	0.415861
chr1_164099001_164100000	0.0833333	0.415764
chr1_164120001_164121000	0.5	0.415764
chr1_164257001_164258000	0.0909091	0.416084
chr1_164818001_164819000	0.0555556	0.416338
chr1_164865001_164866000	0.142857	0.416807
chr1_164909001_164910000	0.111111	0.41691
chr1_164986001_164987000	0.0555556	0.417205
chr1_164990001_164991000	0.0666667	0.417748
chr1_16513001_16514000	0.0384615	0.417633
chr1_165163001_165164000	0.142857	0.417648
chr1_165193001_165194000	0.166667	0.417729
chr1_16523001_16524000	0.5	0.417908
chr1_165280001_165281000	0.0909091	0.417882
chr1_165388001_165389000	0.0769231	0.417766
chr1_165515001_165516000	0.111111	0.417836
chr1_165543001_165544000	0.142857	0.41779
chr1_165603001_165604000	0.0714286	0.417778
chr1_165727001_165728000	0.0588235	0.418296
chr1_165747001_165748000	0.0714286	0.418296
chr1_165883001_165884000	0.125	0.418107
chr1_165900001_165901000	0.111111	0.418145
chr1_165916001_165917000	0.0714286	0.418102
chr1_16596001_16597000	0.047619	0.418032
chr1_16598001_16599000	0.2	0.418342
chr1_166040001_166041000	0.166667	0.418328
chr1_166044001_166045000	0.0909091	0.418422
chr1_166066001_166067000	0.111111	0.418832
chr1_166071001_166072000	0.0588235	0.418984
chr1_166072001_166073000	0.0769231	0.419313
chr1_166171001_166172000	0.0666667	0.419305
chr1_166179001_166180000	0.111111	0.419209
chr1_166216001_166217000	0.0833333	0.419206
chr1_166235001_166236000	0.1	0.419015
chr1_166255001_166256000	0.125	0.419026
chr1_166283001_166284000	0.0555556	0.419275
chr1_166340001_166341000	0.0555556	0.419294
chr1_166468001_166469000	0.111111	0.419376
chr1_166470001_166471000	0.153846	0.419598
chr1_166485001_166486000	0.111111	0.419658
chr1_166579001_166580000	0.05	0.420685
chr1_166625001_166626000	0.125	0.4207
chr1_166676001_166677000	0.0909091	0.420839
chr1_16668001_16669000	0.025	0.421794
chr1_166752001_166753000	0.0666667	0.422176
chr1_166955001_166956000	0.0909091	0.422412
chr1_166956001_166957000	0.333333	0.422412
chr1_166988001_166989000	0.2	0.422439
chr1_167030001_167031000	0.0243902	0.422927
chr1_167069001_167070000	0.111111	0.422802
chr1_167164001_167165000	0.030303	0.422887
chr1_167208001_167209000	0.166667	0.42291
chr1_167329001_167330000	0.0833333	0.423107
chr1_167446001_167447000	0.125	0.42325
chr1_167640001_167641000	0.2	0.423266
chr1_167841001_167842000	0.0384615	0.423396
chr1_16796001_16797000	0.05	0.423497
chr1_168082001_168083000	0.125	0.423685
chr1_168085001_168086000	0.0512821	0.42417
chr1_168092001_168093000	0.25	0.424276
chr1_168118001_168119000	0.166667	0.424276
chr1_168120001_168121000	0.0588235	0.424443
chr1_16828001_16829000	0.2	0.424611
chr1_168319001_168320000	0.166667	0.424723
chr1_168389001_168390000	0.0909091	0.424975
chr1_16839001_16840000	0.037037	0.424219
chr1_168508001_168509000	0.125	0.424265
chr1_16859001_16860000	0.030303	0.422401
chr1_16860001_16861000	0.0238095	0.419465
chr1_168615001_168616000	0.0588235	0.419732
chr1_168629001_168630000	0.2	0.419747
chr1_168662001_168663000	0.0714286	0.419994
chr1_168674001_168675000	0.0666667	0.420011
chr1_168691001_168692000	0.0625	0.41999
chr1_168715001_168716000	0.166667	0.420035
chr1_16883001_16884000	0.166667	0.420076
chr1_168891001_168892000	0.0769231	0.420487
chr1_16891001_16892000	0.0625	0.42059
chr1_168931001_168932000	0.2	0.42082
chr1_168960001_168961000	0.0714286	0.421447
chr1_16896001_16897000	0.0416667	0.421376
chr1_168966001_168967000	0.0833333	0.421674
chr1_16899001_16900000	0.5	0.421671
chr1_169007001_169008000	0.166667	0.421661
chr1_16902001_16903000	0.05	0.422093
chr1_16910001_16911000	0.5	0.422411
chr1_16912001_16913000	0.0384615	0.423075
chr1_16914001_16915000	0.0416667	0.423428
chr1_16918001_16919000	0.04	0.423519
chr1_16921001_16922000	0.0416667	0.423397
chr1_169247001_169248000	0.142857	0.423892
chr1_169251001_169252000	0.1	0.424148
chr1_169265001_169266000	0.1	0.424212
chr1_169310001_169311000	0.25	0.424908
chr1_16935001_16936000	0.0344828	0.427087
chr1_169361001_169362000	0.1	0.427218
chr1_169382001_169383000	0.2	0.427437
chr1_169429001_169430000	0.0136986	0.424851
chr1_16943001_16944000	0.0344828	0.424872
chr1_16947001_16948000	0.0384615	0.425137
chr1_169473001_169474000	0.2	0.425276
chr1_169494001_169495000	0.333333	0.425276
chr1_16954001_16955000	0.0285714	0.426708
chr1_169572001_169573000	0.0833333	0.426723
chr1_16960001_16961000	0.0625	0.427218
chr1_169627001_169628000	0.0625	0.427421
chr1_169657001_169658000	0.125	0.427781
chr1_169709001_169710000	0.142857	0.427904
chr1_16980001_16981000	0.037037	0.428309
chr1_169816001_169817000	0.111111	0.428353
chr1_16993001_16994000	0.0454545	0.428353
chr1_16998001_16999000	0.25	0.428353
chr1_170031001_170032000	0.111111	0.428384
chr1_170060001_170061000	0.25	0.428408
chr1_170062001_170063000	0.0588235	0.428411
chr1_170081001_170082000	0.117647	0.428661
chr1_170205001_170206000	0.111111	0.428761
chr1_170250001_170251000	0.0714286	0.428906
chr1_170342001_170343000	0.0833333	0.429041
chr1_170385001_170386000	0.0833333	0.429118
chr1_170392001_170393000	0.0909091	0.429174
chr1_170434001_170435000	0.333333	0.429308
chr1_17055001_17056000	0.0322581	0.428777
chr1_17057001_17058000	0.125	0.428711
chr1_17058001_17059000	0.111111	0.428689
chr1_170636001_170637000	0.0204082	0.426543
chr1_17064001_17065000	0.1	0.426543
chr1_170653001_170654000	0.25	0.426602
chr1_170657001_170658000	0.111111	0.426624
chr1_170783001_170784000	0.133333	0.426764
chr1_17080001_17081000	0.0625	0.426828
chr1_170838001_170839000	0.1	0.426917
chr1_170867001_170868000	0.166667	0.427103
chr1_171037001_171038000	0.0769231	0.427164
chr1_171047001_171048000	0.0909091	0.427269
chr1_17106001_17107000	0.03125	0.427283
chr1_171137001_171138000	0.125	0.427477
chr1_171220001_171221000	0.0243902	0.425544
chr1_171223001_171224000	0.0625	0.425563
chr1_171345001_171346000	0.0625	0.425792
chr1_171522001_171523000	0.142857	0.425857
chr1_171524001_171525000	0.03125	0.426279
chr1_171563001_171564000	0.05	0.426333
chr1_171570001_171571000	0.0357143	0.426569
chr1_171597001_171598000	0.142857	0.426895
chr1_171630001_171631000	0.1	0.426946
chr1_171814001_171815000	0.111111	0.427127
chr1_17190001_17191000	0.0434783	0.426669
chr1_17191001_17192000	0.333333	0.42672
chr1_17201001_17202000	0.0135135	0.423693
chr1_172026001_172027000	0.0714286	0.423726
chr1_172030001_172031000	0.25	0.4237
chr1_172067001_172068000	0.157895	0.424122
chr1_172160001_172161000	0.125	0.424088
chr1_172202001_172203000	0.125	0.424168
chr1_17223001_17224000	0.0222222	0.422508
chr1_172376001_172377000	0.0714286	0.422508
chr1_172382001_172383000	0.075	0.422125
chr1_172403001_172404000	0.125	0.422201
chr1_172404001_172405000	0.133333	0.422492
chr1_172562001_172563000	0.125	0.422586
chr1_172568001_172569000	0.0526316	0.422565
chr1_172951001_172952000	0.142857	0.422872
chr1_173021001_173022000	0.25	0.422889
chr1_173084001_173085000	0.2	0.422951
chr1_173198001_173199000	0.0909091	0.423152
chr1_173202001_173203000	0.0434783	0.423376
chr1_173294001_173295000	0.0909091	0.423623
chr1_173321001_173322000	0.1	0.423997
chr1_173322001_173323000	0.0588235	0.424051
chr1_173349001_173350000	1	0.424273
chr1_173443001_173444000	0.142857	0.424314
chr1_173515001_173516000	0.05	0.424319
chr1_173666001_173667000	0.0666667	0.424563
chr1_173698001_173699000	0.117647	0.424707
chr1_174035001_174036000	0.1	0.424711
chr1_174063001_174064000	0.25	0.424662
chr1_174223001_174224000	0.0714286	0.424789
chr1_174349001_174350000	0.125	0.424907
chr1_174389001_174390000	0.173913	0.425075
chr1_174479001_174480000	0.0833333	0.425169
chr1_174534001_174535000	0.125	0.42527
chr1_174545001_174546000	0.0588235	0.42526
chr1_174557001_174558000	0.0384615	0.425574
chr1_174581001_174582000	0.125	0.425594
chr1_174589001_174590000	0.0714286	0.425802
chr1_174603001_174604000	0.125	0.42588
chr1_174607001_174608000	0.1	0.425988
chr1_174619001_174620000	0.0666667	0.426187
chr1_17467001_17468000	0.0526316	0.426585
chr1_174741001_174742000	0.047619	0.426778
chr1_174816001_174817000	0.230769	0.426979
chr1_174836001_174837000	0.222222	0.427258
chr1_175006001_175007000	0.047619	0.427293
chr1_175145001_175146000	0.166667	0.427334
chr1_175154001_175155000	0.1	0.42735
chr1_175226001_175227000	0.25	0.427354
chr1_175371001_175372000	0.166667	0.427513
chr1_175406001_175407000	0.1	0.427721
chr1_175407001_175408000	0.142857	0.42766
chr1_175456001_175457000	0.0666667	0.427708
chr1_175604001_175605000	0.0909091	0.427807
chr1_175611001_175612000	0.0909091	0.427772
chr1_175642001_175643000	0.0625	0.428016
chr1_175680001_175681000	0.0666667	0.427965
chr1_175694001_175695000	0.0769231	0.427996
chr1_175715001_175716000	0.111111	0.428098
chr1_175825001_175826000	0.04	0.428154
chr1_175830001_175831000	0.0333333	0.428545
chr1_175882001_175883000	0.25	0.428576
chr1_17596001_17597000	0.030303	0.429213
chr1_175975001_175976000	0.0909091	0.429285
chr1_176024001_176025000	0.0555556	0.429373
chr1_176203001_176204000	0.0454545	0.430012
chr1_176207001_176208000	0.142857	0.430076
chr1_176281001_176282000	0.111111	0.430224
chr1_176352001_176353000	0.0909091	0.430248
chr1_176356001_176357000	0.0909091	0.430285
chr1_176449001_176450000	0.2	0.430338
chr1_176537001_176538000	0.2	0.430497
chr1_176566001_176567000	0.1	0.430553
chr1_176821001_176822000	0.0625	0.430641
chr1_176949001_176950000	0.166667	0.430608
chr1_176999001_177000000	0.125	0.4306
chr1_177085001_177086000	0.111111	0.430588
chr1_17715001_17716000	0.166667	0.43081
chr1_177290001_177291000	0.2	0.430758
chr1_177360001_177361000	0.166667	0.430895
chr1_177374001_177375000	0.1	0.430995
chr1_177533001_177534000	0.05	0.431285
chr1_177534001_177535000	0.0625	0.431222
chr1_177640001_177641000	0.125	0.43133
chr1_177645001_177646000	0.0714286	0.431553
chr1_177663001_177664000	0.142857	0.431643
chr1_177673001_177674000	0.166667	0.43167
chr1_177695001_177696000	0.333333	0.431682
chr1_177708001_177709000	0.0625	0.431775
chr1_177774001_177775000	0.153846	0.431947
chr1_177856001_177857000	0.166667	0.431983
chr1_177913001_177914000	0.0454545	0.432931
chr1_177938001_177939000	0.037037	0.433191
chr1_178081001_178082000	0.5	0.433538
chr1_178143001_178144000	0.2	0.433538
chr1_178287001_178288000	0.142857	0.433977
chr1_178362001_178363000	0.0434783	0.434101
chr1_178409001_178410000	0.2	0.434101
chr1_178527001_178528000	0.0769231	0.434136
chr1_178533001_178534000	0.125	0.434129
chr1_178580001_178581000	0.0625	0.434419
chr1_178724001_178725000	0.0833333	0.434526
chr1_178808001_178809000	0.166667	0.434654
chr1_178812001_178813000	0.333333	0.434699
chr1_178892001_178893000	0.166667	0.434738
chr1_178903001_178904000	0.0666667	0.434885
chr1_179113001_179114000	0.0769231	0.435063
chr1_179255001_179256000	0.125	0.435206
chr1_179270001_179271000	0.25	0.43542
chr1_179314001_179315000	0.0434783	0.435631
chr1_179327001_179328000	0.166667	0.435728
chr1_179370001_179371000	0.0384615	0.435865
chr1_179389001_179390000	0.2	0.43592
chr1_179424001_179425000	0.027027	0.436644
chr1_179432001_179433000	0.2	0.436781
chr1_179665001_179666000	0.142857	0.43688
chr1_179784001_179785000	0.0833333	0.435731
chr1_180143001_180144000	0.0357143	0.435794
chr1_180272001_180273000	0.125	0.435772
chr1_180304001_180305000	0.0666667	0.436218
chr1_180359001_180360000	0.1	0.436234
chr1_180485001_180486000	0.111111	0.436199
chr1_180518001_180519000	0.166667	0.436122
chr1_180575001_180576000	0.25	0.43612
chr1_180614001_180615000	0.05	0.436329
chr1_180655001_180656000	0.142857	0.436255
chr1_180727001_180728000	0.0384615	0.43726
chr1_180728001_180729000	0.181818	0.437304
chr1_180832001_180833000	0.0769231	0.437286
chr1_181001001_181002000	0.2	0.437347
chr1_181050001_181051000	0.0416667	0.437401
chr1_181122001_181123000	0.0357143	0.437741
chr1_181135001_181136000	0.0384615	0.437982
chr1_18114001_18115000	0.0714286	0.438072
chr1_181166001_181167000	0.111111	0.438294
chr1_181188001_181189000	0.0833333	0.4384
chr1_181216001_181217000	0.0322581	0.438639
chr1_181239001_181240000	0.1	0.438929
chr1_18125001_18126000	0.03125	0.439072
chr1_181333001_181334000	0.0555556	0.439081
chr1_18135001_18136000	0.0714286	0.439124
chr1_181398001_181399000	0.0526316	0.439221
chr1_181407001_181408000	0.166667	0.439221
chr1_181474001_181475000	0.0384615	0.439316
chr1_181539001_181540000	0.0714286	0.439299
chr1_181575001_181576000	0.0555556	0.439354
chr1_181639001_181640000	0.0714286	0.439344
chr1_181691001_181692000	0.0769231	0.439387
chr1_181714001_181715000	0.2	0.439617
chr1_181715001_181716000	0.0769231	0.439645
chr1_181717001_181718000	0.1	0.439654
chr1_181729001_181730000	0.125	0.439719
chr1_181744001_181745000	0.0909091	0.439738
chr1_181784001_181785000	0.166667	0.439753
chr1_18179001_18180000	0.0625	0.439742
chr1_181853001_181854000	0.166667	0.439764
chr1_181856001_181857000	0.25	0.439753
chr1_181860001_181861000	0.142857	0.439922
chr1_181891001_181892000	0.166667	0.43989
chr1_181893001_181894000	0.117647	0.440244
chr1_181912001_181913000	0.0625	0.440416
chr1_181924001_181925000	0.0384615	0.440355
chr1_182060001_182061000	0.333333	0.44069
chr1_182079001_182080000	0.0666667	0.440776
chr1_18210001_18211000	0.0952381	0.441242
chr1_182103001_182104000	0.4	0.441427
chr1_182106001_182107000	0.166667	0.441554
chr1_182111001_182112000	0.111111	0.441421
chr1_182115001_182116000	0.0555556	0.441641
chr1_182139001_182140000	0.0625	0.441637
chr1_182205001_182206000	0.0555556	0.44195
chr1_182330001_182331000	0.0714286	0.441961
chr1_182403001_182404000	0.0588235	0.442321
chr1_182577001_182578000	0.111111	0.442346
chr1_182583001_182584000	0.0333333	0.441443
chr1_182942001_182943000	0.0833333	0.441591
chr1_183009001_183010000	0.1	0.441614
chr1_183438001_183439000	0.25	0.441614
chr1_183540001_183541000	0.0454545	0.441555
chr1_183628001_183629000	0.125	0.442018
chr1_183629001_183630000	0.111111	0.442098
chr1_183630001_183631000	0.1	0.442668
chr1_183741001_183742000	0.0714286	0.441621
chr1_183770001_183771000	0.1	0.441673
chr1_183818001_183819000	0.0434783	0.441925
chr1_183906001_183907000	0.333333	0.442003
chr1_183909001_183910000	0.125	0.442065
chr1_184002001_184003000	0.166667	0.442003
chr1_184105001_184106000	0.0416667	0.442768
chr1_184147001_184148000	0.0666667	0.442918
chr1_184199001_184200000	0.166667	0.442923
chr1_184202001_184203000	0.125	0.442998
chr1_184280001_184281000	0.1	0.443069
chr1_184306001_184307000	0.0277778	0.442935
chr1_184308001_184309000	0.0833333	0.443149
chr1_184316001_184317000	0.166667	0.443137
chr1_184367001_184368000	0.0666667	0.443244
chr1_184430001_184431000	0.0454545	0.443379
chr1_184554001_184555000	0.166667	0.44335
chr1_184738001_184739000	0.1	0.443369
chr1_184768001_184769000	0.25	0.443486
chr1_184816001_184817000	0.0625	0.443617
chr1_184937001_184938000	0.166667	0.443786
chr1_185015001_185016000	0.0416667	0.441827
chr1_185045001_185046000	0.0384615	0.441876
chr1_185164001_185165000	0.111111	0.441995
chr1_185225001_185226000	0.0555556	0.442337
chr1_185352001_185353000	0.5	0.442729
chr1_185487001_185488000	0.111111	0.442729
chr1_185518001_185519000	0.0833333	0.442772
chr1_185558001_185559000	0.08	0.443158
chr1_185581001_185582000	0.125	0.443209
chr1_185611001_185612000	0.166667	0.44343
chr1_185678001_185679000	0.2	0.443451
chr1_185680001_185681000	0.111111	0.443537
chr1_185755001_185756000	0.0909091	0.443539
chr1_185860001_185861000	0.0384615	0.443954
chr1_185861001_185862000	0.0769231	0.444087
chr1_18590001_18591000	0.0555556	0.444057
chr1_185993001_185994000	0.142857	0.444099
chr1_186069001_186070000	0.166667	0.444155
chr1_186108001_186109000	0.0833333	0.444234
chr1_186128001_186129000	0.166667	0.444285
chr1_186129001_186130000	0.166667	0.444415
chr1_186130001_186131000	0.125	0.444419
chr1_186137001_186138000	0.125	0.444433
chr1_186171001_186172000	0.0769231	0.444423
chr1_186188001_186189000	0.25	0.444429
chr1_186190001_186191000	0.0909091	0.444559
chr1_186210001_186211000	0.125	0.444576
chr1_18654001_18655000	0.0322581	0.444638
chr1_186566001_186567000	0.25	0.444691
chr1_186652001_186653000	0.125	0.444601
chr1_186686001_186687000	0.0833333	0.444601
chr1_186795001_186796000	0.166667	0.444375
chr1_186799001_186800000	0.09375	0.444329
chr1_18686001_18687000	0.0384615	0.4444
chr1_187081001_187082000	0.105263	0.444054
chr1_187084001_187085000	0.125	0.444145
chr1_187115001_187116000	0.05	0.444171
chr1_187156001_187157000	0.333333	0.444158
chr1_187169001_187170000	0.0333333	0.444001
chr1_187241001_187242000	0.2	0.444001
chr1_187302001_187303000	0.142857	0.44422
chr1_187313001_187314000	0.25	0.444227
chr1_187535001_187536000	0.25	0.444227
chr1_187572001_187573000	0.25	0.444227
chr1_187633001_187634000	0.142857	0.444485
chr1_187650001_187651000	0.5	0.444562
chr1_187676001_187677000	0.0833333	0.444651
chr1_187738001_187739000	0.333333	0.44502
chr1_187770001_187771000	0.0588235	0.445092
chr1_187775001_187776000	0.125	0.445142
chr1_187776001_187777000	0.111111	0.445075
chr1_187793001_187794000	0.1	0.445124
chr1_187964001_187965000	0.166667	0.445153
chr1_18815001_18816000	0.0714286	0.445235
chr1_188350001_188351000	0.2	0.445235
chr1_18837001_18838000	0.05	0.445183
chr1_18859001_18860000	0.05	0.445236
chr1_188608001_188609000	0.166667	0.445219
chr1_188686001_188687000	0.1	0.445219
chr1_188868001_188869000	0.0666667	0.4453
chr1_188947001_188948000	0.1	0.445257
chr1_189028001_189029000	0.0322581	0.445095
chr1_189031001_189032000	0.047619	0.44497
chr1_189135001_189136000	0.166667	0.444979
chr1_189149001_189150000	0.25	0.445013
chr1_1892001_1893000	0.0357143	0.44539
chr1_18921001_18922000	0.03125	0.445383
chr1_189297001_189298000	0.111111	0.445486
chr1_189368001_189369000	0.285714	0.445481
chr1_189441001_189442000	0.0625	0.445927
chr1_18972001_18973000	0.0454545	0.444961
chr1_1898001_1899000	0.0625	0.44546
chr1_189879001_189880000	0.0833333	0.445412
chr1_189996001_189997000	0.4	0.445393
chr1_190225001_190226000	0.2	0.445566
chr1_190296001_190297000	0.0588235	0.445779
chr1_190327001_190328000	0.1	0.445788
chr1_190350001_190351000	0.1	0.445765
chr1_190425001_190426000	0.111111	0.44578
chr1_190460001_190461000	0.1	0.44578
chr1_190588001_190589000	0.0769231	0.445935
chr1_190589001_190590000	0.25	0.445994
chr1_190653001_190654000	0.125	0.445995
chr1_190701001_190702000	0.1	0.446011
chr1_19075001_19076000	0.0416667	0.446157
chr1_190773001_190774000	0.0833333	0.446157
chr1_190919001_190920000	0.0588235	0.446203
chr1_190969001_190970000	0.125	0.446203
chr1_191068001_191069000	0.117647	0.445804
chr1_191184001_191185000	0.166667	0.445804
chr1_191340001_191341000	0.0833333	0.445908
chr1_191416001_191417000	0.0833333	0.446012
chr1_19148001_19149000	0.0322581	0.445957
chr1_191543001_191544000	0.166667	0.445942
chr1_1916001_1917000	0.0263158	0.445262
chr1_191718001_191719000	0.0588235	0.445251
chr1_191961001_191962000	0.166667	0.445251
chr1_192008001_192009000	0.0714286	0.445358
chr1_192181001_192182000	0.111111	0.445357
chr1_192274001_192275000	0.166667	0.445397
chr1_192378001_192379000	0.125	0.445401
chr1_192406001_192407000	0.1	0.445431
chr1_192410001_192411000	0.111111	0.445455
chr1_192422001_192423000	0.1	0.445523
chr1_192426001_192427000	0.0434783	0.445678
chr1_192599001_192600000	0.125	0.445678
chr1_192654001_192655000	0.111111	0.445778
chr1_192758001_192759000	0.0833333	0.445733
chr1_192764001_192765000	0.125	0.445749
chr1_192800001_192801000	0.0909091	0.445752
chr1_192879001_192880000	0.5	0.445839
chr1_193042001_193043000	0.05	0.44586
chr1_19308001_19309000	0.2	0.446072
chr1_193156001_193157000	0.166667	0.446072
chr1_193224001_193225000	0.333333	0.446109
chr1_193264001_193265000	0.1	0.446125
chr1_193326001_193327000	0.0909091	0.446149
chr1_193334001_193335000	0.0909091	0.446168
chr1_193354001_193355000	0.0833333	0.446206
chr1_193398001_193399000	0.0769231	0.445956
chr1_193516001_193517000	0.166667	0.445955
chr1_193612001_193613000	0.0909091	0.446079
chr1_193687001_193688000	0.333333	0.446207
chr1_19377001_19378000	0.0192308	0.446991
chr1_193805001_193806000	0.166667	0.447211
chr1_193826001_193827000	0.111111	0.447211
chr1_193842001_193843000	0.0714286	0.44743
chr1_193845001_193846000	0.111111	0.447635
chr1_193908001_193909000	0.142857	0.447718
chr1_193965001_193966000	0.142857	0.447718
chr1_193987001_193988000	0.125	0.447778
chr1_194006001_194007000	0.1	0.44787
chr1_194011001_194012000	0.25	0.44787
chr1_194069001_194070000	0.142857	0.44708
chr1_194097001_194098000	0.125	0.44708
chr1_194577001_194578000	0.0769231	0.447154
chr1_194579001_194580000	0.25	0.447146
chr1_194598001_194599000	0.142857	0.447116
chr1_194767001_194768000	0.181818	0.447101
chr1_194889001_194890000	0.0833333	0.447186
chr1_194890001_194891000	0.1	0.447184
chr1_194934001_194935000	0.166667	0.447198
chr1_194985001_194986000	0.0769231	0.447258
chr1_195077001_195078000	0.2	0.447355
chr1_195078001_195079000	0.111111	0.447357
chr1_195583001_195584000	0.142857	0.447471
chr1_195606001_195607000	0.1	0.447535
chr1_195616001_195617000	0.0769231	0.447611
chr1_195639001_195640000	0.05	0.44793
chr1_195672001_195673000	0.25	0.447929
chr1_195676001_195677000	0.0454545	0.447895
chr1_195680001_195681000	0.111111	0.448074
chr1_195692001_195693000	0.0769231	0.444162
chr1_195806001_195807000	0.25	0.444176
chr1_195839001_195840000	0.1	0.444041
chr1_195917001_195918000	0.0555556	0.442246
chr1_195981001_195982000	0.125	0.44232
chr1_196127001_196128000	0.1	0.442325
chr1_196174001_196175000	0.0833333	0.442378
chr1_196179001_196180000	0.0909091	0.44238
chr1_196232001_196233000	0.0909091	0.442436
chr1_196518001_196519000	0.125	0.442482
chr1_196752001_196753000	0.0714286	0.442542
chr1_196851001_196852000	0.25	0.442569
chr1_196895001_196896000	0.0909091	0.442586
chr1_196908001_196909000	0.111111	0.442807
chr1_196909001_196910000	0.0833333	0.442919
chr1_196936001_196937000	0.142857	0.443035
chr1_196957001_196958000	0.111111	0.44323
chr1_197098001_197099000	0.142857	0.443331
chr1_197304001_197305000	0.0454545	0.443526
chr1_19740001_19741000	0.0434783	0.443453
chr1_197542001_197543000	0.0625	0.443473
chr1_197592001_197593000	0.5	0.443473
chr1_197682001_197683000	0.25	0.44345
chr1_197772001_197773000	0.1	0.443736
chr1_197800001_197801000	0.125	0.443869
chr1_19786001_19787000	0.0454545	0.444092
chr1_198003001_198004000	0.125	0.444113
chr1_198007001_198008000	0.047619	0.444685
chr1_198196001_198197000	0.0833333	0.44479
chr1_198279001_198280000	0.125	0.444862
chr1_19828001_19829000	0.0769231	0.444902
chr1_198282001_198283000	0.0625	0.445264
chr1_198366001_198367000	0.25	0.445278
chr1_198401001_198402000	0.142857	0.44527
chr1_198406001_198407000	0.125	0.445314
chr1_198660001_198661000	0.2	0.445314
chr1_198783001_198784000	0.0714286	0.445363
chr1_198840001_198841000	0.0588235	0.445498
chr1_199220001_199221000	0.1	0.445498
chr1_199279001_199280000	0.25	0.445513
chr1_199315001_199316000	0.125	0.445575
chr1_199334001_199335000	0.0909091	0.44565
chr1_199396001_199397000	0.0416667	0.44585
chr1_19942001_19943000	0.333333	0.445969
chr1_199473001_199474000	0.0714286	0.446415
chr1_199543001_199544000	0.142857	0.446417
chr1_199547001_199548000	0.1	0.446466
chr1_199574001_199575000	0.0769231	0.446614
chr1_199576001_199577000	0.0833333	0.446628
chr1_199607001_199608000	0.5	0.446687
chr1_199618001_199619000	0.166667	0.446759
chr1_199719001_199720000	0.2	0.446771
chr1_199731001_199732000	0.142857	0.446769
chr1_199869001_199870000	0.25	0.446972
chr1_199973001_199974000	0.0526316	0.447026
chr1_200032001_200033000	0.0333333	0.447036
chr1_200156001_200157000	0.181818	0.447002
chr1_200157001_200158000	0.111111	0.447065
chr1_200158001_200159000	0.0833333	0.447141
chr1_200293001_200294000	0.166667	0.447508
chr1_200315001_200316000	0.1	0.447279
chr1_200358001_200359000	0.0645161	0.44729
chr1_200364001_200365000	0.0833333	0.44732
chr1_200441001_200442000	0.111111	0.447325
chr1_200570001_200571000	0.125	0.447525
chr1_200645001_200646000	0.04	0.447583
chr1_200691001_200692000	0.037037	0.447663
chr1_20097001_20098000	0.0454545	0.447761
chr1_201068001_201069000	0.5	0.447969
chr1_201198001_201199000	0.0909091	0.447976
chr1_201200001_201201000	0.142857	0.44801
chr1_201207001_201208000	0.0625	0.448074
chr1_20128001_20129000	0.5	0.448114
chr1_201405001_201406000	0.0434783	0.44797
chr1_201414001_201415000	0.0416667	0.448014
chr1_201627001_201628000	0.125	0.448129
chr1_20164001_20165000	0.0833333	0.448235
chr1_201690001_201691000	0.08	0.44825
chr1_20202001_20203000	0.05	0.448405
chr1_202024001_202025000	0.0384615	0.448532
chr1_202076001_202077000	0.0833333	0.448861
chr1_202107001_202108000	0.0285714	0.449062
chr1_202160001_202161000	0.125	0.449117
chr1_202165001_202166000	0.166667	0.449038
chr1_202203001_202204000	0.1	0.449146
chr1_202248001_202249000	0.1	0.449148
chr1_202430001_202431000	0.166667	0.449148
chr1_202566001_202567000	0.0625	0.448994
chr1_202573001_202574000	0.2	0.449038
chr1_202918001_202919000	0.1875	0.449478
chr1_20292001_20293000	0.0526316	0.449796
chr1_202925001_202926000	0.0625	0.449813
chr1_202965001_202966000	0.125	0.449841
chr1_203032001_203033000	0.04	0.449868
chr1_203060001_203061000	0.0714286	0.449899
chr1_20319001_20320000	0.1	0.449933
chr1_203327001_203328000	0.0769231	0.449931
chr1_203480001_203481000	0.0571429	0.450346
chr1_203638001_203639000	0.0416667	0.450962
chr1_203651001_203652000	0.0909091	0.450962
chr1_203974001_203975000	0.0588235	0.450964
chr1_204009001_204010000	0.0769231	0.4509
chr1_204329001_204330000	0.125	0.450925
chr1_204406001_204407000	0.047619	0.451428
chr1_204428001_204429000	0.111111	0.451648
chr1_204815001_204816000	0.142857	0.451855
chr1_204974001_204975000	0.0357143	0.451847
chr1_205015001_205016000	0.125	0.451696
chr1_205134001_205135000	0.0588235	0.45173
chr1_205138001_205139000	0.0294118	0.451728
chr1_205233001_205234000	0.0769231	0.451833
chr1_205373001_205374000	0.1	0.451896
chr1_205374001_205375000	0.0689655	0.452103
chr1_205509001_205510000	0.0434783	0.452412
chr1_205811001_205812000	0.125	0.452525
chr1_206114001_206115000	0.0454545	0.452473
chr1_206329001_206330000	0.0769231	0.452362
chr1_206505001_206506000	0.0666667	0.452611
chr1_20654001_20655000	0.05	0.453035
chr1_206552001_206553000	0.0769231	0.453141
chr1_206935001_206936000	0.04	0.453159
chr1_206952001_206953000	0.0714286	0.453121
chr1_207248001_207249000	0.4	0.453086
chr1_207382001_207383000	0.25	0.453289
chr1_207384001_207385000	0.2	0.453319
chr1_207385001_207386000	0.125	0.453374
chr1_207445001_207446000	0.0833333	0.453405
chr1_207477001_207478000	0.0263158	0.453517
chr1_20781001_20782000	0.0434783	0.45413
chr1_2081001_2082000	0.142857	0.45461
chr1_208288001_208289000	0.0714286	0.454731
chr1_208292001_208293000	0.0555556	0.454851
chr1_208423001_208424000	0.0588235	0.454778
chr1_208513001_208514000	0.125	0.454778
chr1_208539001_208540000	0.111111	0.454876
chr1_208544001_208545000	0.0769231	0.45506
chr1_20857001_20858000	0.0588235	0.4551
chr1_208813001_208814000	0.0909091	0.455153
chr1_208876001_208877000	0.25	0.455467
chr1_208885001_208886000	0.25	0.455467
chr1_208956001_208957000	0.0625	0.455559
chr1_208959001_208960000	0.0555556	0.455599
chr1_209168001_209169000	0.1	0.455584
chr1_209178001_209179000	0.0263158	0.454967
chr1_209189001_209190000	0.111111	0.454949
chr1_20921001_20922000	0.0238095	0.455288
chr1_209331001_209332000	0.0555556	0.455265
chr1_209345001_209346000	0.125	0.455217
chr1_209403001_209404000	0.25	0.455257
chr1_209529001_209530000	0.0357143	0.455244
chr1_209707001_209708000	0.0555556	0.455416
chr1_209755001_209756000	0.166667	0.455398
chr1_209832001_209833000	0.0344828	0.455391
chr1_209859001_209860000	0.0769231	0.45562
chr1_209997001_209998000	0.1	0.455657
chr1_210150001_210151000	0.0833333	0.455705
chr1_210386001_210387000	0.0555556	0.45569
chr1_210504001_210505000	0.111111	0.455639
chr1_210505001_210506000	0.0714286	0.455546
chr1_210531001_210532000	0.117647	0.455723
chr1_210617001_210618000	0.125	0.455748
chr1_210742001_210743000	0.0357143	0.45577
chr1_210861001_210862000	0.0833333	0.455747
chr1_210927001_210928000	0.142857	0.455968
chr1_210977001_210978000	0.1	0.456024
chr1_211046001_211047000	0.0769231	0.456092
chr1_211106001_211107000	0.2	0.456157
chr1_211174001_211175000	0.25	0.456192
chr1_211175001_211176000	0.0526316	0.456201
chr1_211184001_211185000	0.166667	0.45619
chr1_211204001_211205000	0.1	0.4562
chr1_211294001_211295000	0.166667	0.45623
chr1_211430001_211431000	0.0434783	0.455951
chr1_211514001_211515000	0.047619	0.455932
chr1_211577001_211578000	0.166667	0.455923
chr1_211579001_211580000	0.0625	0.456106
chr1_211881001_211882000	0.0285714	0.456209
chr1_211957001_211958000	0.125	0.456247
chr1_21202001_21203000	0.125	0.45626
chr1_212096001_212097000	0.0625	0.456225
chr1_21216001_21217000	0.153846	0.456272
chr1_212297001_212298000	0.285714	0.455985
chr1_212313001_212314000	0.1	0.456519
chr1_212346001_212347000	0.0416667	0.456404
chr1_212471001_212472000	0.125	0.456619
chr1_212493001_212494000	0.222222	0.457479
chr1_212540001_212541000	0.0588235	0.45756
chr1_212565001_212566000	0.0909091	0.457731
chr1_212566001_212567000	0.25	0.457758
chr1_212619001_212620000	0.25	0.457763
chr1_212791001_212792000	0.0333333	0.457822
chr1_212806001_212807000	0.0769231	0.457724
chr1_212833001_212834000	0.111111	0.45794
chr1_212893001_212894000	0.0322581	0.458119
chr1_213067001_213068000	0.04	0.458415
chr1_213083001_213084000	0.125	0.458311
chr1_213186001_213187000	0.0666667	0.458229
chr1_213240001_213241000	0.0714286	0.458226
chr1_213288001_213289000	0.111111	0.458224
chr1_213289001_213290000	0.0714286	0.458298
chr1_213294001_213295000	0.0833333	0.458395
chr1_213387001_213388000	0.0212766	0.459778
chr1_213464001_213465000	0.0714286	0.459807
chr1_213480001_213481000	0.030303	0.460175
chr1_213531001_213532000	0.2	0.46047
chr1_213556001_213557000	0.027027	0.460807
chr1_213570001_213571000	0.1	0.461152
chr1_213612001_213613000	0.05	0.461282
chr1_213625001_213626000	0.0384615	0.461445
chr1_213635001_213636000	0.5	0.461479
chr1_21367001_21368000	0.0588235	0.461491
chr1_213691001_213692000	0.0666667	0.461704
chr1_213782001_213783000	0.0666667	0.46186
chr1_213803001_213804000	0.0357143	0.462135
chr1_213841001_213842000	0.125	0.462123
chr1_213884001_213885000	0.111111	0.462115
chr1_213893001_213894000	0.0588235	0.462252
chr1_213980001_213981000	0.0833333	0.462389
chr1_21410001_21411000	0.1	0.462351
chr1_214182001_214183000	0.047619	0.462421
chr1_214186001_214187000	0.0714286	0.462373
chr1_214208001_214209000	0.166667	0.462373
chr1_214228001_214229000	0.25	0.46252
chr1_214249001_214250000	0.0322581	0.462338
chr1_214290001_214291000	0.0714286	0.462389
chr1_214292001_214293000	0.2	0.462385
chr1_214296001_214297000	0.0714286	0.462514
chr1_214448001_214449000	0.025641	0.462987
chr1_214449001_214450000	0.0526316	0.463144
chr1_214630001_214631000	0.0666667	0.463275
chr1_214676001_214677000	0.0625	0.463275
chr1_214720001_214721000	0.05	0.463352
chr1_214745001_214746000	0.0526316	0.463434
chr1_214807001_214808000	0.0588235	0.463475
chr1_21493001_21494000	0.0384615	0.463708
chr1_214960001_214961000	0.5	0.463701
chr1_215104001_215105000	0.0666667	0.463723
chr1_21524001_21525000	0.333333	0.463874
chr1_215320001_215321000	0.333333	0.463921
chr1_215349001_215350000	0.0833333	0.463993
chr1_215537001_215538000	0.1	0.464043
chr1_215621001_215622000	0.25	0.464071
chr1_215630001_215631000	0.0769231	0.464183
chr1_215707001_215708000	0.111111	0.464459
chr1_215885001_215886000	0.0714286	0.464584
chr1_215967001_215968000	0.04	0.464677
chr1_216049001_216050000	0.125	0.464659
chr1_216180001_216181000	0.2	0.464759
chr1_216429001_216430000	0.2	0.464739
chr1_216628001_216629000	0.2	0.464034
chr1_216660001_216661000	0.047619	0.464151
chr1_216661001_216662000	0.1	0.464139
chr1_216693001_216694000	0.111111	0.464139
chr1_216729001_216730000	0.142857	0.464209
chr1_216873001_216874000	0.0416667	0.464189
chr1_216964001_216965000	0.125	0.464189
chr1_217012001_217013000	0.166667	0.464228
chr1_217131001_217132000	0.0555556	0.464243
chr1_217258001_217259000	0.0666667	0.464301
chr1_217415001_217416000	0.0384615	0.464398
chr1_217908001_217909000	0.1	0.464389
chr1_217984001_217985000	0.111111	0.464412
chr1_21802001_21803000	0.142857	0.464421
chr1_218186001_218187000	0.2	0.464474
chr1_218272001_218273000	0.1	0.464528
chr1_21828001_21829000	0.0769231	0.464547
chr1_218481001_218482000	0.0434783	0.464693
chr1_218525001_218526000	0.0416667	0.464453
chr1_218598001_218599000	0.037037	0.464604
chr1_219350001_219351000	0.166667	0.464606
chr1_219473001_219474000	0.0909091	0.464703
chr1_219589001_219590000	0.142857	0.464675
chr1_219618001_219619000	0.142857	0.464684
chr1_219683001_219684000	0.0769231	0.464455
chr1_219699001_219700000	0.166667	0.464486
chr1_219801001_219802000	0.0769231	0.464484
chr1_219930001_219931000	0.0714286	0.464487
chr1_219942001_219943000	0.0625	0.46464
chr1_219948001_219949000	0.1	0.464672
chr1_219949001_219950000	0.1	0.464693
chr1_219950001_219951000	0.25	0.464708
chr1_220014001_220015000	0.105263	0.464723
chr1_220015001_220016000	0.0769231	0.464867
chr1_220029001_220030000	0.0833333	0.464879
chr1_220030001_220031000	0.222222	0.464913
chr1_220287001_220288000	0.166667	0.464913
chr1_22032001_22033000	0.0526316	0.464926
chr1_220427001_220428000	0.0625	0.465164
chr1_220563001_220564000	0.0666667	0.465152
chr1_220592001_220593000	0.166667	0.465143
chr1_220620001_220621000	0.25	0.465143
chr1_220672001_220673000	0.0666667	0.465134
chr1_221067001_221068000	0.0384615	0.461659
chr1_221073001_221074000	0.05	0.461877
chr1_221268001_221269000	0.0833333	0.461998
chr1_221292001_221293000	0.0833333	0.461995
chr1_22131001_22132000	0.111111	0.462222
chr1_22138001_22139000	0.25	0.462208
chr1_221433001_221434000	0.142857	0.462368
chr1_221449001_221450000	0.0909091	0.462415
chr1_22146001_22147000	0.0243902	0.462275
chr1_221560001_221561000	0.125	0.462492
chr1_221711001_221712000	0.0909091	0.462524
chr1_222074001_222075000	0.0454545	0.4625
chr1_222111001_222112000	0.0833333	0.462549
chr1_222127001_222128000	0.0434783	0.462729
chr1_222149001_222150000	0.25	0.462488
chr1_222156001_222157000	0.142857	0.462527
chr1_222175001_222176000	0.166667	0.462527
chr1_222457001_222458000	0.5	0.462527
chr1_222498001_222499000	0.05	0.462713
chr1_222499001_222500000	0.1	0.462813
chr1_222515001_222516000	0.2	0.462836
chr1_222527001_222528000	0.176471	0.463062
chr1_222538001_222539000	0.142857	0.463086
chr1_222673001_222674000	0.0243902	0.463179
chr1_222755001_222756000	0.1	0.46319
chr1_222788001_222789000	0.25	0.463199
chr1_222849001_222850000	0.111111	0.463255
chr1_222903001_222904000	0.0909091	0.463246
chr1_222935001_222936000	0.0909091	0.463239
chr1_22298001_22299000	0.0909091	0.463663
chr1_223022001_223023000	0.125	0.463677
chr1_223060001_223061000	0.0555556	0.463732
chr1_223069001_223070000	0.333333	0.463865
chr1_223075001_223076000	0.1	0.463911
chr1_223166001_223167000	0.0666667	0.464288
chr1_223248001_223249000	0.0434783	0.464264
chr1_223307001_223308000	0.0169492	0.463384
chr1_223326001_223327000	0.0909091	0.46337
chr1_223342001_223343000	0.0833333	0.463707
chr1_223382001_223383000	0.047619	0.463714
chr1_223545001_223546000	0.5	0.464393
chr1_223573001_223574000	0.136364	0.46451
chr1_223621001_223622000	0.0666667	0.464631
chr1_223677001_223678000	0.0625	0.464559
chr1_223692001_223693000	0.111111	0.464663
chr1_223832001_223833000	0.04	0.464526
chr1_223982001_223983000	0.0526316	0.464577
chr1_224000001_224001000	0.0344828	0.464455
chr1_224054001_224055000	1	0.464355
chr1_224123001_224124000	0.0833333	0.464323
chr1_224129001_224130000	0.125	0.464323
chr1_224149001_224150000	0.111111	0.464375
chr1_224192001_224193000	0.125	0.464401
chr1_224219001_224220000	0.0625	0.464372
chr1_224235001_224236000	0.142857	0.464372
chr1_224261001_224262000	0.111111	0.464461
chr1_224388001_224389000	0.04	0.464133
chr1_224746001_224747000	0.111111	0.464145
chr1_224798001_224799000	0.0909091	0.464193
chr1_224849001_224850000	0.0625	0.464283
chr1_225130001_225131000	0.166667	0.464278
chr1_225131001_225132000	0.125	0.464506
chr1_225132001_225133000	0.1	0.464654
chr1_225157001_225158000	0.0625	0.464707
chr1_225344001_225345000	0.0625	0.464471
chr1_225357001_225358000	0.25	0.46461
chr1_225358001_225359000	0.0714286	0.464812
chr1_225359001_225360000	0.0666667	0.464865
chr1_225373001_225374000	0.142857	0.464865
chr1_225382001_225383000	0.5	0.464874
chr1_225389001_225390000	0.0769231	0.464907
chr1_225434001_225435000	0.0909091	0.46495
chr1_225479001_225480000	0.1	0.464983
chr1_22578001_22579000	0.25	0.46517
chr1_225880001_225881000	0.0909091	0.465219
chr1_226046001_226047000	0.04	0.465163
chr1_226061001_226062000	0.0588235	0.464925
chr1_226261001_226262000	0.0909091	0.464928
chr1_226304001_226305000	0.0238095	0.465714
chr1_226327001_226328000	0.0555556	0.465664
chr1_226408001_226409000	0.0454545	0.465559
chr1_226499001_226500000	0.04	0.465639
chr1_226583001_226584000	0.0769231	0.465771
chr1_226780001_226781000	0.142857	0.466024
chr1_226855001_226856000	0.0714286	0.465951
chr1_226927001_226928000	0.0588235	0.465885
chr1_227113001_227114000	0.1	0.465835
chr1_227186001_227187000	0.1	0.465842
chr1_227209001_227210000	0.04	0.465919
chr1_22731001_22732000	0.0357143	0.465912
chr1_227405001_227406000	0.0666667	0.465856
chr1_227567001_227568000	0.0833333	0.46608
chr1_227668001_227669000	0.0666667	0.466177
chr1_227683001_227684000	0.0714286	0.466168
chr1_227794001_227795000	0.0357143	0.466327
chr1_227816001_227817000	0.111111	0.466329
chr1_227864001_227865000	0.2	0.46636
chr1_227871001_227872000	0.0434783	0.466364
chr1_227926001_227927000	0.0344828	0.466638
chr1_227999001_228000000	0.142857	0.466661
chr1_228020001_228021000	0.25	0.466648
chr1_228061001_228062000	0.142857	0.46668
chr1_228103001_228104000	0.5	0.466273
chr1_228120001_228121000	0.0769231	0.466387
chr1_228171001_228172000	0.125	0.466387
chr1_228283001_228284000	0.125	0.466728
chr1_228304001_228305000	0.0909091	0.466845
chr1_228371001_228372000	0.0285714	0.466856
chr1_228499001_228500000	0.125	0.467154
chr1_228621001_228622000	0.0666667	0.467154
chr1_228697001_228698000	0.2	0.467032
chr1_22876001_22877000	0.166667	0.467144
chr1_228763001_228764000	0.25	0.465762
chr1_228818001_228819000	0.0555556	0.465841
chr1_228856001_228857000	0.0588235	0.466033
chr1_228869001_228870000	0.0526316	0.466374
chr1_228933001_228934000	0.142857	0.466437
chr1_229024001_229025000	0.0833333	0.466431
chr1_229096001_229097000	0.0769231	0.466475
chr1_229108001_229109000	0.027027	0.466577
chr1_229234001_229235000	0.333333	0.466589
chr1_229379001_229380000	0.142857	0.466624
chr1_229465001_229466000	0.0555556	0.466753
chr1_229492001_229493000	0.666667	0.466765
chr1_229630001_229631000	0.0909091	0.466792
chr1_229683001_229684000	0.03125	0.466801
chr1_229798001_229799000	0.0357143	0.466841
chr1_229842001_229843000	0.2	0.466881
chr1_229861001_229862000	0.047619	0.466989
chr1_229894001_229895000	0.0666667	0.466916
chr1_229974001_229975000	0.0333333	0.466798
chr1_230118001_230119000	0.0588235	0.466568
chr1_230213001_230214000	0.125	0.466662
chr1_230340001_230341000	0.5	0.466703
chr1_230433001_230434000	0.0833333	0.466706
chr1_23046001_23047000	0.0666667	0.46681
chr1_23063001_23064000	0.0714286	0.466589
chr1_23080001_23081000	0.0769231	0.466566
chr1_230811001_230812000	0.1	0.466591
chr1_230992001_230993000	0.05	0.466772
chr1_231024001_231025000	0.037037	0.466685
chr1_231046001_231047000	0.0454545	0.46702
chr1_231119001_231120000	0.142857	0.467077
chr1_231269001_231270000	0.0416667	0.467153
chr1_231392001_231393000	0.047619	0.467164
chr1_231429001_231430000	0.0434783	0.467218
chr1_231457001_231458000	0.0909091	0.467536
chr1_2315001_2316000	0.0208333	0.467524
chr1_231865001_231866000	0.2	0.467536
chr1_23187001_23188000	0.0555556	0.467448
chr1_231920001_231921000	0.125	0.467467
chr1_232046001_232047000	0.0833333	0.467879
chr1_232131001_232132000	0.125	0.467889
chr1_232171001_232172000	0.0555556	0.46805
chr1_232215001_232216000	0.1	0.46811
chr1_232216001_232217000	0.1	0.468132
chr1_232234001_232235000	0.0714286	0.468246
chr1_232256001_232257000	0.2	0.468255
chr1_232284001_232285000	0.111111	0.468259
chr1_232309001_232310000	0.1	0.468283
chr1_23251001_23252000	0.08	0.46841
chr1_23265001_23266000	0.0909091	0.468442
chr1_232722001_232723000	0.0625	0.468498
chr1_232845001_232846000	0.0714286	0.468634
chr1_232921001_232922000	0.0625	0.468596
chr1_232977001_232978000	0.0666667	0.468741
chr1_233175001_233176000	0.0555556	0.468747
chr1_233219001_233220000	0.0263158	0.468671
chr1_233221001_233222000	0.111111	0.468679
chr1_233264001_233265000	0.0833333	0.46852
chr1_23337001_23338000	0.0285714	0.468516
chr1_233384001_233385000	0.03125	0.469005
chr1_233395001_233396000	0.142857	0.469047
chr1_23343001_23344000	0.037037	0.468605
chr1_23344001_23345000	0.2	0.468425
chr1_233453001_233454000	0.1	0.468552
chr1_233673001_233674000	0.166667	0.468568
chr1_233696001_233697000	0.125	0.46866
chr1_233820001_233821000	0.166667	0.468694
chr1_233923001_233924000	0.142857	0.468773
chr1_234057001_234058000	0.0666667	0.468809
chr1_234116001_234117000	0.0555556	0.468788
chr1_234169001_234170000	0.0555556	0.468771
chr1_234210001_234211000	0.1	0.468745
chr1_234421001_234422000	0.1	0.468766
chr1_2346001_2347000	0.166667	0.468553
chr1_234786001_234787000	0.0588235	0.468581
chr1_234833001_234834000	0.0454545	0.468658
chr1_234847001_234848000	0.0833333	0.468712
chr1_235467001_235468000	0.0769231	0.468698
chr1_235496001_235497000	0.0769231	0.468722
chr1_235548001_235549000	0.125	0.468764
chr1_235809001_235810000	0.0333333	0.46877
chr1_235925001_235926000	0.0833333	0.468769
chr1_235950001_235951000	0.1	0.468769
chr1_235958001_235959000	0.0769231	0.468787
chr1_235977001_235978000	0.0769231	0.468813
chr1_236015001_236016000	0.125	0.468836
chr1_236195001_236196000	0.1	0.468938
chr1_236263001_236264000	0.05	0.46896
chr1_236418001_236419000	0.05	0.469091
chr1_236451001_236452000	0.02	0.468727
chr1_236571001_236572000	0.125	0.468936
chr1_236615001_236616000	0.0714286	0.469089
chr1_236626001_236627000	0.0625	0.469202
chr1_236653001_236654000	0.05	0.469196
chr1_236677001_236678000	0.047619	0.469185
chr1_236762001_236763000	0.0909091	0.469237
chr1_236902001_236903000	0.0222222	0.469212
chr1_237021001_237022000	0.0555556	0.46945
chr1_237072001_237073000	0.1	0.469394
chr1_237074001_237075000	0.0357143	0.469572
chr1_237111001_237112000	0.0555556	0.469409
chr1_237136001_237137000	0.166667	0.469589
chr1_237176001_237177000	0.030303	0.469645
chr1_237186001_237187000	0.125	0.469654
chr1_237244001_237245000	0.0769231	0.469794
chr1_237287001_237288000	0.0416667	0.470289
chr1_237547001_237548000	0.0454545	0.470528
chr1_237637001_237638000	0.25	0.470504
chr1_237651001_237652000	0.0588235	0.470493
chr1_237656001_237657000	0.0357143	0.470632
chr1_237690001_237691000	0.142857	0.470648
chr1_237924001_237925000	0.05	0.470649
chr1_238361001_238362000	0.0555556	0.470687
chr1_238371001_238372000	0.166667	0.470731
chr1_238615001_238616000	0.166667	0.470731
chr1_238892001_238893000	0.0714286	0.470731
chr1_238953001_238954000	0.125	0.470778
chr1_238954001_238955000	0.1	0.470772
chr1_23912001_23913000	0.0740741	0.470919
chr1_239309001_239310000	0.166667	0.470922
chr1_239663001_239664000	0.111111	0.470919
chr1_239746001_239747000	0.0625	0.471067
chr1_239999001_240000000	0.0526316	0.471129
chr1_24016001_24017000	0.1	0.470532
chr1_240252001_240253000	0.030303	0.470396
chr1_24049001_24050000	0.030303	0.470688
chr1_240564001_240565000	0.166667	0.470978
chr1_240637001_240638000	0.0714286	0.470987
chr1_240669001_240670000	0.125	0.470974
chr1_240756001_240757000	0.5	0.471107
chr1_240766001_240767000	0.047619	0.4713
chr1_240851001_240852000	0.0869565	0.471296
chr1_240921001_240922000	0.0909091	0.471505
chr1_240924001_240925000	0.111111	0.471155
chr1_240944001_240945000	0.0555556	0.4714
chr1_240952001_240953000	0.0434783	0.471579
chr1_240960001_240961000	0.5	0.471674
chr1_241083001_241084000	0.2	0.471868
chr1_241208001_241209000	0.333333	0.471982
chr1_241249001_241250000	0.0625	0.472027
chr1_241298001_241299000	0.0285714	0.471062
chr1_241480001_241481000	0.166667	0.471072
chr1_241509001_241510000	0.0333333	0.47127
chr1_241527001_241528000	0.03125	0.471207
chr1_241586001_241587000	0.125	0.471219
chr1_241705001_241706000	0.0588235	0.471228
chr1_241821001_241822000	0.25	0.471211
chr1_242085001_242086000	0.0333333	0.471391
chr1_242088001_242089000	0.05	0.471426
chr1_242100001_242101000	0.0526316	0.471517
chr1_242211001_242212000	0.25	0.471524
chr1_242245001_242246000	0.1	0.471592
chr1_242366001_242367000	0.0526316	0.471844
chr1_242396001_242397000	0.0625	0.472115
chr1_242466001_242467000	0.0666667	0.472248
chr1_242536001_242537000	0.0769231	0.472443
chr1_24258001_24259000	0.0384615	0.472491
chr1_242595001_242596000	0.0588235	0.472547
chr1_242623001_242624000	0.0909091	0.472497
chr1_242646001_242647000	0.111111	0.472531
chr1_242754001_242755000	0.25	0.472613
chr1_242761001_242762000	0.5	0.472639
chr1_242779001_242780000	0.0769231	0.472617
chr1_242781001_242782000	0.0714286	0.472643
chr1_242836001_242837000	0.0714286	0.472558
chr1_242856001_242857000	0.166667	0.472323
chr1_242884001_242885000	0.0357143	0.472633
chr1_24295001_24296000	0.142857	0.472633
chr1_243106001_243107000	0.166667	0.472625
chr1_243115001_243116000	0.285714	0.472607
chr1_243153001_243154000	0.0833333	0.472678
chr1_243175001_243176000	0.0666667	0.472728
chr1_243207001_243208000	0.125	0.472728
chr1_243243001_243244000	0.0909091	0.472859
chr1_243301001_243302000	0.25	0.472848
chr1_243378001_243379000	0.2	0.472901
chr1_243381001_243382000	0.125	0.472918
chr1_243395001_243396000	0.166667	0.472981
chr1_24358001_24359000	0.125	0.472536
chr1_243613001_243614000	0.0769231	0.472543
chr1_243804001_243805000	0.142857	0.472555
chr1_243972001_243973000	0.0625	0.472577
chr1_243974001_243975000	0.0909091	0.47265
chr1_243976001_243977000	0.0714286	0.472645
chr1_243989001_243990000	0.0434783	0.472782
chr1_244194001_244195000	0.0588235	0.472846
chr1_244195001_244196000	0.166667	0.472817
chr1_244299001_244300000	0.05	0.472932
chr1_244329001_244330000	0.0833333	0.472972
chr1_244331001_244332000	0.0434783	0.472981
chr1_244367001_244368000	0.0555556	0.47303
chr1_244386001_244387000	0.037037	0.473073
chr1_244395001_244396000	0.0714286	0.472854
chr1_244535001_244536000	0.125	0.472916
chr1_244685001_244686000	0.133333	0.473048
chr1_244690001_244691000	0.030303	0.473061
chr1_244703001_244704000	0.25	0.473081
chr1_244786001_244787000	0.1	0.473227
chr1_244807001_244808000	0.0588235	0.473181
chr1_245002001_245003000	0.0454545	0.473367
chr1_245104001_245105000	0.0294118	0.473506
chr1_245284001_245285000	0.0555556	0.473398
chr1_245309001_245310000	0.047619	0.473407
chr1_245333001_245334000	0.04	0.473424
chr1_245391001_245392000	0.5	0.473818
chr1_245675001_245676000	0.0769231	0.473777
chr1_245738001_245739000	0.111111	0.473825
chr1_245787001_245788000	0.0714286	0.473873
chr1_245791001_245792000	0.0555556	0.474185
chr1_245911001_245912000	0.0434783	0.474321
chr1_246032001_246033000	0.05	0.47458
chr1_246099001_246100000	0.0588235	0.474607
chr1_246109001_246110000	0.0333333	0.474722
chr1_246220001_246221000	0.04	0.474752
chr1_24626001_24627000	0.0666667	0.474766
chr1_246272001_246273000	0.25	0.474746
chr1_246291001_246292000	0.0666667	0.474739
chr1_246403001_246404000	0.2	0.474729
chr1_246525001_246526000	0.0625	0.47479
chr1_246574001_246575000	0.0769231	0.474903
chr1_246666001_246667000	0.0833333	0.474816
chr1_246942001_246943000	0.0714286	0.47483
chr1_24696001_24697000	0.0588235	0.474873
chr1_247001001_247002000	0.125	0.474975
chr1_247043001_247044000	0.037037	0.474965
chr1_247152001_247153000	0.111111	0.47516
chr1_247202001_247203000	0.047619	0.475323
chr1_247226001_247227000	0.0333333	0.475413
chr1_247301001_247302000	0.0526316	0.47546
chr1_247484001_247485000	0.0294118	0.475527
chr1_247518001_247519000	0.2	0.475568
chr1_247622001_247623000	0.0625	0.47577
chr1_247668001_247669000	0.1	0.475784
chr1_247712001_247713000	0.030303	0.475941
chr1_247831001_247832000	0.142857	0.475945
[truncated: 34,370 more rows]

## Sheet: femalePN
Fig 2F panel 4. The 5fCpG level and DNA methylation level in 5fCpG-marked 1-kb bins of female PN.
Position	fCpG percentage	5mC percertage from GSE81233
chr1_100085001_100086000	0.0666667	0.3
chr1_100224001_100225000	0.117647	0.452381
chr1_100263001_100264000	0.25	0.538095
chr1_100264001_100265000	0.1	0.655782
chr1_10030001_10031000	0.0625	0.696032
chr1_100302001_100303000	0.107143	0.624542
chr1_100339001_100340000	0.5	0.680149
chr1_101034001_101035000	0.0909091	0.619924
chr1_101128001_101129000	0.111111	0.600752
chr1_101146001_101147000	0.222222	0.597014
chr1_101287001_101288000	0.1	0.607736
chr1_101309001_101310000	0.0909091	0.632718
chr1_10132001_10133000	0.125	0.662284
chr1_101606001_101607000	0.0833333	0.649263
chr1_101666001_101667000	0.111111	0.632223
chr1_101685001_101686000	0.047619	0.521791
chr1_101691001_101692000	0.030303	0.488063
chr1_101733001_101734000	0.0909091	0.466683
chr1_101763001_101764000	0.2	0.457391
chr1_101813001_101814000	0.166667	0.455934
chr1_102026001_102027000	0.0833333	0.465075
chr1_102068001_102069000	0.0322581	0.425558
chr1_102100001_102101000	0.0555556	0.434248
chr1_102251001_102252000	0.0909091	0.440184
chr1_10233001_10234000	0.0833333	0.494367
chr1_102346001_102347000	0.125	0.494367
chr1_102419001_102420000	0.25	0.493974
chr1_102522001_102523000	0.2	0.493168
chr1_102574001_102575000	0.111111	0.496904
chr1_10269001_10270000	0.117647	0.469759
chr1_10277001_10278000	0.04	0.505852
chr1_102909001_102910000	0.0769231	0.514632
chr1_102911001_102912000	0.0909091	0.523365
chr1_102972001_102973000	0.1	0.523682
chr1_103082001_103083000	0.0714286	0.524898
chr1_103105001_103106000	0.2	0.523528
chr1_103166001_103167000	0.4	0.524355
chr1_103293001_103294000	0.142857	0.520742
chr1_103297001_103298000	0.142857	0.522901
chr1_10339001_10340000	0.0714286	0.530872
chr1_103394001_103395000	0.25	0.536081
chr1_103397001_103398000	0.125	0.545482
chr1_103484001_103485000	0.166667	0.545482
chr1_103516001_103517000	0.0588235	0.572354
chr1_103615001_103616000	0.25	0.572067
chr1_103704001_103705000	0.166667	0.572067
chr1_104026001_104027000	0.0714286	0.567959
chr1_104027001_104028000	0.1	0.566127
chr1_104029001_104030000	0.166667	0.568209
chr1_104147001_104148000	0.25	0.566525
chr1_104465001_104466000	0.0434783	0.560713
chr1_104482001_104483000	0.0833333	0.560554
chr1_104587001_104588000	0.027027	0.567978
chr1_104629001_104630000	0.111111	0.56666
chr1_104777001_104778000	0.0714286	0.562767
chr1_104850001_104851000	0.5	0.562767
chr1_104853001_104854000	0.0909091	0.561114
chr1_104864001_104865000	0.0909091	0.559612
chr1_10487001_10488000	0.0714286	0.515057
chr1_104878001_104879000	0.166667	0.515942
chr1_104891001_104892000	0.125	0.516171
chr1_104915001_104916000	0.142857	0.508394
chr1_104918001_104919000	0.5	0.509449
chr1_105071001_105072000	0.0833333	0.507683
chr1_105138001_105139000	0.25	0.507683
chr1_105151001_105152000	0.142857	0.503367
chr1_105201001_105202000	0.25	0.506552
chr1_105204001_105205000	0.1	0.512626
chr1_105205001_105206000	0.0714286	0.519344
chr1_105234001_105235000	0.142857	0.511581
chr1_105301001_105302000	0.0714286	0.513205
chr1_105361001_105362000	0.125	0.513564
chr1_105363001_105364000	0.125	0.516734
chr1_105461001_105462000	0.0833333	0.520585
chr1_105479001_105480000	0.125	0.522892
chr1_105481001_105482000	0.0833333	0.527728
chr1_105490001_105491000	0.0588235	0.535089
chr1_105807001_105808000	0.2	0.53482
chr1_105850001_105851000	0.0769231	0.530308
chr1_10590001_10591000	0.0294118	0.557015
chr1_106034001_106035000	0.166667	0.557263
chr1_10611001_10612000	0.0294118	0.563966
chr1_106117001_106118000	0.166667	0.564479
chr1_106119001_106120000	0.166667	0.564863
chr1_106120001_106121000	0.111111	0.565213
chr1_106158001_106159000	0.1	0.563107
chr1_106327001_106328000	0.142857	0.563107
chr1_106330001_106331000	0.166667	0.561942
chr1_106364001_106365000	0.25	0.563142
chr1_106408001_106409000	0.25	0.563378
chr1_106412001_106413000	0.111111	0.562925
chr1_106424001_106425000	0.0833333	0.560595
chr1_106425001_106426000	0.333333	0.558991
chr1_106475001_106476000	0.111111	0.558285
chr1_106627001_106628000	0.166667	0.558285
chr1_106641001_106642000	0.025	0.52919
chr1_106707001_106708000	0.1	0.531994
chr1_106708001_106709000	0.111111	0.534421
chr1_106743001_106744000	0.0833333	0.533516
chr1_106747001_106748000	0.111111	0.528886
chr1_106762001_106763000	0.125	0.528886
chr1_106821001_106822000	0.166667	0.525698
chr1_106847001_106848000	0.142857	0.523584
chr1_106857001_106858000	0.0625	0.524864
chr1_106910001_106911000	0.142857	0.524601
chr1_106916001_106917000	0.0526316	0.5248
chr1_106947001_106948000	0.0588235	0.5248
chr1_107057001_107058000	0.0666667	0.522495
chr1_107171001_107172000	0.0909091	0.522232
chr1_107426001_107427000	0.5	0.521458
chr1_107472001_107473000	0.04	0.520513
chr1_10772001_10773000	0.0322581	0.502203
chr1_107930001_107931000	0.125	0.500427
chr1_108056001_108057000	0.0909091	0.497653
chr1_108117001_108118000	0.111111	0.498331
chr1_108365001_108366000	0.0357143	0.502346
chr1_108748001_108749000	0.111111	0.501681
chr1_108782001_108783000	0.125	0.501681
chr1_108891001_108892000	0.142857	0.492267
chr1_108901001_108902000	0.5	0.492106
chr1_108902001_108903000	0.25	0.491272
chr1_108904001_108905000	0.333333	0.491461
chr1_108926001_108927000	0.0666667	0.490231
chr1_108971001_108972000	0.25	0.490285
chr1_109060001_109061000	0.125	0.486067
chr1_109078001_109079000	0.1	0.454822
chr1_109089001_109090000	0.5	0.455808
chr1_109126001_109127000	0.1	0.457617
chr1_109154001_109155000	0.1	0.457617
chr1_109192001_109193000	0.0909091	0.46271
chr1_109247001_109248000	0.0555556	0.458289
chr1_109622001_109623000	0.0869565	0.451238
chr1_109785001_109786000	0.0357143	0.440436
chr1_10981001_10982000	0.05	0.444178
chr1_110295001_110296000	0.142857	0.442853
chr1_110312001_110313000	0.037037	0.426986
chr1_110332001_110333000	0.0833333	0.422202
chr1_110378001_110379000	0.0625	0.422305
chr1_110699001_110700000	0.111111	0.415378
chr1_110800001_110801000	0.0454545	0.408682
chr1_110924001_110925000	0.0454545	0.409912
chr1_110934001_110935000	0.0357143	0.415176
chr1_110980001_110981000	0.272727	0.412051
chr1_110988001_110989000	0.0322581	0.412082
chr1_111090001_111091000	0.0909091	0.410458
chr1_111130001_111131000	0.0526316	0.407308
chr1_111260001_111261000	0.0454545	0.402796
chr1_111341001_111342000	0.125	0.402332
chr1_111350001_111351000	0.1	0.402432
chr1_111590001_111591000	0.0833333	0.40235
chr1_111601001_111602000	0.0833333	0.402955
chr1_111618001_111619000	0.0666667	0.400888
chr1_111620001_111621000	0.0555556	0.401405
chr1_111636001_111637000	0.0434783	0.402812
chr1_111758001_111759000	0.0625	0.401996
chr1_111841001_111842000	0.0769231	0.401621
chr1_111879001_111880000	0.181818	0.40365
chr1_111942001_111943000	0.0769231	0.40355
chr1_112040001_112041000	0.0909091	0.399502
chr1_112053001_112054000	0.04	0.39808
chr1_112108001_112109000	0.142857	0.39714
chr1_112217001_112218000	0.1	0.400925
chr1_112218001_112219000	0.0384615	0.403742
chr1_112326001_112327000	0.166667	0.403986
chr1_112422001_112423000	0.0769231	0.403049
chr1_11268001_11269000	0.1	0.40314
chr1_112697001_112698000	0.0909091	0.404215
chr1_112701001_112702000	0.111111	0.403318
chr1_112742001_112743000	0.333333	0.40299
chr1_11275001_11276000	0.166667	0.404665
chr1_112754001_112755000	0.0384615	0.408021
chr1_112758001_112759000	0.2	0.409917
chr1_112821001_112822000	0.0588235	0.408747
chr1_113299001_113300000	0.25	0.403755
chr1_113389001_113390000	0.0294118	0.397975
chr1_113411001_113412000	0.0909091	0.395592
chr1_113536001_113537000	0.0277778	0.392809
chr1_11365001_11366000	0.166667	0.385033
chr1_113733001_113734000	0.0588235	0.386517
chr1_113739001_113740000	0.166667	0.388365
chr1_113755001_113756000	0.047619	0.388745
chr1_113776001_113777000	0.0454545	0.387198
chr1_113888001_113889000	0.142857	0.387228
chr1_114020001_114021000	0.2	0.388764
chr1_114105001_114106000	0.125	0.388539
chr1_114143001_114144000	0.166667	0.39018
chr1_114179001_114180000	0.125	0.391073
chr1_114316001_114317000	0.222222	0.394584
chr1_114383001_114384000	0.0833333	0.395643
chr1_114424001_114425000	0.333333	0.397402
chr1_114443001_114444000	0.0689655	0.401256
chr1_114449001_114450000	0.105263	0.413402
chr1_114496001_114497000	0.05	0.415978
chr1_114528001_114529000	0.142857	0.416503
chr1_114601001_114602000	0.0526316	0.41272
chr1_114783001_114784000	0.166667	0.413323
chr1_114828001_114829000	0.0625	0.412404
chr1_114909001_114910000	0.5	0.412386
chr1_115000001_115001000	0.111111	0.412344
chr1_11503001_11504000	0.0666667	0.409791
chr1_115139001_115140000	0.04	0.409102
chr1_115229001_115230000	0.111111	0.408244
chr1_115264001_115265000	0.2	0.410667
chr1_115272001_115273000	0.0909091	0.412081
chr1_115305001_115306000	0.1	0.412263
chr1_115326001_115327000	0.0909091	0.409452
chr1_115352001_115353000	0.125	0.408281
chr1_115678001_115679000	0.0588235	0.405742
chr1_115739001_115740000	0.0666667	0.403176
chr1_115920001_115921000	0.166667	0.403067
chr1_115963001_115964000	0.166667	0.402089
chr1_116044001_116045000	0.0769231	0.401314
chr1_116083001_116084000	0.047619	0.399228
chr1_116096001_116097000	0.111111	0.398809
chr1_116153001_116154000	0.1	0.398425
chr1_116169001_116170000	0.1	0.399408
chr1_116181001_116182000	0.047619	0.400442
chr1_116208001_116209000	0.05	0.405464
chr1_116258001_116259000	0.125	0.404828
chr1_116314001_116315000	0.0277778	0.399415
chr1_116327001_116328000	0.111111	0.399253
chr1_116368001_116369000	0.1	0.39858
chr1_116395001_116396000	0.166667	0.398315
chr1_116457001_116458000	0.25	0.397772
chr1_116495001_116496000	0.2	0.398539
chr1_116596001_116597000	0.0526316	0.400115
chr1_116597001_116598000	0.0625	0.402575
chr1_116598001_116599000	0.166667	0.402906
chr1_116621001_116622000	0.0625	0.402486
chr1_116622001_116623000	0.125	0.402486
chr1_116732001_116733000	0.125	0.402741
chr1_116756001_116757000	0.1875	0.402683
chr1_116768001_116769000	0.1	0.40191
chr1_116791001_116792000	0.0588235	0.401038
chr1_116973001_116974000	0.2	0.400117
chr1_117128001_117129000	0.05	0.403503
chr1_117139001_117140000	0.0666667	0.403727
chr1_117163001_117164000	0.125	0.404146
chr1_117182001_117183000	0.0714286	0.405696
chr1_117287001_117288000	0.333333	0.405837
chr1_117356001_117357000	0.0526316	0.405174
chr1_117373001_117374000	0.0333333	0.403827
chr1_117519001_117520000	0.0833333	0.404966
chr1_11778001_11779000	0.0588235	0.403429
chr1_11786001_11787000	0.0555556	0.393938
chr1_117898001_117899000	0.2	0.394615
chr1_11801001_11802000	0.25	0.39884
chr1_118018001_118019000	0.117647	0.399246
chr1_118020001_118021000	0.0833333	0.400938
chr1_118114001_118115000	0.05	0.400345
chr1_11818001_11819000	0.0263158	0.399144
chr1_118265001_118266000	0.0909091	0.399203
chr1_118291001_118292000	0.0588235	0.39818
chr1_118311001_118312000	0.0666667	0.400514
chr1_11835001_11836000	0.0666667	0.391231
chr1_118361001_118362000	0.2	0.3885
chr1_118422001_118423000	0.166667	0.389368
chr1_11850001_11851000	0.0285714	0.401627
chr1_1185001_1186000	0.0357143	0.396296
chr1_118532001_118533000	0.125	0.404077
chr1_118540001_118541000	0.125	0.403954
chr1_118658001_118659000	0.0909091	0.403957
chr1_118706001_118707000	0.0833333	0.403823
chr1_118822001_118823000	0.125	0.403627
chr1_118825001_118826000	0.0666667	0.404732
chr1_118847001_118848000	0.125	0.40434
chr1_11889001_11890000	0.0263158	0.410585
chr1_118897001_118898000	0.166667	0.410666
chr1_119022001_119023000	0.125	0.410574
chr1_119057001_119058000	0.0833333	0.409966
chr1_119072001_119073000	0.222222	0.409939
chr1_119088001_119089000	0.333333	0.409855
chr1_119150001_119151000	0.111111	0.409923
chr1_119183001_119184000	0.111111	0.411373
chr1_119186001_119187000	0.0833333	0.411377
chr1_119191001_119192000	0.1	0.411234
chr1_119236001_119237000	0.0666667	0.410748
chr1_119249001_119250000	0.111111	0.4109
chr1_119250001_119251000	0.2	0.410824
chr1_119265001_119266000	0.5	0.411162
chr1_119360001_119361000	0.0769231	0.410964
chr1_119406001_119407000	0.1	0.410325
chr1_119496001_119497000	0.333333	0.410296
chr1_119553001_119554000	0.0833333	0.410085
chr1_119566001_119567000	0.05	0.410224
chr1_119608001_119609000	0.047619	0.411914
chr1_119704001_119705000	0.142857	0.412694
chr1_120041001_120042000	0.1	0.414748
chr1_120117001_120118000	0.047619	0.412084
chr1_120119001_120120000	0.0454545	0.408997
chr1_120192001_120193000	0.0192308	0.403542
chr1_120234001_120235000	0.0909091	0.403719
chr1_120249001_120250000	0.142857	0.403983
chr1_120404001_120405000	0.142857	0.403445
chr1_12045001_12046000	0.0666667	0.402369
chr1_120533001_120534000	0.0833333	0.403148
chr1_120540001_120541000	0.0434783	0.405051
chr1_120557001_120558000	0.04	0.404721
chr1_120562001_120563000	0.0833333	0.40647
chr1_120576001_120577000	0.166667	0.406545
chr1_120608001_120609000	0.047619	0.407051
chr1_120609001_120610000	0.1	0.407779
chr1_120611001_120612000	0.0327869	0.378669
chr1_120625001_120626000	0.04	0.377153
chr1_120635001_120636000	0.111111	0.37689
chr1_120678001_120679000	0.25	0.37689
chr1_120681001_120682000	0.1875	0.375555
chr1_12075001_12076000	0.025641	0.376435
chr1_120814001_120815000	0.0454545	0.376657
chr1_120933001_120934000	0.333333	0.376694
chr1_12104001_12105000	0.0238095	0.374263
chr1_121136001_121137000	0.0625	0.374125
chr1_121144001_121145000	0.0357143	0.374151
chr1_121145001_121146000	0.0833333	0.374669
chr1_121146001_121147000	0.25	0.375188
chr1_121184001_121185000	0.1	0.37494
chr1_121208001_121209000	0.0434783	0.374429
chr1_12126001_12127000	0.0277778	0.37212
chr1_121276001_121277000	0.0833333	0.372259
chr1_121308001_121309000	0.0625	0.372451
chr1_121317001_121318000	0.0555556	0.374369
chr1_121318001_121319000	0.0909091	0.37573
chr1_121356001_121357000	0.0344828	0.37659
chr1_121357001_121358000	0.0487805	0.38026
chr1_121362001_121363000	0.0243902	0.379237
chr1_121372001_121373000	0.0344828	0.379416
chr1_121376001_121377000	0.037037	0.380757
chr1_121377001_121378000	0.0285714	0.381253
chr1_121378001_121379000	0.0285714	0.381426
chr1_12138001_12139000	0.0232558	0.378103
chr1_121381001_121382000	0.0238095	0.378252
chr1_121382001_121383000	0.0222222	0.376737
chr1_121383001_121384000	0.0454545	0.37712
chr1_121386001_121387000	0.0232558	0.378736
chr1_121404001_121405000	0.0714286	0.379916
chr1_121415001_121416000	0.08	0.380779
chr1_121425001_121426000	0.030303	0.381432
chr1_121426001_121427000	0.0454545	0.381729
chr1_121427001_121428000	0.0277778	0.38165
chr1_121429001_121430000	0.0243902	0.382126
chr1_121455001_121456000	0.0555556	0.382975
chr1_121471001_121472000	0.047619	0.38433
chr1_121481001_121482000	0.0263158	0.386505
chr1_12175001_12176000	0.0263158	0.390703
chr1_12216001_12217000	0.03125	0.389917
chr1_12266001_12267000	0.05	0.393852
chr1_12318001_12319000	0.0434783	0.395427
chr1_12458001_12459000	0.0416667	0.395614
chr1_12631001_12632000	0.0357143	0.396552
chr1_12675001_12676000	0.0588235	0.394214
chr1_12776001_12777000	0.05	0.392993
chr1_12793001_12794000	0.333333	0.393418
chr1_12794001_12795000	0.166667	0.393651
chr1_12841001_12842000	0.0526316	0.393107
chr1_12850001_12851000	0.0666667	0.393194
chr1_12852001_12853000	0.25	0.392906
chr1_12861001_12862000	0.0666667	0.391041
chr1_12877001_12878000	0.125	0.390887
chr1_12921001_12922000	0.142857	0.38996
chr1_12925001_12926000	0.0909091	0.389746
chr1_12926001_12927000	0.03125	0.387895
chr1_12927001_12928000	0.25	0.38767
chr1_12947001_12948000	0.333333	0.387716
chr1_12981001_12982000	0.1	0.387352
chr1_13021001_13022000	0.142857	0.387352
chr1_13043001_13044000	0.0952381	0.387352
chr1_13049001_13050000	0.0625	0.387039
chr1_13128001_13129000	0.0454545	0.386418
chr1_13148001_13149000	0.111111	0.386284
chr1_13175001_13176000	0.0769231	0.385716
chr1_13176001_13177000	0.0434783	0.384881
chr1_13214001_13215000	0.0454545	0.384008
chr1_1330001_1331000	0.025	0.390268
chr1_13335001_13336000	0.0909091	0.390268
chr1_13358001_13359000	0.0909091	0.390268
chr1_139001_140000	0.0454545	0.389792
chr1_13913001_13914000	0.03125	0.393307
chr1_14108001_14109000	0.0769231	0.394971
chr1_14155001_14156000	0.027027	0.388655
chr1_14214001_14215000	0.0454545	0.388433
chr1_14235001_14236000	0.0666667	0.389055
chr1_142536001_142537000	0.0625	0.390059
chr1_142538001_142539000	0.0666667	0.394574
chr1_142545001_142546000	0.166667	0.394536
chr1_142547001_142548000	0.0909091	0.394591
chr1_142551001_142552000	0.0909091	0.39479
chr1_142559001_142560000	0.333333	0.395042
chr1_142561001_142562000	0.0666667	0.396357
chr1_142562001_142563000	0.2	0.397624
chr1_142572001_142573000	0.1	0.397868
chr1_142574001_142575000	0.125	0.397909
chr1_142577001_142578000	0.25	0.398132
chr1_14258001_14259000	0.0909091	0.399612
chr1_142581001_142582000	0.0769231	0.399776
chr1_142590001_142591000	0.0833333	0.400143
chr1_142592001_142593000	0.117647	0.399537
chr1_142594001_142595000	0.0454545	0.397555
chr1_142596001_142597000	0.0555556	0.397281
chr1_142597001_142598000	0.142857	0.397004
chr1_142598001_142599000	0.047619	0.396357
chr1_142601001_142602000	0.125	0.396536
chr1_142611001_142612000	0.2	0.396486
chr1_142621001_142622000	0.0833333	0.398826
chr1_142622001_142623000	0.3125	0.398611
chr1_142623001_142624000	0.12	0.399257
chr1_142631001_142632000	0.133333	0.399909
chr1_142633001_142634000	0.25	0.400585
chr1_142635001_142636000	0.5	0.402613
chr1_142636001_142637000	0.0526316	0.404392
chr1_142637001_142638000	0.0625	0.404224
chr1_142639001_142640000	0.111111	0.405371
chr1_142642001_142643000	0.05	0.406474
chr1_142650001_142651000	0.111111	0.407514
chr1_142653001_142654000	0.0909091	0.407475
chr1_142659001_142660000	0.0714286	0.407473
chr1_142664001_142665000	0.142857	0.408037
chr1_142675001_142676000	0.25	0.408017
chr1_142678001_142679000	0.0666667	0.408552
chr1_142685001_142686000	0.333333	0.408653
chr1_142692001_142693000	0.142857	0.409162
chr1_142694001_142695000	0.166667	0.40918
chr1_142707001_142708000	0.166667	0.409611
chr1_142708001_142709000	0.105263	0.410457
chr1_142711001_142712000	0.25	0.410648
chr1_142713001_142714000	0.0526316	0.410753
chr1_142722001_142723000	0.1	0.411992
chr1_142782001_142783000	0.0434783	0.412907
chr1_142786001_142787000	0.0666667	0.41444
chr1_142790001_142791000	0.0833333	0.416788
chr1_142792001_142793000	0.075	0.421639
chr1_142795001_142796000	0.037037	0.426085
chr1_142800001_142801000	0.0714286	0.426775
chr1_142801001_142802000	0.0666667	0.427267
chr1_142802001_142803000	0.0625	0.428263
chr1_142803001_142804000	0.333333	0.42932
chr1_142806001_142807000	1	0.42932
chr1_142814001_142815000	0.0625	0.429997
chr1_142817001_142818000	0.0833333	0.432178
chr1_142827001_142828000	0.142857	0.432472
chr1_142831001_142832000	0.0769231	0.432817
chr1_142832001_142833000	0.0833333	0.433865
chr1_142854001_142855000	0.2	0.434087
chr1_142855001_142856000	0.166667	0.434585
chr1_142857001_142858000	0.166667	0.434585
chr1_142858001_142859000	0.166667	0.434585
chr1_142861001_142862000	0.025	0.435855
chr1_142878001_142879000	0.0833333	0.437033
chr1_142881001_142882000	0.333333	0.437447
chr1_142882001_142883000	0.047619	0.437585
chr1_142884001_142885000	0.25	0.437628
chr1_142885001_142886000	0.103448	0.439782
chr1_142886001_142887000	0.111111	0.439849
chr1_142887001_142888000	0.125	0.440232
chr1_142897001_142898000	0.125	0.439589
chr1_142898001_142899000	0.117647	0.438973
chr1_142904001_142905000	0.166667	0.438738
chr1_142914001_142915000	0.105263	0.437808
chr1_142915001_142916000	0.0714286	0.435321
chr1_142916001_142917000	0.0833333	0.435041
chr1_142917001_142918000	0.0833333	0.433522
chr1_142918001_142919000	0.1	0.433589
chr1_142927001_142928000	0.111111	0.434367
chr1_142948001_142949000	0.125	0.434526
chr1_142949001_142950000	0.0416667	0.436982
chr1_142953001_142954000	0.181818	0.437637
chr1_142954001_142955000	0.0909091	0.438071
chr1_142958001_142959000	0.0714286	0.438083
chr1_142961001_142962000	0.0769231	0.437892
chr1_142964001_142965000	0.166667	0.437892
chr1_142966001_142967000	0.0625	0.43789
chr1_142967001_142968000	0.142857	0.438209
chr1_143119001_143120000	0.137931	0.43875
chr1_143120001_143121000	0.0454545	0.439284
chr1_143122001_143123000	0.030303	0.442374
chr1_143124001_143125000	0.0666667	0.442788
chr1_143129001_143130000	0.0625	0.443721
chr1_143131001_143132000	0.0232558	0.444592
chr1_143134001_143135000	0.1	0.445139
chr1_143136001_143137000	0.0625	0.44611
chr1_143137001_143138000	0.0769231	0.447304
chr1_143138001_143139000	0.166667	0.447712
chr1_143142001_143143000	0.1	0.447851
chr1_143147001_143148000	0.0625	0.448192
chr1_143148001_143149000	0.0588235	0.448274
chr1_143149001_143150000	0.12	0.448875
chr1_143163001_143164000	0.0625	0.449124
chr1_143178001_143179000	0.0555556	0.450359
chr1_143210001_143211000	0.0666667	0.450548
chr1_143218001_143219000	0.142857	0.450523
chr1_143219001_143220000	0.166667	0.450787
chr1_143221001_143222000	0.5	0.450858
chr1_143235001_143236000	0.0625	0.451107
chr1_143243001_143244000	0.037037	0.451374
chr1_143251001_143252000	0.0454545	0.451998
chr1_143260001_143261000	0.125	0.452015
chr1_143265001_143266000	0.111111	0.453275
chr1_143273001_143274000	0.0588235	0.453589
chr1_143349001_143350000	0.5	0.453752
chr1_143378001_143379000	0.125	0.453773
chr1_143381001_143382000	0.25	0.453754
chr1_143385001_143386000	0.285714	0.453821
chr1_143409001_143410000	0.0625	0.453753
chr1_143411001_143412000	0.5	0.453769
chr1_143412001_143413000	0.181818	0.454193
chr1_143431001_143432000	0.125	0.454676
chr1_143438001_143439000	0.0588235	0.45524
chr1_143442001_143443000	0.125	0.455261
chr1_143443001_143444000	0.04	0.454985
chr1_143444001_143445000	0.0769231	0.457279
chr1_143451001_143452000	0.2	0.457455
chr1_143454001_143455000	0.1	0.457081
chr1_143455001_143456000	0.25	0.45775
chr1_143462001_143463000	0.0769231	0.458995
chr1_143464001_143465000	0.0909091	0.458876
chr1_143465001_143466000	0.222222	0.459743
chr1_143468001_143469000	0.0714286	0.458349
chr1_143470001_143471000	0.0714286	0.457912
chr1_143474001_143475000	0.0714286	0.45805
chr1_143477001_143478000	0.142857	0.457768
chr1_143488001_143489000	0.037037	0.457038
chr1_143492001_143493000	0.125	0.456062
chr1_143493001_143494000	0.0833333	0.455737
chr1_143494001_143495000	0.0769231	0.454506
chr1_143509001_143510000	0.142857	0.45457
chr1_143517001_143518000	0.142857	0.454695
chr1_143533001_143534000	0.142857	0.454834
chr1_143540001_143541000	0.125	0.454852
chr1_143541001_143542000	0.222222	0.454923
chr1_143544001_143545000	0.25	0.454943
chr1_143759001_143760000	0.0454545	0.454943
chr1_143764001_143765000	0.0833333	0.454843
chr1_143765001_143766000	0.153846	0.454672
chr1_143942001_143943000	0.0689655	0.456033
chr1_143986001_143987000	0.0714286	0.456337
chr1_144016001_144017000	0.0625	0.45745
chr1_144030001_144031000	0.0588235	0.457773
chr1_144050001_144051000	0.111111	0.458163
chr1_144079001_144080000	0.25	0.458163
chr1_144195001_144196000	0.5	0.458282
chr1_144197001_144198000	0.333333	0.458408
chr1_144502001_144503000	0.125	0.458348
chr1_144521001_144522000	0.1	0.450151
chr1_144534001_144535000	0.015873	0.443436
chr1_144535001_144536000	0.0555556	0.44231
chr1_144537001_144538000	0.0344828	0.440077
chr1_144560001_144561000	0.2	0.439875
chr1_144564001_144565000	0.125	0.43922
chr1_144581001_144582000	0.0172414	0.437422
chr1_144590001_144591000	0.2	0.436989
chr1_144597001_144598000	0.0454545	0.437153
chr1_144621001_144622000	0.125	0.437733
chr1_144811001_144812000	0.1	0.438172
chr1_144821001_144822000	0.125	0.438453
chr1_144830001_144831000	0.0714286	0.438655
chr1_144835001_144836000	0.111111	0.437764
chr1_144842001_144843000	0.142857	0.438861
chr1_144843001_144844000	0.125	0.440102
chr1_144846001_144847000	0.142857	0.440419
chr1_144849001_144850000	0.0909091	0.440379
chr1_144864001_144865000	0.0833333	0.440744
chr1_144866001_144867000	0.03125	0.442882
chr1_144886001_144887000	0.0555556	0.443064
chr1_144906001_144907000	0.0833333	0.443292
chr1_144949001_144950000	0.0714286	0.441828
chr1_144979001_144980000	0.03125	0.441291
chr1_144997001_144998000	0.04	0.439424
chr1_145024001_145025000	0.0909091	0.438881
chr1_145036001_145037000	0.025	0.433905
chr1_145038001_145039000	0.0540541	0.429162
chr1_145050001_145051000	0.0909091	0.429691
chr1_145051001_145052000	0.05	0.429693
chr1_145059001_145060000	0.142857	0.428385
chr1_145063001_145064000	0.0243902	0.424394
chr1_145090001_145091000	0.181818	0.4244
chr1_145104001_145105000	0.25	0.424367
chr1_14513001_14514000	0.0526316	0.424901
chr1_145176001_145177000	0.25	0.424562
chr1_145184001_145185000	0.0625	0.423974
chr1_145192001_145193000	0.1	0.423667
chr1_145194001_145195000	0.148148	0.422712
chr1_145203001_145204000	0.166667	0.422306
chr1_145210001_145211000	0.0384615	0.419357
chr1_145211001_145212000	0.125	0.419299
chr1_145221001_145222000	0.25	0.41941
chr1_14525001_14526000	0.0666667	0.420135
chr1_145264001_145265000	0.0555556	0.42069
chr1_145273001_145274000	0.0434783	0.424016
chr1_145277001_145278000	0.04	0.424966
chr1_145279001_145280000	0.0434783	0.425723
chr1_145283001_145284000	0.2	0.42576
chr1_145289001_145290000	0.142857	0.426504
chr1_145290001_145291000	0.181818	0.427716
chr1_145291001_145292000	0.125	0.428094
chr1_145292001_145293000	0.272727	0.428714
chr1_145299001_145300000	0.0833333	0.430959
chr1_145302001_145303000	0.130435	0.432304
chr1_14547001_14548000	0.0833333	0.432356
chr1_145500001_145501000	0.047619	0.433723
chr1_145502001_145503000	0.0294118	0.433348
chr1_145540001_145541000	0.0344828	0.434095
chr1_145572001_145573000	0.0294118	0.431821
chr1_145616001_145617000	0.0555556	0.431794
chr1_14562001_14563000	0.0625	0.431657
chr1_145669001_145670000	0.25	0.431965
chr1_145680001_145681000	0.0833333	0.432372
chr1_145716001_145717000	0.0666667	0.431753
chr1_14614001_14615000	0.125	0.432053
chr1_14616001_14617000	0.0555556	0.432156
chr1_146245001_146246000	0.0416667	0.433091
chr1_146252001_146253000	0.5	0.43313
chr1_146339001_146340000	0.1	0.432799
chr1_146387001_146388000	0.2	0.433356
chr1_146396001_146397000	0.0625	0.433794
chr1_14642001_14643000	0.25	0.433794
chr1_146467001_146468000	0.1	0.433858
chr1_146473001_146474000	0.047619	0.433701
chr1_146479001_146480000	0.0909091	0.433545
chr1_146480001_146481000	0.25	0.43354
chr1_146483001_146484000	0.166667	0.433605
chr1_146487001_146488000	0.166667	0.433594
chr1_146502001_146503000	0.0625	0.433351
chr1_146518001_146519000	0.111111	0.433354
chr1_146523001_146524000	0.0277778	0.431815
chr1_146539001_146540000	0.125	0.432319
chr1_146596001_146597000	0.0714286	0.432024
chr1_146649001_146650000	0.111111	0.425277
chr1_146665001_146666000	0.0833333	0.425465
chr1_146782001_146783000	0.166667	0.425256
chr1_146786001_146787000	0.0666667	0.425027
chr1_146792001_146793000	0.0833333	0.424639
chr1_146796001_146797000	0.0833333	0.424899
chr1_146797001_146798000	0.214286	0.425217
chr1_146820001_146821000	0.0714286	0.425044
chr1_14683001_14684000	0.1	0.425181
chr1_14685001_14686000	0.125	0.425282
chr1_146875001_146876000	0.125	0.425711
chr1_146876001_146877000	0.0588235	0.426213
chr1_146877001_146878000	0.0769231	0.426077
chr1_146896001_146897000	0.0714286	0.426271
chr1_146897001_146898000	0.2	0.426501
chr1_147030001_147031000	0.0714286	0.426049
chr1_147062001_147063000	0.0769231	0.425781
chr1_147078001_147079000	0.0625	0.42603
chr1_14716001_14717000	0.142857	0.426093
chr1_147161001_147162000	0.25	0.425935
chr1_147182001_147183000	0.1	0.425245
chr1_147206001_147207000	0.0416667	0.424822
chr1_147306001_147307000	0.125	0.424625
chr1_147339001_147340000	0.0769231	0.424633
chr1_147705001_147706000	0.166667	0.424633
chr1_147725001_147726000	0.1	0.424602
chr1_147759001_147760000	0.0526316	0.424028
chr1_147821001_147822000	0.166667	0.423945
chr1_14783001_14784000	0.0689655	0.424448
chr1_147921001_147922000	0.166667	0.424427
chr1_147935001_147936000	0.1	0.424262
chr1_147952001_147953000	0.0833333	0.424262
chr1_147958001_147959000	0.166667	0.424106
chr1_147995001_147996000	0.0384615	0.422314
chr1_148186001_148187000	0.125	0.422237
chr1_148221001_148222000	0.166667	0.422216
chr1_148322001_148323000	0.25	0.422216
chr1_148356001_148357000	0.0434783	0.42325
chr1_14852001_14853000	0.0909091	0.423139
chr1_148528001_148529000	0.0714286	0.42248
chr1_148532001_148533000	0.0714286	0.419318
chr1_148544001_148545000	0.05	0.418381
chr1_148580001_148581000	0.166667	0.418473
chr1_148609001_148610000	0.125	0.418473
chr1_148632001_148633000	0.25	0.418452
chr1_148681001_148682000	0.153846	0.41822
chr1_148846001_148847000	0.333333	0.418271
chr1_148847001_148848000	0.0555556	0.418037
chr1_148852001_148853000	0.1	0.41699
chr1_148871001_148872000	0.125	0.416737
chr1_148872001_148873000	0.125	0.41643
chr1_148874001_148875000	0.0625	0.41542
chr1_148878001_148879000	0.125	0.41523
chr1_148893001_148894000	0.111111	0.413935
chr1_148896001_148897000	0.0357143	0.413482
chr1_148900001_148901000	0.111111	0.412582
chr1_14891001_14892000	0.047619	0.412438
chr1_148921001_148922000	0.25	0.412297
chr1_148944001_148945000	0.0625	0.411954
chr1_148947001_148948000	0.047619	0.410569
chr1_148948001_148949000	0.0588235	0.409862
chr1_149033001_149034000	0.0465116	0.409736
chr1_149034001_149035000	0.0909091	0.409661
chr1_149158001_149159000	0.25	0.408877
chr1_149177001_149178000	0.2	0.408616
chr1_14919001_14920000	0.0384615	0.407861
chr1_14920001_14921000	0.0833333	0.407283
chr1_149213001_149214000	0.117647	0.407022
chr1_149223001_149224000	0.038961	0.400132
chr1_149225001_149226000	0.047619	0.399223
chr1_149229001_149230000	0.166667	0.399049
chr1_149234001_149235000	0.0769231	0.398296
chr1_149291001_149292000	0.0555556	0.397784
chr1_149293001_149294000	0.0277778	0.395946
chr1_149298001_149299000	0.015625	0.393703
chr1_149301001_149302000	0.1	0.393434
chr1_149309001_149310000	0.153846	0.393122
chr1_149325001_149326000	0.0555556	0.392837
chr1_149326001_149327000	0.027027	0.390779
chr1_149335001_149336000	0.142857	0.390686
chr1_149513001_149514000	0.0322581	0.389893
chr1_149574001_149575000	0.166667	0.389854
chr1_149584001_149585000	0.0454545	0.38941
chr1_149586001_149587000	0.2	0.38941
chr1_149588001_149589000	0.142857	0.38941
chr1_149592001_149593000	0.5	0.38941
chr1_149656001_149657000	0.125	0.389093
chr1_149684001_149685000	0.0461538	0.38715
chr1_149695001_149696000	0.125	0.387051
chr1_149696001_149697000	0.125	0.386997
chr1_149704001_149705000	0.111111	0.386951
chr1_149710001_149711000	0.0909091	0.386783
chr1_149711001_149712000	0.027027	0.386167
chr1_149784001_149785000	0.025641	0.383121
chr1_149859001_149860000	0.0714286	0.378669
chr1_149926001_149927000	0.0714286	0.379121
chr1_149928001_149929000	0.0952381	0.379845
chr1_149929001_149930000	0.2	0.382248
chr1_149981001_149982000	0.0238095	0.381954
chr1_150018001_150019000	0.0333333	0.382516
chr1_150057001_150058000	0.125	0.382499
chr1_150130001_150131000	0.0416667	0.383177
chr1_150279001_150280000	0.05	0.384257
chr1_150385001_150386000	0.0714286	0.384533
chr1_150440001_150441000	0.166667	0.385476
chr1_150454001_150455000	0.166667	0.384293
chr1_150607001_150608000	0.05	0.383282
chr1_150617001_150618000	0.107143	0.383576
chr1_150763001_150764000	0.0416667	0.38343
chr1_150824001_150825000	0.125	0.383363
chr1_150898001_150899000	0.0416667	0.378647
chr1_150941001_150942000	0.025641	0.379603
chr1_151001001_151002000	0.0333333	0.380365
chr1_151010001_151011000	0.030303	0.381747
chr1_151107001_151108000	0.047619	0.381814
chr1_15114001_15115000	0.030303	0.380983
chr1_15121001_15122000	0.05	0.380178
chr1_151280001_151281000	0.030303	0.381604
chr1_151385001_151386000	0.0833333	0.382144
chr1_151449001_151450000	0.0714286	0.381935
chr1_151623001_151624000	0.1	0.383037
chr1_151920001_151921000	0.0192308	0.381288
chr1_152026001_152027000	0.0333333	0.380736
chr1_152029001_152030000	0.125	0.380736
chr1_152180001_152181000	0.125	0.380813
chr1_152232001_152233000	0.111111	0.382167
chr1_152390001_152391000	0.0322581	0.382295
chr1_152524001_152525000	0.176471	0.382038
chr1_152746001_152747000	0.142857	0.382117
chr1_152779001_152780000	0.333333	0.381885
chr1_152807001_152808000	0.1	0.38198
chr1_152940001_152941000	0.1	0.38131
chr1_153158001_153159000	0.5	0.381194
chr1_153377001_153378000	0.03125	0.379688
chr1_153383001_153384000	0.0625	0.379782
chr1_153527001_153528000	0.0408163	0.378606
chr1_153529001_153530000	0.037037	0.377991
chr1_153566001_153567000	0.047619	0.377626
chr1_153605001_153606000	0.125	0.378304
chr1_153883001_153884000	0.0555556	0.378393
chr1_153933001_153934000	0.166667	0.378783
chr1_154117001_154118000	0.0625	0.379039
chr1_154389001_154390000	0.1	0.378388
chr1_154559001_154560000	0.0434783	0.379392
chr1_15462001_15463000	0.0555556	0.379683
chr1_154645001_154646000	0.125	0.379185
chr1_154646001_154647000	0.0384615	0.379408
chr1_154652001_154653000	0.0909091	0.379355
chr1_154745001_154746000	0.0454545	0.380386
chr1_154803001_154804000	0.0384615	0.380803
chr1_154930001_154931000	0.0454545	0.380403
chr1_155080001_155081000	0.0588235	0.37987
chr1_155241001_155242000	0.166667	0.380854
chr1_155281001_155282000	0.1	0.381638
chr1_155367001_155368000	0.0526316	0.381832
chr1_15555001_15556000	0.0666667	0.381432
chr1_155686001_155687000	0.0212766	0.38252
chr1_155780001_155781000	0.5	0.38417
chr1_155858001_155859000	0.3	0.385664
chr1_155975001_155976000	0.222222	0.386063
chr1_156069001_156070000	0.125	0.385992
chr1_156348001_156349000	0.0322581	0.387413
chr1_156703001_156704000	0.0714286	0.388166
chr1_15672001_15673000	0.0357143	0.38628
chr1_156730001_156731000	0.0625	0.386342
chr1_156843001_156844000	0.0357143	0.383079
chr1_156890001_156891000	0.25	0.376015
chr1_156932001_156933000	0.0666667	0.377431
chr1_15706001_15707000	0.037037	0.376735
chr1_157254001_157255000	0.125	0.376738
chr1_157280001_157281000	0.0434783	0.376516
chr1_157309001_157310000	0.0555556	0.376715
chr1_157314001_157315000	0.0833333	0.376761
chr1_157352001_157353000	0.2	0.376701
chr1_15738001_15739000	0.0714286	0.377711
chr1_157434001_157435000	0.0909091	0.37793
chr1_15745001_15746000	0.333333	0.379371
chr1_157459001_157460000	0.05	0.378751
chr1_157488001_157489000	0.05	0.378294
chr1_157539001_157540000	0.333333	0.378263
chr1_157543001_157544000	0.030303	0.377887
chr1_157651001_157652000	0.0833333	0.377885
chr1_157727001_157728000	0.027027	0.377612
chr1_157827001_157828000	0.125	0.377612
chr1_157853001_157854000	0.142857	0.377538
chr1_157873001_157874000	0.5	0.377579
chr1_158011001_158012000	0.0666667	0.377176
chr1_158043001_158044000	0.125	0.376743
chr1_158106001_158107000	0.25	0.376694
chr1_158188001_158189000	0.1	0.37687
chr1_158189001_158190000	0.0769231	0.37702
chr1_158191001_158192000	0.0588235	0.378092
chr1_158203001_158204000	0.0588235	0.37837
chr1_158205001_158206000	0.0666667	0.378846
chr1_158223001_158224000	0.25	0.378818
chr1_158307001_158308000	0.3	0.378935
chr1_158354001_158355000	0.166667	0.378935
chr1_158377001_158378000	0.047619	0.378815
chr1_158411001_158412000	0.047619	0.378821
chr1_158417001_158418000	0.2	0.378854
chr1_158482001_158483000	0.166667	0.378854
chr1_158605001_158606000	0.05	0.37883
chr1_158608001_158609000	0.0666667	0.378661
chr1_158610001_158611000	0.166667	0.378659
chr1_158611001_158612000	0.333333	0.378747
chr1_158733001_158734000	0.166667	0.378682
chr1_158810001_158811000	0.166667	0.378624
chr1_15883001_15884000	0.166667	0.378719
chr1_158841001_158842000	0.0625	0.378652
chr1_158875001_158876000	0.0833333	0.37867
chr1_158969001_158970000	0.0416667	0.378324
chr1_159091001_159092000	0.25	0.378324
chr1_15919001_15920000	0.0333333	0.377305
chr1_159196001_159197000	0.125	0.377298
chr1_159203001_159204000	0.25	0.377284
chr1_159294001_159295000	0.0833333	0.377262
chr1_15930001_15931000	0.0169492	0.373902
chr1_159360001_159361000	0.0909091	0.373905
chr1_159379001_159380000	0.117647	0.373822
chr1_159381001_159382000	0.142857	0.373841
chr1_159382001_159383000	0.0769231	0.373935
chr1_159416001_159417000	0.0769231	0.373936
chr1_159481001_159482000	1	0.373923
chr1_159510001_159511000	0.125	0.374178
chr1_159527001_159528000	0.0833333	0.37397
chr1_159586001_159587000	0.0833333	0.373631
chr1_159587001_159588000	0.0555556	0.373456
chr1_159629001_159630000	0.2	0.373476
chr1_159633001_159634000	0.111111	0.373498
chr1_159737001_159738000	0.166667	0.373459
chr1_159738001_159739000	0.0555556	0.373113
chr1_159741001_159742000	0.125	0.373093
chr1_159867001_159868000	0.0588235	0.372883
chr1_160071001_160072000	0.111111	0.371947
chr1_160157001_160158000	0.0434783	0.370693
chr1_16017001_16018000	0.05	0.37101
chr1_160224001_160225000	0.04	0.371125
chr1_160449001_160450000	0.08	0.371279
chr1_160488001_160489000	0.0909091	0.371365
chr1_160564001_160565000	0.166667	0.371451
chr1_160570001_160571000	0.0555556	0.371681
chr1_160622001_160623000	0.0357143	0.371084
chr1_160656001_160657000	0.047619	0.37133
chr1_160660001_160661000	0.15	0.371205
chr1_160661001_160662000	0.0322581	0.370594
chr1_160664001_160665000	0.05	0.370354
chr1_160666001_160667000	0.142857	0.370242
chr1_160668001_160669000	0.0322581	0.370142
chr1_160754001_160755000	0.0625	0.370024
chr1_160758001_160759000	0.1	0.370098
chr1_160868001_160869000	0.5	0.370129
chr1_160876001_160877000	0.0454545	0.369808
chr1_161037001_161038000	0.0588235	0.369616
chr1_161079001_161080000	0.1	0.370084
chr1_161159001_161160000	0.0357143	0.369464
chr1_161285001_161286000	0.0344828	0.369775
chr1_161392001_161393000	0.333333	0.368182
chr1_161394001_161395000	0.125	0.368113
chr1_161471001_161472000	0.0263158	0.368846
chr1_161510001_161511000	0.0266667	0.366725
chr1_161531001_161532000	0.0588235	0.366723
chr1_161594001_161595000	0.25	0.366644
chr1_161655001_161656000	0.05	0.366542
chr1_161722001_161723000	0.0666667	0.366785
chr1_161804001_161805000	0.0625	0.367068
chr1_162090001_162091000	0.0909091	0.367356
chr1_162144001_162145000	0.166667	0.36741
chr1_162193001_162194000	0.125	0.367494
chr1_162200001_162201000	0.1	0.367755
chr1_162283001_162284000	0.142857	0.367817
chr1_162412001_162413000	0.25	0.367796
chr1_162417001_162418000	0.125	0.367709
chr1_162420001_162421000	0.0833333	0.367806
chr1_162423001_162424000	0.2	0.367833
chr1_162436001_162437000	0.0555556	0.367528
chr1_162438001_162439000	0.125	0.367478
chr1_162458001_162459000	0.0416667	0.367059
chr1_162534001_162535000	0.0625	0.367323
chr1_162555001_162556000	0.0769231	0.367461
chr1_162564001_162565000	0.111111	0.367634
chr1_162613001_162614000	0.047619	0.367013
chr1_162703001_162704000	0.0526316	0.366792
chr1_162827001_162828000	0.166667	0.366788
chr1_162873001_162874000	0.1	0.366842
chr1_162879001_162880000	0.0357143	0.367034
chr1_162960001_162961000	0.142857	0.366919
chr1_163060001_163061000	0.125	0.366907
chr1_163105001_163106000	0.1	0.366833
chr1_163107001_163108000	0.25	0.366765
chr1_163113001_163114000	0.0714286	0.366749
chr1_163129001_163130000	0.0625	0.366742
chr1_163141001_163142000	0.0909091	0.366606
chr1_163288001_163289000	0.1	0.366728
chr1_163410001_163411000	0.25	0.366552
chr1_163449001_163450000	0.125	0.366495
chr1_163612001_163613000	0.0625	0.366814
chr1_163692001_163693000	0.1	0.3669
chr1_163818001_163819000	0.0909091	0.366949
chr1_163820001_163821000	0.142857	0.36698
chr1_163821001_163822000	0.0625	0.367611
chr1_163822001_163823000	0.0909091	0.368367
chr1_163900001_163901000	0.0740741	0.368456
chr1_163973001_163974000	0.181818	0.368377
chr1_163974001_163975000	0.25	0.368474
chr1_164069001_164070000	0.125	0.368507
chr1_164094001_164095000	0.2	0.368724
chr1_164137001_164138000	0.111111	0.368669
chr1_164167001_164168000	0.0909091	0.368745
chr1_164188001_164189000	0.1	0.368844
chr1_164258001_164259000	0.142857	0.369004
chr1_164272001_164273000	0.0769231	0.369004
chr1_164326001_164327000	0.0833333	0.369048
chr1_164417001_164418000	0.333333	0.369161
chr1_164429001_164430000	0.111111	0.369655
chr1_164472001_164473000	0.1	0.369875
chr1_16456001_16457000	0.0333333	0.367616
chr1_164830001_164831000	0.0869565	0.367684
chr1_164909001_164910000	0.111111	0.367607
chr1_164990001_164991000	0.0555556	0.36778
chr1_165024001_165025000	0.125	0.367785
chr1_165075001_165076000	0.111111	0.367801
chr1_16521001_16522000	0.025	0.367269
chr1_165353001_165354000	0.0833333	0.367019
chr1_165385001_165386000	0.0769231	0.366956
chr1_165388001_165389000	0.0714286	0.366871
chr1_165453001_165454000	0.2	0.366794
chr1_165488001_165489000	0.0625	0.366815
chr1_165504001_165505000	0.25	0.366761
chr1_165545001_165546000	0.25	0.366744
chr1_165746001_165747000	0.0666667	0.366666
chr1_165749001_165750000	0.0714286	0.366991
chr1_165916001_165917000	0.0714286	0.367719
chr1_166043001_166044000	0.166667	0.367896
chr1_166059001_166060000	0.0714286	0.368791
chr1_166071001_166072000	0.176471	0.36912
chr1_166072001_166073000	0.0769231	0.369408
chr1_166088001_166089000	0.0909091	0.370421
chr1_166093001_166094000	0.1	0.370741
chr1_166164001_166165000	0.025641	0.369694
chr1_166216001_166217000	0.0714286	0.369815
chr1_166235001_166236000	0.1	0.369713
chr1_166244001_166245000	0.0714286	0.369739
chr1_166282001_166283000	0.0769231	0.369891
chr1_166283001_166284000	0.0526316	0.370489
chr1_166293001_166294000	0.0769231	0.370359
chr1_166340001_166341000	0.030303	0.370136
chr1_166378001_166379000	0.0909091	0.370324
chr1_166395001_166396000	0.142857	0.370438
chr1_166399001_166400000	0.0384615	0.370377
chr1_166401001_166402000	0.142857	0.370363
chr1_166418001_166419000	0.0909091	0.370332
chr1_166443001_166444000	0.333333	0.370334
chr1_166470001_166471000	0.0769231	0.370563
chr1_166503001_166504000	0.0714286	0.370774
chr1_166542001_166543000	0.0833333	0.370691
chr1_166729001_166730000	0.125	0.370651
chr1_166752001_166753000	0.0588235	0.370635
chr1_167092001_167093000	0.111111	0.3704
chr1_167093001_167094000	0.5	0.370321
chr1_167164001_167165000	0.136364	0.370251
chr1_167329001_167330000	0.1	0.37041
chr1_167331001_167332000	0.125	0.370674
chr1_167334001_167335000	0.25	0.370792
chr1_167360001_167361000	0.0625	0.370825
chr1_167392001_167393000	0.25	0.370843
chr1_167478001_167479000	0.03125	0.370595
chr1_167593001_167594000	0.25	0.370643
chr1_167615001_167616000	0.0277778	0.369577
chr1_167834001_167835000	0.1	0.369474
chr1_167841001_167842000	0.0384615	0.369292
chr1_16796001_16797000	0.0714286	0.369623
chr1_168120001_168121000	0.0588235	0.369585
chr1_168322001_168323000	0.0625	0.369857
chr1_16834001_16835000	0.142857	0.369708
chr1_168341001_168342000	0.0714286	0.36949
chr1_168365001_168366000	0.142857	0.369449
chr1_168380001_168381000	0.0625	0.36846
chr1_168426001_168427000	0.0526316	0.368475
chr1_168437001_168438000	0.1	0.368474
chr1_168519001_168520000	0.05	0.368531
chr1_168566001_168567000	0.0769231	0.368428
chr1_16859001_16860000	0.012987	0.365776
chr1_16860001_16861000	0.0263158	0.362861
chr1_168629001_168630000	0.2	0.362968
chr1_168659001_168660000	0.0769231	0.362782
chr1_168674001_168675000	0.0588235	0.362664
chr1_16869001_16870000	0.2	0.362642
chr1_16870001_16871000	0.08	0.36237
chr1_168717001_168718000	0.0625	0.36223
chr1_168748001_168749000	0.0833333	0.362212
chr1_168853001_168854000	0.125	0.36228
chr1_168854001_168855000	0.2	0.362494
chr1_16886001_16887000	0.0714286	0.362388
chr1_16891001_16892000	0.0625	0.363077
chr1_16896001_16897000	0.166667	0.363868
chr1_169052001_169053000	0.2	0.36385
chr1_16907001_16908000	0.1	0.364334
chr1_169140001_169141000	0.025641	0.364752
chr1_16915001_16916000	0.166667	0.365045
chr1_16916001_16917000	0.111111	0.365453
chr1_16921001_16922000	0.0416667	0.365734
chr1_169222001_169223000	0.0769231	0.365896
chr1_169226001_169227000	0.2	0.366532
chr1_169230001_169231000	1	0.366532
chr1_169247001_169248000	0.0714286	0.366811
chr1_16935001_16936000	0.0322581	0.368849
chr1_169373001_169374000	0.0666667	0.368901
chr1_169374001_169375000	0.2	0.369013
chr1_169383001_169384000	0.0833333	0.369478
chr1_169387001_169388000	0.111111	0.36956
chr1_169391001_169392000	0.125	0.369677
chr1_16943001_16944000	0.0555556	0.370093
chr1_16944001_16945000	0.0909091	0.370554
chr1_16949001_16950000	0.05	0.373226
chr1_169629001_169630000	0.111111	0.373277
chr1_169635001_169636000	0.0833333	0.373952
chr1_169637001_169638000	0.333333	0.375896
chr1_16964001_16965000	0.0333333	0.376971
chr1_169749001_169750000	0.0714286	0.376919
chr1_169775001_169776000	0.333333	0.376919
chr1_169860001_169861000	0.0833333	0.377139
chr1_16993001_16994000	0.105263	0.377139
chr1_169966001_169967000	0.0714286	0.377499
chr1_16998001_16999000	0.166667	0.377499
chr1_170031001_170032000	0.111111	0.37751
chr1_170058001_170059000	0.125	0.377643
chr1_170081001_170082000	0.0714286	0.377802
chr1_170082001_170083000	0.142857	0.378966
chr1_170186001_170187000	0.0666667	0.37923
chr1_170250001_170251000	0.214286	0.379302
chr1_170306001_170307000	0.0666667	0.379269
chr1_170423001_170424000	0.0909091	0.379397
chr1_170435001_170436000	0.125	0.379452
chr1_170537001_170538000	0.25	0.379451
chr1_170540001_170541000	0.1	0.3747
chr1_17054001_17055000	0.0117647	0.37449
chr1_17057001_17058000	0.25	0.374543
chr1_170579001_170580000	0.125	0.374633
chr1_170636001_170637000	0.0120482	0.372886
chr1_17064001_17065000	0.125	0.372886
chr1_170790001_170791000	0.125	0.372842
chr1_170838001_170839000	0.1	0.372996
chr1_171047001_171048000	0.0769231	0.3732
chr1_17106001_17107000	0.03125	0.372741
chr1_171137001_171138000	0.125	0.372777
chr1_171148001_171149000	0.125	0.372874
chr1_171197001_171198000	0.0714286	0.372782
chr1_171213001_171214000	0.0714286	0.372761
chr1_171223001_171224000	0.0625	0.372689
chr1_171662001_171663000	0.25	0.373343
chr1_171692001_171693000	0.04	0.373788
chr1_171757001_171758000	0.0384615	0.374183
chr1_171776001_171777000	0.1	0.374105
chr1_17186001_17187000	0.05	0.372711
chr1_17190001_17191000	0.130435	0.372411
chr1_17201001_17202000	0.0149254	0.368582
chr1_17202001_17203000	0.0384615	0.367819
chr1_172030001_172031000	0.5	0.367838
chr1_172067001_172068000	0.0625	0.368143
chr1_172092001_172093000	0.111111	0.368165
chr1_172160001_172161000	0.125	0.36818
chr1_172203001_172204000	0.111111	0.368417
chr1_17222001_17223000	0.0196078	0.367152
chr1_17223001_17224000	0.0166667	0.365816
chr1_172261001_172262000	0.0769231	0.365847
chr1_172276001_172277000	0.0909091	0.365959
chr1_172286001_172287000	0.142857	0.366086
chr1_172336001_172337000	0.25	0.366174
chr1_172382001_172383000	0.0263158	0.366517
chr1_172404001_172405000	0.2	0.366847
chr1_172634001_172635000	0.125	0.366777
chr1_172655001_172656000	0.0833333	0.366975
chr1_17267001_17268000	0.0434783	0.368627
chr1_172812001_172813000	0.0769231	0.368722
chr1_172837001_172838000	0.2	0.368722
chr1_172846001_172847000	0.166667	0.368824
chr1_172950001_172951000	0.125	0.368849
chr1_172957001_172958000	0.125	0.36889
chr1_173084001_173085000	0.333333	0.368889
chr1_173097001_173098000	0.0909091	0.368844
chr1_173168001_173169000	0.0625	0.368739
chr1_173197001_173198000	0.0555556	0.368913
chr1_173198001_173199000	0.0833333	0.368932
chr1_173248001_173249000	0.142857	0.368914
chr1_173293001_173294000	0.0869565	0.369102
chr1_173347001_173348000	0.0666667	0.368944
chr1_173427001_173428000	0.125	0.369007
chr1_173511001_173512000	0.25	0.369039
chr1_17356001_17357000	0.0833333	0.369342
chr1_173666001_173667000	0.0666667	0.369552
chr1_173668001_173669000	0.166667	0.369583
chr1_173696001_173697000	0.0263158	0.370241
chr1_173786001_173787000	0.25	0.37073
chr1_174056001_174057000	0.0555556	0.370777
chr1_174146001_174147000	0.0434783	0.371151
chr1_174206001_174207000	0.125	0.371393
chr1_174389001_174390000	0.111111	0.371909
chr1_174545001_174546000	0.117647	0.372201
chr1_174590001_174591000	0.1	0.372343
chr1_174599001_174600000	0.1	0.37239
chr1_174603001_174604000	0.111111	0.372543
chr1_174661001_174662000	0.1	0.372581
chr1_174699001_174700000	0.1	0.372749
chr1_174704001_174705000	0.0666667	0.372997
chr1_174816001_174817000	0.0666667	0.373283
chr1_174942001_174943000	0.222222	0.37351
chr1_175087001_175088000	0.04	0.373889
chr1_175097001_175098000	0.0555556	0.375269
chr1_175202001_175203000	0.142857	0.375235
chr1_17527001_17528000	0.0588235	0.374889
chr1_175552001_175553000	0.5	0.375172
chr1_175603001_175604000	0.0666667	0.375443
chr1_17569001_17570000	0.0833333	0.375046
chr1_175722001_175723000	0.0666667	0.375274
chr1_175737001_175738000	0.0625	0.375725
chr1_175825001_175826000	0.04	0.376166
chr1_175830001_175831000	0.0333333	0.375477
chr1_175991001_175992000	0.25	0.375489
chr1_176062001_176063000	0.0555556	0.375719
chr1_176225001_176226000	0.25	0.375807
chr1_176286001_176287000	0.166667	0.375844
chr1_176309001_176310000	0.1	0.375901
chr1_176328001_176329000	0.1	0.376053
chr1_176357001_176358000	0.0588235	0.376253
chr1_176382001_176383000	0.0384615	0.376863
chr1_176506001_176507000	0.0769231	0.37709
chr1_176548001_176549000	0.125	0.377107
chr1_176709001_176710000	0.1	0.377145
chr1_176726001_176727000	0.0454545	0.377333
chr1_176821001_176822000	0.0625	0.377221
chr1_176851001_176852000	0.0833333	0.377178
chr1_17715001_17716000	0.0833333	0.37758
chr1_177171001_177172000	0.0714286	0.377554
chr1_177172001_177173000	0.166667	0.377573
chr1_177234001_177235000	0.1	0.377714
chr1_177292001_177293000	0.4	0.377986
chr1_177372001_177373000	0.0714286	0.37823
chr1_177374001_177375000	0.04	0.378333
chr1_177533001_177534000	0.125	0.378908
chr1_177534001_177535000	0.1875	0.379178
chr1_17755001_17756000	0.0769231	0.37944
chr1_177604001_177605000	0.05	0.37962
chr1_177605001_177606000	0.166667	0.379782
chr1_177645001_177646000	0.0384615	0.380234
chr1_177663001_177664000	0.1	0.380276
chr1_177665001_177666000	0.0833333	0.38054
chr1_177667001_177668000	0.2	0.380638
chr1_177677001_177678000	0.0909091	0.380712
chr1_177695001_177696000	0.142857	0.380763
chr1_177708001_177709000	0.0625	0.380894
chr1_177774001_177775000	0.153846	0.381106
chr1_177775001_177776000	0.0909091	0.381256
chr1_177816001_177817000	0.0833333	0.38144
chr1_177854001_177855000	0.25	0.38144
chr1_177916001_177917000	0.0555556	0.381092
chr1_178092001_178093000	0.0714286	0.381122
chr1_17812001_17813000	0.0322581	0.381572
chr1_178204001_178205000	0.0909091	0.381761
chr1_178288001_178289000	0.0454545	0.382267
chr1_178460001_178461000	0.0294118	0.381509
chr1_178476001_178477000	0.0416667	0.380953
chr1_178526001_178527000	0.0526316	0.38109
chr1_178580001_178581000	0.0384615	0.381583
chr1_178724001_178725000	0.0833333	0.381795
chr1_178734001_178735000	0.0606061	0.382314
chr1_178812001_178813000	0.25	0.382364
chr1_178892001_178893000	0.166667	0.382364
chr1_178959001_178960000	0.0666667	0.382582
chr1_179188001_179189000	0.0526316	0.382678
chr1_179195001_179196000	0.142857	0.383232
chr1_179342001_179343000	0.05	0.383384
chr1_179358001_179359000	0.0714286	0.383664
chr1_179362001_179363000	0.166667	0.383773
chr1_179390001_179391000	0.125	0.384022
chr1_179412001_179413000	0.0555556	0.384203
chr1_179417001_179418000	0.105263	0.384497
chr1_179421001_179422000	0.05	0.384722
chr1_179429001_179430000	0.142857	0.38487
chr1_179467001_179468000	0.2	0.384878
chr1_179504001_179505000	0.111111	0.384904
chr1_179532001_179533000	0.5	0.384931
chr1_179610001_179611000	0.0344828	0.385196
chr1_179654001_179655000	0.5	0.385212
chr1_179655001_179656000	0.333333	0.385273
chr1_179876001_179877000	0.2	0.385605
chr1_179896001_179897000	0.04	0.385341
chr1_179951001_179952000	0.5	0.385451
chr1_180119001_180120000	0.111111	0.385295
chr1_180134001_180135000	0.0769231	0.386072
chr1_180206001_180207000	0.0714286	0.385837
chr1_180304001_180305000	0.0833333	0.386123
chr1_180425001_180426000	0.0416667	0.386313
chr1_180509001_180510000	0.04	0.385902
chr1_180569001_180570000	0.0625	0.385862
chr1_180614001_180615000	0.05	0.386003
chr1_180646001_180647000	0.0625	0.386139
chr1_180679001_180680000	0.142857	0.386993
chr1_180728001_180729000	0.0769231	0.387213
chr1_180813001_180814000	0.0833333	0.387637
chr1_180832001_180833000	0.0714286	0.387727
chr1_180847001_180848000	0.0588235	0.388051
chr1_180851001_180852000	0.1	0.388187
chr1_180903001_180904000	0.0208333	0.387485
chr1_181167001_181168000	0.2	0.387619
chr1_181219001_181220000	0.0588235	0.387679
chr1_181237001_181238000	0.111111	0.387799
chr1_181248001_181249000	0.0714286	0.38795
chr1_181249001_181250000	0.333333	0.387971
chr1_18131001_18132000	0.0416667	0.388948
chr1_181374001_181375000	0.111111	0.389121
chr1_181468001_181469000	0.125	0.389189
chr1_181539001_181540000	0.0714286	0.389451
chr1_181556001_181557000	0.0238095	0.390464
chr1_18172001_18173000	0.0714286	0.390803
chr1_181744001_181745000	0.0909091	0.390885
chr1_181799001_181800000	0.2	0.391089
chr1_181808001_181809000	0.0714286	0.39142
chr1_181820001_181821000	0.5	0.391444
chr1_181856001_181857000	0.25	0.391526
chr1_181857001_181858000	0.111111	0.391679
chr1_181861001_181862000	0.125	0.391839
chr1_182013001_182014000	0.125	0.391887
chr1_182015001_182016000	0.0434783	0.392113
chr1_182103001_182104000	0.333333	0.392191
chr1_182194001_182195000	0.0909091	0.392231
chr1_182272001_182273000	0.0625	0.39218
chr1_182351001_182352000	0.0526316	0.392333
chr1_182658001_182659000	0.047619	0.392274
chr1_182716001_182717000	0.0769231	0.392189
chr1_182881001_182882000	0.0769231	0.392285
chr1_182979001_182980000	0.0625	0.392126
chr1_183061001_183062000	0.1	0.392141
chr1_183149001_183150000	0.0769231	0.391938
chr1_18339001_18340000	0.0555556	0.391602
chr1_18340001_18341000	0.0454545	0.391391
chr1_183438001_183439000	0.25	0.391433
chr1_183523001_183524000	0.0555556	0.391721
chr1_183613001_183614000	0.0769231	0.391733
chr1_183624001_183625000	0.125	0.391712
chr1_183632001_183633000	0.2	0.391824
chr1_183649001_183650000	0.166667	0.391968
chr1_183770001_183771000	0.1	0.392041
chr1_183818001_183819000	0.047619	0.392073
chr1_183885001_183886000	0.0769231	0.392213
chr1_183967001_183968000	0.166667	0.392228
chr1_184002001_184003000	0.25	0.39219
chr1_184079001_184080000	0.1	0.392084
chr1_184104001_184105000	0.1	0.392361
chr1_184165001_184166000	0.142857	0.392448
chr1_184201001_184202000	0.1	0.39274
chr1_184202001_184203000	0.25	0.392836
chr1_184214001_184215000	0.0909091	0.392869
chr1_184309001_184310000	0.153846	0.393177
chr1_184430001_184431000	0.0454545	0.393176
chr1_184608001_184609000	0.0769231	0.393186
chr1_18462001_18463000	1	0.393225
chr1_184650001_184651000	0.0714286	0.39329
chr1_184652001_184653000	0.0769231	0.393156
chr1_184726001_184727000	0.0434783	0.393265
chr1_184888001_184889000	0.0769231	0.393285
chr1_184911001_184912000	0.0344828	0.392284
chr1_184919001_184920000	0.0909091	0.39224
chr1_185224001_185225000	0.0833333	0.392467
chr1_185225001_185226000	0.0714286	0.392578
chr1_18536001_18537000	0.05	0.392817
chr1_185373001_185374000	0.0238095	0.392192
chr1_185518001_185519000	0.0833333	0.39226
chr1_185558001_185559000	0.0769231	0.392941
chr1_185581001_185582000	0.111111	0.392997
chr1_185592001_185593000	0.0555556	0.393149
chr1_185702001_185703000	0.0434783	0.392961
chr1_185743001_185744000	0.0769231	0.393026
chr1_185755001_185756000	0.0909091	0.393121
chr1_18578001_18579000	0.0454545	0.393399
chr1_185857001_185858000	0.0833333	0.393601
chr1_185860001_185861000	0.0384615	0.393893
chr1_185923001_185924000	0.142857	0.393843
chr1_185993001_185994000	0.2	0.393989
chr1_186089001_186090000	0.142857	0.394099
chr1_186130001_186131000	0.125	0.394218
chr1_186138001_186139000	0.333333	0.394468
chr1_186195001_186196000	0.0909091	0.394463
chr1_186230001_186231000	0.0666667	0.394664
chr1_186467001_186468000	0.0625	0.394551
chr1_186479001_186480000	0.5	0.394611
chr1_186486001_186487000	0.0769231	0.394548
chr1_186532001_186533000	0.0625	0.394392
chr1_186542001_186543000	0.0909091	0.394517
chr1_186565001_186566000	0.125	0.39449
chr1_186608001_186609000	0.111111	0.394435
chr1_186630001_186631000	0.0714286	0.394286
chr1_18664001_18665000	0.0555556	0.39356
chr1_186653001_186654000	0.0666667	0.393563
chr1_186711001_186712000	0.166667	0.393576
chr1_186791001_186792000	0.25	0.393576
chr1_187063001_187064000	0.0625	0.393827
chr1_187084001_187085000	0.125	0.39383
chr1_187111001_187112000	0.5	0.393967
chr1_187112001_187113000	0.166667	0.393977
chr1_187115001_187116000	0.05	0.394004
chr1_187122001_187123000	0.25	0.394036
chr1_187156001_187157000	1	0.394036
chr1_187241001_187242000	0.2	0.394036
chr1_187536001_187537000	0.0833333	0.394269
chr1_187568001_187569000	0.166667	0.394294
chr1_18761001_18762000	0.125	0.394195
chr1_187647001_187648000	0.333333	0.394186
chr1_187725001_187726000	0.1	0.394164
chr1_187736001_187737000	0.25	0.393998
chr1_18775001_18776000	0.0666667	0.393538
chr1_187775001_187776000	0.1	0.39358
chr1_187776001_187777000	0.1	0.393772
chr1_187793001_187794000	0.1	0.393813
chr1_187858001_187859000	0.08	0.394259
chr1_187903001_187904000	0.166667	0.394253
chr1_187981001_187982000	0.025641	0.393817
chr1_18801001_18802000	0.037037	0.393497
chr1_188041001_188042000	0.1	0.393497
chr1_188126001_188127000	0.25	0.393497
chr1_18815001_18816000	0.0714286	0.393387
chr1_188185001_188186000	0.0666667	0.393591
chr1_188453001_188454000	0.5	0.393591
chr1_188471001_188472000	0.25	0.393591
chr1_188489001_188490000	0.181818	0.393515
chr1_18862001_18863000	0.2	0.393277
chr1_188890001_188891000	0.0909091	0.393305
chr1_188947001_188948000	0.1	0.39329
chr1_18913001_18914000	0.2	0.392786
chr1_1892001_1893000	0.027027	0.394127
chr1_189222001_189223000	0.0666667	0.393979
chr1_189368001_189369000	0.222222	0.393999
chr1_189383001_189384000	0.1	0.393996
chr1_189613001_189614000	0.047619	0.394119
chr1_189680001_189681000	0.125	0.394115
chr1_189725001_189726000	0.04	0.39428
chr1_189727001_189728000	0.142857	0.394202
chr1_189729001_189730000	0.142857	0.394164
chr1_189880001_189881000	0.166667	0.394167
chr1_189888001_189889000	0.2	0.39421
chr1_189943001_189944000	0.166667	0.394199
chr1_189996001_189997000	0.166667	0.394186
chr1_190136001_190137000	0.0384615	0.394068
chr1_190327001_190328000	0.1	0.394023
chr1_190350001_190351000	0.1	0.394028
chr1_190446001_190447000	0.0714286	0.393988
chr1_190460001_190461000	0.1	0.393952
chr1_190588001_190589000	0.0714286	0.393803
chr1_190628001_190629000	0.0294118	0.393635
chr1_190919001_190920000	0.0588235	0.393581
chr1_191047001_191048000	0.25	0.393692
chr1_19124001_19125000	0.0769231	0.393428
chr1_191290001_191291000	0.0714286	0.393596
chr1_191312001_191313000	0.0714286	0.393508
chr1_191340001_191341000	0.0833333	0.393516
chr1_19139001_19140000	0.0416667	0.393178
chr1_191416001_191417000	0.1	0.393341
chr1_191501001_191502000	0.0769231	0.393371
chr1_191543001_191544000	0.166667	0.393371
chr1_191770001_191771000	0.0833333	0.393437
chr1_191790001_191791000	0.125	0.393503
chr1_191861001_191862000	0.333333	0.393518
chr1_191909001_191910000	0.0909091	0.393394
chr1_191987001_191988000	0.142857	0.39337
chr1_192410001_192411000	0.0769231	0.393313
chr1_192415001_192416000	0.0625	0.393201
chr1_192435001_192436000	0.1	0.393147
chr1_192471001_192472000	0.0625	0.393206
chr1_192474001_192475000	0.0833333	0.393535
chr1_192529001_192530000	0.0714286	0.393629
chr1_192599001_192600000	0.125	0.393703
chr1_19261001_19262000	0.037037	0.393458
chr1_192655001_192656000	0.333333	0.393567
chr1_192720001_192721000	0.0454545	0.394397
chr1_192742001_192743000	0.0454545	0.394178
chr1_192758001_192759000	0.0833333	0.394125
chr1_19276001_19277000	0.03125	0.3931
chr1_192764001_192765000	0.125	0.393071
chr1_192779001_192780000	0.0454545	0.392897
chr1_192856001_192857000	0.0714286	0.39277
chr1_192894001_192895000	0.05	0.392705
chr1_192956001_192957000	0.1	0.39069
chr1_193042001_193043000	0.05	0.390819
chr1_19308001_19309000	0.2	0.39078
chr1_193147001_193148000	0.1	0.390805
chr1_193334001_193335000	0.0909091	0.390774
chr1_193552001_193553000	0.1	0.390826
chr1_193600001_193601000	0.125	0.390845
chr1_193612001_193613000	0.0909091	0.390995
chr1_193632001_193633000	0.125	0.391075
chr1_19377001_19378000	0.0196078	0.390537
chr1_193845001_193846000	0.111111	0.39073
chr1_193987001_193988000	0.1	0.390908
chr1_194005001_194006000	0.0384615	0.391421
chr1_194017001_194018000	0.111111	0.39174
chr1_194086001_194087000	0.0714286	0.391887
chr1_194097001_194098000	0.125	0.3919
chr1_194173001_194174000	0.1	0.391918
chr1_194181001_194182000	0.111111	0.392159
chr1_194237001_194238000	0.333333	0.392223
chr1_194241001_194242000	0.125	0.392209
chr1_194282001_194283000	0.5	0.392272
chr1_194375001_194376000	0.25	0.39224
chr1_194540001_194541000	0.0769231	0.392225
chr1_194577001_194578000	0.125	0.392197
chr1_194579001_194580000	0.1	0.392173
chr1_194598001_194599000	0.166667	0.392234
chr1_194630001_194631000	0.0769231	0.3922
chr1_194767001_194768000	0.153846	0.392164
chr1_194768001_194769000	0.125	0.39214
chr1_194934001_194935000	0.166667	0.392134
chr1_194985001_194986000	0.0769231	0.39215
chr1_19504001_19505000	0.0666667	0.39272
chr1_195078001_195079000	0.0909091	0.392735
chr1_195217001_195218000	0.025641	0.392746
chr1_195317001_195318000	0.25	0.392746
chr1_19540001_19541000	0.0833333	0.392758
chr1_195431001_195432000	0.25	0.392748
chr1_195606001_195607000	0.0909091	0.392741
chr1_195951001_195952000	0.5	0.392752
chr1_196031001_196032000	0.0714286	0.392687
chr1_19607001_19608000	0.0526316	0.393573
chr1_196174001_196175000	0.0909091	0.39329
chr1_196286001_196287000	0.047619	0.393227
chr1_196353001_196354000	0.0625	0.393114
chr1_196481001_196482000	0.1	0.39305
chr1_196560001_196561000	0.142857	0.392911
chr1_196704001_196705000	0.0833333	0.392908
chr1_196739001_196740000	0.030303	0.39265
chr1_196754001_196755000	0.0588235	0.392651
chr1_196850001_196851000	0.142857	0.392687
chr1_196851001_196852000	0.2	0.392696
chr1_196895001_196896000	0.0909091	0.392669
chr1_197232001_197233000	0.142857	0.392696
chr1_197261001_197262000	0.0833333	0.392566
chr1_197262001_197263000	0.2	0.392751
chr1_19748001_19749000	0.1	0.393056
chr1_197543001_197544000	0.0769231	0.393154
chr1_197594001_197595000	0.0454545	0.393335
chr1_197596001_197597000	0.0769231	0.39361
chr1_19762001_19763000	0.047619	0.393869
chr1_197679001_197680000	0.1	0.394141
chr1_197773001_197774000	0.0769231	0.394239
chr1_197800001_197801000	0.125	0.394304
chr1_197946001_197947000	0.125	0.394309
chr1_198060001_198061000	0.125	0.394324
chr1_19814001_19815000	0.0384615	0.394217
chr1_198279001_198280000	0.0909091	0.394302
chr1_198282001_198283000	0.0625	0.394651
chr1_198401001_198402000	0.2	0.394778
chr1_198581001_198582000	0.0769231	0.394762
chr1_198625001_198626000	0.166667	0.394856
chr1_198660001_198661000	0.2	0.39488
chr1_198685001_198686000	0.05	0.394875
chr1_198756001_198757000	0.125	0.394993
chr1_198815001_198816000	0.125	0.394976
chr1_198849001_198850000	0.125	0.394968
chr1_199124001_199125000	0.166667	0.394968
chr1_199220001_199221000	0.1	0.395048
chr1_199256001_199257000	0.25	0.395117
chr1_199265001_199266000	0.1	0.39517
chr1_199519001_199520000	0.142857	0.395319
chr1_199542001_199543000	0.125	0.395446
chr1_199543001_199544000	0.2	0.395621
chr1_199588001_199589000	0.1	0.395705
chr1_199618001_199619000	0.333333	0.395759
chr1_199619001_199620000	0.142857	0.395837
chr1_199636001_199637000	0.0344828	0.395589
chr1_199646001_199647000	0.125	0.395635
chr1_199689001_199690000	0.166667	0.395633
chr1_199773001_199774000	0.0625	0.395688
chr1_199792001_199793000	0.0625	0.395796
chr1_199826001_199827000	0.0909091	0.395804
chr1_199832001_199833000	0.166667	0.39588
chr1_199847001_199848000	0.0666667	0.395966
chr1_199851001_199852000	0.2	0.396004
chr1_199854001_199855000	0.0769231	0.396137
chr1_200019001_200020000	0.03125	0.396378
chr1_200156001_200157000	0.2	0.39648
chr1_200158001_200159000	0.5	0.396704
chr1_200229001_200230000	0.166667	0.397068
chr1_200266001_200267000	0.0434783	0.396823
chr1_200359001_200360000	0.0555556	0.39657
chr1_200379001_200380000	0.0384615	0.394772
chr1_200420001_200421000	0.0666667	0.394785
chr1_200470001_200471000	0.0526316	0.394669
chr1_200645001_200646000	0.0434783	0.394504
chr1_200901001_200902000	0.125	0.394678
chr1_201211001_201212000	0.0714286	0.394663
chr1_201257001_201258000	0.04	0.394304
chr1_201285001_201286000	0.125	0.394135
chr1_201364001_201365000	0.0625	0.394369
chr1_201396001_201397000	0.0714286	0.393956
chr1_20152001_20153000	0.0526316	0.393621
chr1_201556001_201557000	0.0769231	0.393526
chr1_201575001_201576000	0.0833333	0.393423
chr1_201577001_201578000	0.0322581	0.392587
chr1_201636001_201637000	0.111111	0.392392
chr1_201646001_201647000	0.111111	0.391746
chr1_201652001_201653000	0.0454545	0.391488
chr1_201698001_201699000	0.0555556	0.390883
chr1_201787001_201788000	0.0416667	0.391442
chr1_201869001_201870000	0.03125	0.390854
chr1_201874001_201875000	0.0454545	0.390549
chr1_201971001_201972000	0.125	0.39162
chr1_202009001_202010000	0.037037	0.390482
chr1_20213001_20214000	0.0344828	0.390461
chr1_202172001_202173000	0.0769231	0.390106
chr1_202425001_202426000	0.0769231	0.390262
chr1_202578001_202579000	0.0714286	0.390551
chr1_202625001_202626000	0.0344828	0.391277
chr1_20276001_20277000	0.0833333	0.390742
chr1_202881001_202882000	0.0526316	0.390963
chr1_20291001_20292000	0.333333	0.390958
chr1_203136001_203137000	0.0625	0.390422
chr1_203203001_203204000	0.111111	0.390446
chr1_203228001_203229000	0.111111	0.390648
chr1_203263001_203264000	0.0526316	0.390357
chr1_203269001_203270000	0.0625	0.390147
chr1_20327001_20328000	0.153846	0.390133
chr1_203327001_203328000	0.0769231	0.390074
chr1_203385001_203386000	0.333333	0.390231
chr1_203394001_203395000	0.125	0.390305
chr1_203406001_203407000	0.0666667	0.390106
chr1_203414001_203415000	0.25	0.390147
chr1_203418001_203419000	0.0769231	0.390065
chr1_203513001_203514000	0.142857	0.389674
chr1_203665001_203666000	0.1	0.38993
chr1_203672001_203673000	0.5	0.390163
chr1_203764001_203765000	0.03125	0.389096
chr1_203948001_203949000	0.0666667	0.388997
chr1_204101001_204102000	0.0625	0.38923
chr1_204274001_204275000	0.0833333	0.389027
chr1_204304001_204305000	0.25	0.388923
chr1_204369001_204370000	0.0833333	0.389201
chr1_204406001_204407000	0.0416667	0.389859
chr1_204428001_204429000	0.1	0.390389
chr1_204482001_204483000	0.0333333	0.389897
chr1_204566001_204567000	0.2	0.390247
chr1_204598001_204599000	0.0666667	0.390187
chr1_204677001_204678000	0.0769231	0.389301
chr1_204741001_204742000	0.2	0.389254
chr1_204788001_204789000	0.0833333	0.389107
chr1_204803001_204804000	0.0769231	0.389023
chr1_204835001_204836000	0.1	0.38936
chr1_205071001_205072000	0.157895	0.38977
chr1_205151001_205152000	0.0238095	0.390958
chr1_205289001_205290000	0.0192308	0.390286
chr1_205564001_205565000	0.285714	0.390276
chr1_20559001_20560000	0.0454545	0.390204
chr1_205597001_205598000	0.0454545	0.39021
chr1_205713001_205714000	0.166667	0.390175
chr1_205731001_205732000	0.0625	0.390268
chr1_20607001_20608000	0.0909091	0.390232
chr1_206116001_206117000	0.5	0.390234
chr1_206261001_206262000	0.047619	0.390022
chr1_206263001_206264000	0.0666667	0.38998
chr1_206292001_206293000	0.0588235	0.389802
chr1_206495001_206496000	0.03125	0.390227
chr1_206501001_206502000	0.125	0.390311
chr1_206556001_206557000	0.0833333	0.390363
chr1_206566001_206567000	0.0588235	0.390752
chr1_206619001_206620000	0.1	0.391819
chr1_206855001_206856000	0.0833333	0.391777
chr1_206857001_206858000	0.037037	0.391654
chr1_206916001_206917000	0.0333333	0.391199
chr1_206950001_206951000	0.111111	0.390611
chr1_206992001_206993000	0.0434783	0.390328
chr1_207028001_207029000	0.1	0.390076
chr1_20710001_20711000	0.1	0.389922
chr1_207111001_207112000	0.0714286	0.389842
chr1_207227001_207228000	0.0166667	0.389013
chr1_207238001_207239000	0.0769231	0.389548
chr1_207248001_207249000	0.2	0.389552
chr1_207279001_207280000	0.0454545	0.389278
chr1_207382001_207383000	0.142857	0.389357
chr1_207384001_207385000	0.2	0.389393
chr1_207385001_207386000	0.25	0.38938
chr1_207477001_207478000	0.131579	0.389871
chr1_207810001_207811000	0.0434783	0.389683
chr1_20781001_20782000	0.0434783	0.389621
chr1_207870001_207871000	0.0588235	0.389949
chr1_207905001_207906000	0.03125	0.390694
chr1_207926001_207927000	0.0384615	0.390302
chr1_207943001_207944000	0.04	0.390542
chr1_208093001_208094000	0.2	0.390408
chr1_208125001_208126000	0.0769231	0.390383
chr1_208143001_208144000	0.04	0.390332
chr1_208144001_208145000	0.0357143	0.390194
chr1_20823001_20824000	0.027027	0.389877
chr1_208391001_208392000	0.0416667	0.389222
chr1_208410001_208411000	0.2	0.38901
chr1_208442001_208443000	0.0333333	0.388684
chr1_208444001_208445000	0.125	0.388655
chr1_208484001_208485000	0.0344828	0.38833
chr1_208531001_208532000	0.0625	0.388228
chr1_208539001_208540000	0.111111	0.388189
chr1_208541001_208542000	0.0625	0.388249
chr1_208698001_208699000	0.111111	0.388454
chr1_208702001_208703000	0.0357143	0.389311
chr1_208749001_208750000	0.0666667	0.389381
chr1_208824001_208825000	0.0555556	0.389481
chr1_208912001_208913000	0.0555556	0.389972
chr1_208979001_208980000	0.0625	0.390084
chr1_209032001_209033000	0.0384615	0.390307
chr1_20907001_20908000	0.0714286	0.390227
chr1_209077001_209078000	0.047619	0.390318
chr1_209091001_209092000	0.166667	0.390292
chr1_209106001_209107000	0.125	0.390411
chr1_209178001_209179000	0.0263158	0.390705
chr1_209180001_209181000	0.333333	0.390705
chr1_209190001_209191000	0.0625	0.390761
chr1_209196001_209197000	0.0833333	0.390854
chr1_209331001_209332000	0.05	0.390702
chr1_209453001_209454000	0.0769231	0.390878
chr1_20946001_20947000	0.0625	0.390866
chr1_209469001_209470000	0.1	0.391074
chr1_209495001_209496000	0.142857	0.391106
chr1_209529001_209530000	0.0357143	0.391022
chr1_209563001_209564000	0.166667	0.391154
chr1_209632001_209633000	0.0588235	0.391163
chr1_209636001_209637000	0.333333	0.391207
chr1_209813001_209814000	0.0909091	0.391804
chr1_209993001_209994000	0.142857	0.391857
chr1_209997001_209998000	0.1	0.391822
chr1_210149001_210150000	0.0833333	0.392183
chr1_210150001_210151000	0.0833333	0.392273
chr1_210216001_210217000	0.166667	0.392357
chr1_210277001_210278000	0.142857	0.392357
chr1_210356001_210357000	0.0714286	0.392321
chr1_210363001_210364000	0.125	0.391689
chr1_210506001_210507000	0.0833333	0.391662
chr1_210520001_210521000	0.142857	0.391658
chr1_210548001_210549000	0.25	0.391686
chr1_21062001_21063000	0.0384615	0.391258
chr1_210753001_210754000	0.0714286	0.391366
chr1_210788001_210789000	0.0625	0.391989
chr1_210791001_210792000	0.0833333	0.392262
chr1_210893001_210894000	0.0625	0.392414
chr1_210895001_210896000	0.125	0.392476
chr1_210909001_210910000	0.0588235	0.392773
chr1_210934001_210935000	0.025641	0.393582
chr1_211013001_211014000	0.0625	0.393678
chr1_211018001_211019000	0.0454545	0.394107
chr1_21104001_21105000	0.05	0.394224
chr1_211077001_211078000	0.111111	0.394402
chr1_211115001_211116000	0.25	0.394402
chr1_211171001_211172000	0.0666667	0.39474
chr1_211175001_211176000	0.0588235	0.394933
chr1_211218001_211219000	0.166667	0.394959
chr1_211221001_211222000	0.0666667	0.395007
chr1_211301001_211302000	0.103448	0.395244
chr1_211354001_211355000	0.111111	0.395301
chr1_211367001_211368000	0.0714286	0.395275
chr1_211454001_211455000	0.0434783	0.395764
chr1_211466001_211467000	0.037037	0.396044
chr1_21154001_21155000	0.0714286	0.396127
chr1_211567001_211568000	0.0606061	0.396541
chr1_211578001_211579000	0.0625	0.396757
chr1_211579001_211580000	0.0625	0.39724
chr1_21159001_21160000	0.125	0.397287
chr1_211635001_211636000	0.125	0.397315
chr1_211667001_211668000	0.03125	0.397152
chr1_211699001_211700000	0.1	0.396851
chr1_211764001_211765000	0.0909091	0.396685
chr1_211879001_211880000	0.142857	0.39648
chr1_212010001_212011000	0.125	0.396388
chr1_212031001_212032000	0.0344828	0.39606
chr1_212055001_212056000	0.125	0.396038
chr1_212105001_212106000	0.0204082	0.395789
chr1_212110001_212111000	0.0666667	0.395418
chr1_212209001_212210000	0.0128205	0.394432
chr1_212295001_212296000	0.0555556	0.394217
chr1_212426001_212427000	0.25	0.394299
chr1_212457001_212458000	0.0204082	0.39381
chr1_212563001_212564000	0.0909091	0.394714
chr1_212619001_212620000	0.25	0.395107
chr1_212766001_212767000	0.166667	0.395066
chr1_212833001_212834000	0.111111	0.39498
chr1_212922001_212923000	0.5	0.395031
chr1_213005001_213006000	0.166667	0.394745
chr1_213018001_213019000	0.166667	0.394746
chr1_213030001_213031000	0.0263158	0.394877
chr1_213040001_213041000	0.142857	0.394877
chr1_213067001_213068000	0.04	0.395138
chr1_213289001_213290000	0.142857	0.395231
chr1_21337001_21338000	0.111111	0.395245
chr1_213388001_213389000	0.037037	0.395824
chr1_213391001_213392000	0.25	0.395827
chr1_213409001_213410000	0.0833333	0.395969
chr1_213480001_213481000	0.030303	0.39578
chr1_21351001_21352000	0.0625	0.395981
chr1_213532001_213533000	0.0714286	0.395987
chr1_213533001_213534000	0.0909091	0.395913
chr1_213549001_213550000	0.0833333	0.395848
chr1_213556001_213557000	0.027027	0.395388
chr1_213619001_213620000	0.0357143	0.395063
chr1_213632001_213633000	0.0625	0.395336
chr1_213635001_213636000	0.166667	0.395384
chr1_21367001_21368000	0.0588235	0.395407
chr1_213753001_213754000	0.0625	0.395492
chr1_213802001_213803000	0.142857	0.395707
chr1_213803001_213804000	0.0769231	0.396096
chr1_21392001_21393000	0.125	0.396123
chr1_213980001_213981000	0.142857	0.396201
chr1_213989001_213990000	0.0666667	0.396156
chr1_214068001_214069000	0.2	0.396097
chr1_214149001_214150000	0.0909091	0.396056
chr1_214158001_214159000	0.0102041	0.393626
chr1_214186001_214187000	0.0714286	0.393662
chr1_214189001_214190000	0.0416667	0.393649
chr1_21419001_21420000	0.111111	0.393845
chr1_21420001_21421000	0.0769231	0.393994
chr1_214204001_214205000	0.027027	0.394042
chr1_214208001_214209000	0.166667	0.39405
chr1_214228001_214229000	0.25	0.394114
chr1_214243001_214244000	0.0625	0.394279
chr1_214304001_214305000	0.111111	0.394279
chr1_214593001_214594000	0.0833333	0.394317
chr1_214601001_214602000	0.0526316	0.394634
chr1_214617001_214618000	0.333333	0.394696
chr1_214629001_214630000	0.1	0.394735
chr1_214630001_214631000	0.0833333	0.394735
chr1_214727001_214728000	0.0833333	0.394434
chr1_214824001_214825000	0.111111	0.394599
chr1_21488001_21489000	0.037037	0.394942
chr1_214898001_214899000	0.1875	0.395109
chr1_21492001_21493000	0.0714286	0.395193
chr1_214960001_214961000	0.5	0.395189
chr1_214999001_215000000	0.0555556	0.395293
chr1_215069001_215070000	0.1	0.395279
chr1_215104001_215105000	0.1875	0.395454
chr1_215423001_215424000	0.111111	0.395407
chr1_215584001_215585000	0.25	0.395493
chr1_215601001_215602000	0.166667	0.39557
chr1_215850001_215851000	0.0909091	0.395759
chr1_216073001_216074000	0.0625	0.395806
chr1_216247001_216248000	0.0666667	0.395829
chr1_216628001_216629000	0.0465116	0.395553
chr1_216661001_216662000	0.125	0.395569
chr1_216689001_216690000	0.125	0.395569
chr1_216871001_216872000	0.0217391	0.395476
chr1_216873001_216874000	0.0416667	0.395446
chr1_216934001_216935000	0.25	0.395506
chr1_217012001_217013000	0.166667	0.395502
chr1_217109001_217110000	0.0909091	0.39556
chr1_217114001_217115000	0.166667	0.395612
chr1_217338001_217339000	0.0714286	0.395444
chr1_217472001_217473000	0.0833333	0.395344
chr1_217587001_217588000	0.0526316	0.39508
chr1_217677001_217678000	0.05	0.394944
chr1_217814001_217815000	0.1	0.394957
chr1_217856001_217857000	0.0714286	0.394906
chr1_217859001_217860000	0.125	0.394906
chr1_21791001_21792000	0.125	0.394929
chr1_217917001_217918000	0.037037	0.394843
chr1_218038001_218039000	0.166667	0.394817
chr1_218077001_218078000	0.1	0.394827
chr1_218183001_218184000	0.166667	0.394838
chr1_218186001_218187000	0.1	0.394913
chr1_218272001_218273000	0.1	0.394993
chr1_218405001_218406000	0.0714286	0.394923
chr1_218413001_218414000	0.2	0.394914
chr1_218423001_218424000	0.1	0.394889
chr1_218484001_218485000	0.0555556	0.394889
chr1_218516001_218517000	0.1	0.394922
chr1_218525001_218526000	0.0454545	0.394547
chr1_21855001_21856000	0.04	0.394166
chr1_218590001_218591000	0.125	0.394246
chr1_218615001_218616000	0.0714286	0.394199
chr1_218621001_218622000	0.125	0.39414
chr1_218636001_218637000	0.0454545	0.394055
chr1_218655001_218656000	0.0625	0.393982
chr1_218867001_218868000	0.0588235	0.393981
chr1_218995001_218996000	0.05	0.393868
chr1_219163001_219164000	0.25	0.393855
chr1_219165001_219166000	0.1	0.393919
chr1_219288001_219289000	1	0.393926
chr1_219618001_219619000	0.0714286	0.393945
chr1_219723001_219724000	0.1	0.394064
chr1_219795001_219796000	0.166667	0.394099
chr1_219800001_219801000	0.0666667	0.394056
chr1_219902001_219903000	0.0909091	0.394083
chr1_219948001_219949000	0.0714286	0.394072
chr1_219949001_219950000	0.0909091	0.394138
chr1_220004001_220005000	0.0769231	0.39415
chr1_220014001_220015000	0.0526316	0.394108
chr1_220031001_220032000	0.166667	0.394074
chr1_220040001_220041000	0.1	0.394107
chr1_220041001_220042000	0.0714286	0.394299
chr1_220062001_220063000	0.0625	0.394358
chr1_22014001_22015000	0.0555556	0.394802
chr1_220211001_220212000	0.142857	0.395024
chr1_220427001_220428000	0.0606061	0.395256
chr1_220532001_220533000	0.0294118	0.394961
chr1_220539001_220540000	0.1	0.395004
chr1_220590001_220591000	0.125	0.394988
chr1_220592001_220593000	0.166667	0.394971
chr1_220620001_220621000	0.25	0.394982
chr1_220710001_220711000	0.0666667	0.395158
chr1_220759001_220760000	0.0384615	0.395266
chr1_220778001_220779000	0.142857	0.395266
chr1_220859001_220860000	0.0833333	0.395186
chr1_220865001_220866000	0.5	0.395009
chr1_22089001_22090000	0.0357143	0.395168
chr1_220905001_220906000	0.0588235	0.395101
chr1_221002001_221003000	0.0833333	0.39497
chr1_221027001_221028000	0.166667	0.394921
chr1_221035001_221036000	0.166667	0.394913
chr1_221088001_221089000	0.047619	0.39481
chr1_221091001_221092000	0.2	0.394779
chr1_221222001_221223000	0.125	0.394797
chr1_221382001_221383000	0.125	0.394807
chr1_221397001_221398000	0.125	0.394829
chr1_221433001_221434000	0.0714286	0.394922
chr1_221556001_221557000	0.125	0.394969
chr1_221558001_221559000	0.222222	0.395067
chr1_221671001_221672000	0.166667	0.395066
chr1_221694001_221695000	0.333333	0.395143
chr1_221937001_221938000	0.0909091	0.395334
chr1_221983001_221984000	0.0555556	0.395354
chr1_222112001_222113000	0.0666667	0.395517
chr1_222137001_222138000	0.027027	0.395432
chr1_222152001_222153000	0.0714286	0.395517
chr1_222161001_222162000	0.0666667	0.395587
chr1_222214001_222215000	0.0769231	0.395341
chr1_222397001_222398000	0.0588235	0.395403
chr1_222457001_222458000	0.5	0.395407
chr1_222482001_222483000	0.0416667	0.395872
chr1_222498001_222499000	0.05	0.396192
chr1_222526001_222527000	0.0833333	0.396303
chr1_222544001_222545000	0.0833333	0.396302
chr1_222569001_222570000	0.2	0.396337
chr1_222652001_222653000	0.0909091	0.396646
chr1_222659001_222660000	0.2	0.396637
chr1_222668001_222669000	0.0769231	0.396629
chr1_22271001_22272000	0.0588235	0.396191
chr1_222726001_222727000	0.05	0.396021
chr1_222847001_222848000	0.037037	0.396501
chr1_222884001_222885000	0.0689655	0.396285
chr1_222935001_222936000	0.181818	0.396315
chr1_222937001_222938000	0.111111	0.396235
chr1_223045001_223046000	0.166667	0.396412
chr1_223069001_223070000	0.142857	0.396739
chr1_223223001_223224000	0.0277778	0.397032
chr1_223342001_223343000	0.166667	0.39704
chr1_223382001_223383000	0.047619	0.396932
chr1_223408001_223409000	0.0666667	0.396847
chr1_223453001_223454000	0.0625	0.397008
chr1_223477001_223478000	0.0666667	0.397198
chr1_223543001_223544000	0.125	0.397283
chr1_223545001_223546000	0.0625	0.398245
chr1_223551001_223552000	0.1	0.398268
chr1_223570001_223571000	0.166667	0.398294
chr1_223573001_223574000	0.125	0.398515
chr1_223606001_223607000	0.0526316	0.398641
chr1_223621001_223622000	0.272727	0.399051
chr1_223622001_223623000	0.0769231	0.399131
chr1_224054001_224055000	0.2	0.399131
chr1_224097001_224098000	0.0952381	0.399219
chr1_224100001_224101000	0.166667	0.399219
chr1_224103001_224104000	0.0625	0.39928
chr1_224181001_224182000	0.0357143	0.399399
chr1_224201001_224202000	0.0555556	0.399378
chr1_224235001_224236000	0.0555556	0.399399
chr1_224239001_224240000	0.111111	0.398899
chr1_224254001_224255000	0.0909091	0.398805
chr1_224261001_224262000	0.111111	0.39878
chr1_224415001_224416000	0.05	0.399056
chr1_224527001_224528000	0.142857	0.399058
chr1_224746001_224747000	0.142857	0.399038
chr1_224776001_224777000	0.0666667	0.39905
chr1_22481001_22482000	0.0555556	0.398605
chr1_224956001_224957000	0.0555556	0.398292
chr1_224982001_224983000	0.047619	0.398615
chr1_225021001_225022000	0.2	0.398615
chr1_225024001_225025000	0.0714286	0.3987
chr1_22513001_22514000	0.111111	0.398247
chr1_225164001_225165000	0.0833333	0.398339
chr1_225165001_225166000	0.181818	0.398505
chr1_225291001_225292000	0.0588235	0.398663
chr1_225293001_225294000	0.0833333	0.398769
chr1_225294001_225295000	0.142857	0.399103
chr1_225315001_225316000	0.0769231	0.399286
chr1_225344001_225345000	0.0416667	0.399336
chr1_225357001_225358000	0.0714286	0.399583
chr1_225358001_225359000	0.142857	0.399898
chr1_225382001_225383000	0.333333	0.399918
chr1_225455001_225456000	0.0357143	0.400064
chr1_225573001_225574000	0.0833333	0.400095
chr1_225760001_225761000	0.0769231	0.400102
chr1_225770001_225771000	0.125	0.400187
chr1_22578001_22579000	0.25	0.399577
chr1_225785001_225786000	0.0833333	0.399925
chr1_22598001_22599000	0.0625	0.399765
chr1_226089001_226090000	0.0384615	0.399346
chr1_226281001_226282000	0.111111	0.399034
chr1_226413001_226414000	0.0357143	0.398924
chr1_226583001_226584000	0.047619	0.39938
chr1_22663001_22664000	0.5	0.399339
chr1_226687001_226688000	0.0769231	0.39934
chr1_22687001_22688000	0.0416667	0.399016
chr1_226914001_226915000	0.0384615	0.398827
chr1_227013001_227014000	0.0909091	0.398718
chr1_227057001_227058000	0.0769231	0.398682
chr1_227073001_227074000	0.0333333	0.399685
chr1_227087001_227088000	0.0714286	0.40001
chr1_227090001_227091000	0.0909091	0.400203
chr1_227113001_227114000	0.1	0.400289
chr1_227115001_227116000	0.0666667	0.400864
chr1_227175001_227176000	0.0416667	0.400479
chr1_227185001_227186000	0.0666667	0.400814
chr1_22731001_22732000	0.0357143	0.400622
chr1_227405001_227406000	0.0909091	0.400866
chr1_227525001_227526000	0.0833333	0.400806
chr1_227783001_227784000	0.136364	0.401188
chr1_227814001_227815000	0.037037	0.401361
chr1_227910001_227911000	0.08	0.401462
chr1_228051001_228052000	0.1	0.401474
chr1_228056001_228057000	0.103448	0.401416
chr1_228272001_228273000	0.0555556	0.401309
chr1_22844001_22845000	0.0344828	0.401736
chr1_228712001_228713000	0.166667	0.401833
chr1_228798001_228799000	0.133333	0.401721
chr1_228818001_228819000	0.0714286	0.401598
chr1_228844001_228845000	0.111111	0.401619
chr1_228845001_228846000	0.25	0.401648
chr1_228888001_228889000	0.05	0.401541
chr1_228895001_228896000	0.142857	0.401512
chr1_228933001_228934000	0.125	0.40151
chr1_229031001_229032000	0.0909091	0.401629
chr1_229169001_229170000	0.1	0.401552
chr1_229278001_229279000	0.142857	0.401789
chr1_229803001_229804000	0.125	0.401924
chr1_229835001_229836000	0.0714286	0.401867
chr1_229870001_229871000	0.142857	0.401914
chr1_229910001_229911000	0.0344828	0.401773
chr1_229976001_229977000	0.0588235	0.401723
chr1_230128001_230129000	0.0769231	0.401706
chr1_230188001_230189000	0.2	0.401464
chr1_230198001_230199000	0.0666667	0.401532
chr1_230213001_230214000	0.0714286	0.401885
chr1_230246001_230247000	0.0714286	0.401911
chr1_230264001_230265000	0.04	0.40238
chr1_230305001_230306000	0.0625	0.402417
chr1_230336001_230337000	0.0212766	0.402858
chr1_230362001_230363000	0.111111	0.403136
chr1_230364001_230365000	0.05	0.403148
chr1_230387001_230388000	0.0434783	0.403532
chr1_230434001_230435000	0.0555556	0.403413
chr1_230470001_230471000	0.0555556	0.403809
chr1_230475001_230476000	0.0833333	0.403943
chr1_230526001_230527000	0.166667	0.404172
chr1_230693001_230694000	0.0666667	0.404261
chr1_230792001_230793000	0.0769231	0.404434
chr1_230870001_230871000	0.0512821	0.404038
chr1_230881001_230882000	0.0526316	0.403895
chr1_230922001_230923000	0.0625	0.403824
chr1_231000001_231001000	0.0833333	0.403535
chr1_231008001_231009000	0.0606061	0.403244
chr1_231204001_231205000	0.05	0.402723
chr1_231207001_231208000	0.111111	0.402276
chr1_231213001_231214000	0.0555556	0.402178
chr1_231264001_231265000	0.05	0.402732
chr1_23148001_23149000	0.2	0.402764
chr1_231607001_231608000	0.2	0.402732
chr1_231695001_231696000	0.027027	0.403069
chr1_231731001_231732000	0.0625	0.402982
chr1_231784001_231785000	0.0625	0.403044
chr1_231915001_231916000	0.25	0.403431
chr1_232046001_232047000	0.0833333	0.40368
chr1_232105001_232106000	0.142857	0.403793
chr1_232170001_232171000	0.125	0.403874
chr1_232256001_232257000	0.1	0.403369
[truncated: 38,440 more rows]

## Sheet: 2-cell
Fig 2F panel 5. The 5fCpG level and DNA methylation level in 5fCpG-marked 1-kb bins of 2-cell.
Position	fCpG percentage	5mC percertage from GSE81233
chr1_100070001_100071000	0.0238095	0.201978
chr1_100236001_100237000	0.0833333	0.174193
chr1_100264001_100265000	0.0833333	0.298714
chr1_100308001_100309000	0.0526316	0.324764
chr1_100530001_100531000	0.166667	0.403964
chr1_100729001_100730000	0.0526316	0.410938
chr1_101037001_101038000	0.04	0.325765
chr1_101043001_101044000	0.0909091	0.325382
chr1_101211001_101212000	0.0833333	0.28253
chr1_101309001_101310000	0.125	0.312332
chr1_10132001_10133000	0.5	0.352377
chr1_101341001_101342000	0.0588235	0.347226
chr1_101443001_101444000	0.047619	0.374593
chr1_101533001_101534000	0.3	0.374856
chr1_101625001_101626000	0.0625	0.380908
chr1_101731001_101732000	0.125	0.367935
chr1_101738001_101739000	0.125	0.369859
chr1_101740001_101741000	0.166667	0.369307
chr1_101813001_101814000	0.166667	0.365744
chr1_101882001_101883000	0.166667	0.363784
chr1_101923001_101924000	0.0666667	0.36471
chr1_101943001_101944000	0.2	0.363982
chr1_102026001_102027000	0.0833333	0.360745
chr1_102068001_102069000	0.05	0.340784
chr1_102371001_102372000	0.166667	0.341227
chr1_102620001_102621000	0.0833333	0.356042
chr1_102683001_102684000	0.1	0.358713
chr1_102731001_102732000	0.0666667	0.358056
chr1_102909001_102910000	0.0666667	0.378848
chr1_103105001_103106000	0.2	0.38082
chr1_103124001_103125000	0.166667	0.346683
chr1_10339001_10340000	0.0555556	0.347802
chr1_103398001_103399000	0.0555556	0.354447
chr1_1035001_1036000	0.0416667	0.382206
chr1_103542001_103543000	0.125	0.381973
chr1_103728001_103729000	0.125	0.383639
chr1_103754001_103755000	0.0625	0.381445
chr1_104044001_104045000	0.0833333	0.379718
chr1_104091001_104092000	0.0666667	0.385154
chr1_104155001_104156000	0.0714286	0.386332
chr1_104465001_104466000	0.0909091	0.397296
chr1_104482001_104483000	0.0833333	0.396472
chr1_104547001_104548000	0.333333	0.396753
chr1_104549001_104550000	0.166667	0.403548
chr1_104629001_104630000	0.142857	0.403477
chr1_104758001_104759000	0.0769231	0.402432
chr1_104764001_104765000	0.111111	0.405015
chr1_104844001_104845000	0.0555556	0.413568
chr1_104850001_104851000	0.5	0.413568
chr1_104915001_104916000	0.111111	0.409552
chr1_104916001_104917000	0.25	0.410066
chr1_10499001_10500000	0.04	0.415301
chr1_105005001_105006000	0.0714286	0.407568
chr1_105090001_105091000	0.111111	0.40517
chr1_105129001_105130000	0.0769231	0.39863
chr1_105151001_105152000	0.142857	0.398529
chr1_105201001_105202000	0.25	0.39973
chr1_105203001_105204000	0.125	0.400865
chr1_105301001_105302000	0.166667	0.401665
chr1_105304001_105305000	0.0625	0.401391
chr1_105363001_105364000	0.222222	0.40419
chr1_105364001_105365000	0.1	0.40511
chr1_105389001_105390000	0.125	0.405945
chr1_105480001_105481000	0.0714286	0.410957
chr1_105490001_105491000	0.0588235	0.413234
chr1_105786001_105787000	0.0555556	0.413299
chr1_105790001_105791000	0.0714286	0.414432
chr1_105929001_105930000	0.142857	0.415187
chr1_106158001_106159000	0.111111	0.41439
chr1_106625001_106626000	0.0666667	0.409352
chr1_106627001_106628000	0.166667	0.409352
chr1_106641001_106642000	0.05	0.397944
chr1_10668001_10669000	0.0454545	0.40043
chr1_106783001_106784000	0.111111	0.40336
chr1_106847001_106848000	0.142857	0.403926
chr1_106947001_106948000	0.0588235	0.40421
chr1_106953001_106954000	0.5	0.404368
chr1_106964001_106965000	0.166667	0.399471
chr1_107066001_107067000	0.0526316	0.397832
chr1_107154001_107155000	0.0769231	0.395899
chr1_107165001_107166000	0.047619	0.395439
chr1_107407001_107408000	0.0909091	0.394793
chr1_10741001_10742000	0.166667	0.362209
chr1_107455001_107456000	0.0909091	0.360153
chr1_107475001_107476000	0.0555556	0.358626
chr1_107495001_107496000	0.0769231	0.357215
chr1_107513001_107514000	0.166667	0.357215
chr1_107564001_107565000	0.0714286	0.356502
chr1_107619001_107620000	0.0909091	0.356583
chr1_107861001_107862000	0.0909091	0.355402
chr1_10806001_10807000	0.0555556	0.330925
chr1_108083001_108084000	0.0454545	0.328593
chr1_108117001_108118000	0.142857	0.328747
chr1_108163001_108164000	0.111111	0.328885
chr1_108277001_108278000	0.125	0.335795
chr1_108280001_108281000	0.125	0.337191
chr1_108464001_108465000	0.333333	0.337099
chr1_108747001_108748000	0.5	0.337185
chr1_10875001_10876000	0.25	0.324162
chr1_108904001_108905000	0.166667	0.325342
chr1_108933001_108934000	0.5	0.3254
chr1_109087001_109088000	0.1	0.323468
chr1_109154001_109155000	0.1	0.323968
chr1_109201001_109202000	0.0769231	0.324817
chr1_109223001_109224000	0.0714286	0.327108
chr1_109471001_109472000	0.0625	0.32856
chr1_109599001_109600000	0.05	0.326862
chr1_109605001_109606000	0.0952381	0.330221
chr1_109617001_109618000	0.0384615	0.329269
chr1_109711001_109712000	0.0625	0.328838
chr1_109933001_109934000	0.0666667	0.329424
chr1_109948001_109949000	0.0833333	0.330947
chr1_110047001_110048000	0.0666667	0.328684
chr1_11013001_11014000	0.0294118	0.331035
chr1_110187001_110188000	0.111111	0.321421
chr1_110327001_110328000	0.0909091	0.319099
chr1_110401001_110402000	0.0833333	0.320964
chr1_110510001_110511000	0.111111	0.320466
chr1_110646001_110647000	0.125	0.32046
chr1_110656001_110657000	0.1	0.321564
chr1_110665001_110666000	0.166667	0.320866
chr1_110666001_110667000	0.125	0.321029
chr1_110980001_110981000	0.0714286	0.31854
chr1_111065001_111066000	0.111111	0.31636
chr1_111088001_111089000	0.0666667	0.314812
chr1_111130001_111131000	0.125	0.313961
chr1_111136001_111137000	0.25	0.315947
chr1_1112001_1113000	0.027027	0.306095
chr1_111410001_111411000	0.142857	0.306746
chr1_111578001_111579000	0.0714286	0.308084
chr1_111613001_111614000	0.0833333	0.308315
chr1_111618001_111619000	0.0588235	0.309222
chr1_111622001_111623000	0.047619	0.317821
chr1_111783001_111784000	0.166667	0.317615
chr1_111879001_111880000	0.0625	0.320969
chr1_111880001_111881000	0.333333	0.32264
chr1_111903001_111904000	0.5	0.321825
chr1_111905001_111906000	0.0833333	0.320567
chr1_111959001_111960000	0.0714286	0.321821
chr1_111966001_111967000	0.0833333	0.324735
chr1_111989001_111990000	0.0666667	0.32527
chr1_111992001_111993000	0.0294118	0.311881
chr1_112006001_112007000	0.125	0.31396
chr1_112030001_112031000	0.047619	0.312162
chr1_112043001_112044000	0.111111	0.31179
chr1_112112001_112113000	0.166667	0.310863
chr1_112733001_112734000	0.0588235	0.30713
chr1_11275001_11276000	0.125	0.307569
chr1_112771001_112772000	0.333333	0.307625
chr1_11288001_11289000	0.03125	0.311615
chr1_112964001_112965000	0.0588235	0.313391
chr1_113036001_113037000	0.0833333	0.310059
chr1_113330001_113331000	0.0833333	0.308561
chr1_113408001_113409000	0.0909091	0.304127
chr1_113536001_113537000	0.0277778	0.300582
chr1_113591001_113592000	0.027027	0.296477
chr1_113608001_113609000	0.0588235	0.298202
chr1_11396001_11397000	0.0416667	0.29561
chr1_114143001_114144000	0.142857	0.297692
chr1_114179001_114180000	0.0714286	0.302444
chr1_114424001_114425000	0.2	0.303261
chr1_114443001_114444000	0.1	0.306334
chr1_114606001_114607000	0.25	0.306881
chr1_114850001_114851000	0.1	0.30705
chr1_114909001_114910000	0.25	0.306815
chr1_114913001_114914000	0.25	0.306464
chr1_115000001_115001000	0.111111	0.306573
chr1_115174001_115175000	0.0357143	0.30907
chr1_115206001_115207000	0.0833333	0.3089
chr1_115238001_115239000	0.0769231	0.308988
chr1_115265001_115266000	0.0416667	0.309963
chr1_115399001_115400000	0.5	0.309941
chr1_115437001_115438000	0.125	0.310334
chr1_115478001_115479000	0.142857	0.310796
chr1_115559001_115560000	0.125	0.311427
chr1_115691001_115692000	0.0714286	0.310463
chr1_115952001_115953000	0.0666667	0.309968
chr1_115965001_115966000	0.166667	0.30979
chr1_116096001_116097000	0.111111	0.309352
chr1_116100001_116101000	0.0769231	0.309303
chr1_116153001_116154000	0.0833333	0.309057
chr1_116181001_116182000	0.1	0.313252
chr1_116258001_116259000	0.125	0.313198
chr1_116373001_116374000	0.125	0.312501
chr1_116383001_116384000	0.0526316	0.311767
chr1_116395001_116396000	0.166667	0.311743
chr1_116403001_116404000	0.0833333	0.31158
chr1_116680001_116681000	0.142857	0.311703
chr1_116756001_116757000	0.0625	0.313417
chr1_116791001_116792000	0.0909091	0.313626
chr1_116814001_116815000	0.0833333	0.312888
chr1_116885001_116886000	0.1	0.312565
chr1_11698001_11699000	0.0357143	0.311366
chr1_117002001_117003000	0.111111	0.31115
chr1_117057001_117058000	0.0666667	0.310065
chr1_117117001_117118000	0.0588235	0.311384
chr1_117123001_117124000	0.0714286	0.311907
chr1_117163001_117164000	0.0714286	0.313458
chr1_117184001_117185000	0.0833333	0.314038
chr1_117356001_117357000	0.0526316	0.314832
chr1_117367001_117368000	0.0769231	0.313693
chr1_117377001_117378000	0.111111	0.312373
chr1_117530001_117531000	0.0454545	0.314119
chr1_117594001_117595000	0.0384615	0.316973
chr1_117653001_117654000	0.0416667	0.318591
chr1_11769001_11770000	0.1	0.314542
chr1_117806001_117807000	0.0625	0.314463
chr1_117843001_117844000	0.142857	0.315634
chr1_117859001_117860000	0.0555556	0.316188
chr1_117863001_117864000	0.0714286	0.316
chr1_117869001_117870000	0.111111	0.313925
chr1_118114001_118115000	0.05	0.313163
chr1_118265001_118266000	0.0909091	0.313666
chr1_118266001_118267000	0.0769231	0.31523
chr1_118361001_118362000	0.0769231	0.315509
chr1_118394001_118395000	0.25	0.315469
chr1_118511001_118512000	0.0666667	0.3156
chr1_118824001_118825000	0.111111	0.31695
chr1_118841001_118842000	0.0769231	0.317345
chr1_118875001_118876000	0.0769231	0.317512
chr1_118965001_118966000	0.166667	0.31759
chr1_118983001_118984000	0.125	0.318675
chr1_119115001_119116000	0.0714286	0.320255
chr1_119150001_119151000	0.0909091	0.320196
chr1_119250001_119251000	0.1	0.321084
chr1_119265001_119266000	0.2	0.321662
chr1_119373001_119374000	0.142857	0.321691
chr1_119566001_119567000	0.117647	0.322471
chr1_11961001_11962000	0.0333333	0.320192
chr1_119630001_119631000	0.125	0.320527
chr1_119720001_119721000	0.166667	0.321434
chr1_119958001_119959000	0.0714286	0.320751
chr1_120073001_120074000	0.142857	0.320605
chr1_120223001_120224000	0.0833333	0.320502
chr1_12041001_12042000	0.025	0.314632
chr1_120425001_120426000	0.105263	0.313289
chr1_120451001_120452000	0.0833333	0.313046
chr1_120461001_120462000	0.0666667	0.31431
chr1_120487001_120488000	0.0555556	0.317353
chr1_120522001_120523000	0.0555556	0.317824
chr1_120528001_120529000	0.166667	0.31789
chr1_120533001_120534000	0.0833333	0.319262
chr1_120536001_120537000	0.125	0.319235
chr1_120541001_120542000	0.111111	0.319546
chr1_120557001_120558000	0.04	0.320652
chr1_120576001_120577000	0.166667	0.320712
chr1_120589001_120590000	0.166667	0.321122
chr1_120609001_120610000	0.1	0.320996
chr1_120611001_120612000	0.03125	0.292073
chr1_120620001_120621000	0.0625	0.291947
chr1_120681001_120682000	0.0625	0.291404
chr1_12075001_12076000	0.025641	0.292277
chr1_120848001_120849000	0.5	0.292635
chr1_1211001_1212000	0.0357143	0.292906
chr1_121144001_121145000	0.0909091	0.294099
chr1_121145001_121146000	0.0833333	0.294831
chr1_121276001_121277000	0.25	0.294968
chr1_121319001_121320000	0.0714286	0.295764
chr1_121325001_121326000	0.1	0.296205
chr1_121356001_121357000	0.0344828	0.296447
chr1_121362001_121363000	0.0322581	0.296531
chr1_121364001_121365000	0.0227273	0.295857
chr1_121372001_121373000	0.0285714	0.295971
chr1_121427001_121428000	0.0512821	0.296438
chr1_121459001_121460000	0.0909091	0.296624
chr1_121471001_121472000	0.0666667	0.296886
chr1_121472001_121473000	0.0208333	0.296116
chr1_12217001_12218000	0.0555556	0.295701
chr1_12264001_12265000	0.1	0.296885
chr1_12303001_12304000	0.0294118	0.29953
chr1_12318001_12319000	0.0588235	0.299442
chr1_12361001_12362000	0.0625	0.299882
chr1_125001_126000	0.125	0.299921
chr1_12672001_12673000	0.0384615	0.299863
chr1_12675001_12676000	0.0714286	0.29817
chr1_12864001_12865000	0.142857	0.298296
chr1_12903001_12904000	0.125	0.297945
chr1_12926001_12927000	0.0294118	0.298304
chr1_12948001_12949000	0.0555556	0.298245
chr1_13050001_13051000	0.5	0.298104
chr1_1315001_1316000	0.1	0.297909
chr1_1320001_1321000	0.25	0.304527
chr1_13219001_13220000	0.111111	0.303871
chr1_13322001_13323000	0.0714286	0.303824
chr1_13556001_13557000	0.142857	0.30362
chr1_13842001_13843000	0.0526316	0.303189
chr1_13852001_13853000	0.0212766	0.30123
chr1_14043001_14044000	0.0714286	0.301152
chr1_14128001_14129000	0.030303	0.300089
chr1_14214001_14215000	0.0454545	0.300016
chr1_14235001_14236000	0.166667	0.300292
chr1_142556001_142557000	0.285714	0.30046
chr1_142557001_142558000	0.0909091	0.300726
chr1_142561001_142562000	0.0769231	0.301164
chr1_142574001_142575000	0.125	0.301404
chr1_142577001_142578000	0.166667	0.301386
chr1_142585001_142586000	0.0769231	0.300596
chr1_142590001_142591000	0.0909091	0.3005
chr1_142592001_142593000	0.0588235	0.29957
chr1_142595001_142596000	0.05	0.298476
chr1_142599001_142600000	0.111111	0.297974
chr1_142604001_142605000	0.142857	0.298
chr1_142611001_142612000	0.125	0.297846
chr1_142622001_142623000	0.125	0.297586
chr1_142625001_142626000	0.5	0.299036
chr1_142649001_142650000	0.0526316	0.298078
chr1_142650001_142651000	0.0555556	0.297657
chr1_142653001_142654000	0.0909091	0.297124
chr1_142694001_142695000	0.125	0.297173
chr1_142708001_142709000	0.0526316	0.297429
chr1_142713001_142714000	0.0952381	0.297605
chr1_142792001_142793000	0.05	0.299255
chr1_142797001_142798000	0.111111	0.299641
chr1_142809001_142810000	0.2	0.29991
chr1_142827001_142828000	0.142857	0.299924
chr1_142833001_142834000	0.25	0.299918
chr1_142841001_142842000	0.25	0.299918
chr1_142843001_142844000	0.1	0.30022
chr1_142855001_142856000	0.125	0.300457
chr1_142857001_142858000	0.166667	0.300457
chr1_142858001_142859000	0.0833333	0.300826
chr1_142860001_142861000	0.0666667	0.300756
chr1_142882001_142883000	0.142857	0.300758
chr1_142885001_142886000	0.0416667	0.301818
chr1_142887001_142888000	0.0333333	0.302348
chr1_142897001_142898000	0.125	0.301738
chr1_142898001_142899000	0.0588235	0.301183
chr1_142911001_142912000	0.166667	0.301253
chr1_142914001_142915000	0.0526316	0.300193
chr1_142917001_142918000	0.0833333	0.299261
chr1_142935001_142936000	0.142857	0.29937
chr1_142949001_142950000	0.176471	0.299942
chr1_142950001_142951000	0.166667	0.300222
chr1_142953001_142954000	0.2	0.300226
chr1_142954001_142955000	0.111111	0.300188
chr1_142961001_142962000	0.0909091	0.300329
chr1_143119001_143120000	0.0434783	0.300424
chr1_143120001_143121000	0.0714286	0.300734
chr1_143142001_143143000	0.111111	0.300949
chr1_143149001_143150000	0.0384615	0.302444
chr1_143152001_143153000	0.1	0.302243
chr1_14318001_14319000	0.0714286	0.303806
chr1_143251001_143252000	0.0625	0.304198
chr1_143252001_143253000	0.125	0.304381
chr1_143278001_143279000	0.0526316	0.296789
chr1_143281001_143282000	0.0740741	0.294285
chr1_143385001_143386000	0.142857	0.294308
chr1_143415001_143416000	0.125	0.29437
chr1_143421001_143422000	0.0434783	0.294416
chr1_143431001_143432000	0.1	0.294718
chr1_143434001_143435000	0.0909091	0.294629
chr1_143448001_143449000	0.0714286	0.294921
chr1_143453001_143454000	0.0666667	0.294238
chr1_143461001_143462000	0.166667	0.29445
chr1_143468001_143469000	0.0357143	0.293036
chr1_143470001_143471000	0.0714286	0.292684
chr1_143474001_143475000	0.0909091	0.291962
chr1_143477001_143478000	0.111111	0.291827
chr1_143487001_143488000	0.0714286	0.291543
chr1_143488001_143489000	0.0869565	0.291026
chr1_143490001_143491000	0.0714286	0.290843
chr1_143541001_143542000	0.111111	0.290923
chr1_143766001_143767000	0.166667	0.290787
chr1_14392001_14393000	0.0416667	0.291812
chr1_143972001_143973000	0.125	0.291926
chr1_144074001_144075000	0.05	0.292215
chr1_14419001_14420000	0.125	0.292523
chr1_144388001_144389000	0.1	0.292523
chr1_144535001_144536000	0.0555556	0.29209
chr1_144590001_144591000	0.0714286	0.292001
chr1_144606001_144607000	0.166667	0.292115
chr1_144621001_144622000	0.0769231	0.292723
chr1_14474001_14475000	0.0384615	0.294022
chr1_144819001_144820000	0.111111	0.294929
chr1_144821001_144822000	0.125	0.295515
chr1_144830001_144831000	0.0833333	0.295778
chr1_144836001_144837000	0.0714286	0.295724
chr1_144844001_144845000	0.0909091	0.297633
chr1_144845001_144846000	0.125	0.298042
chr1_144913001_144914000	0.0625	0.298444
chr1_144936001_144937000	0.0769231	0.298386
chr1_144984001_144985000	0.0588235	0.29796
chr1_144997001_144998000	0.04	0.296837
chr1_145034001_145035000	0.0833333	0.295756
chr1_145052001_145053000	0.1	0.296223
chr1_145059001_145060000	0.0714286	0.29587
chr1_145083001_145084000	0.0555556	0.295654
chr1_145090001_145091000	0.181818	0.295573
chr1_145101001_145102000	0.111111	0.295589
chr1_145109001_145110000	0.027027	0.293864
chr1_145132001_145133000	0.0434783	0.294419
chr1_145184001_145185000	0.125	0.293541
chr1_145190001_145191000	0.125	0.293574
chr1_145192001_145193000	0.111111	0.293491
chr1_145194001_145195000	0.0333333	0.292871
chr1_145200001_145201000	0.0833333	0.292898
chr1_145210001_145211000	0.05	0.290368
chr1_145211001_145212000	0.125	0.290431
chr1_145221001_145222000	0.166667	0.290664
chr1_145223001_145224000	0.25	0.290774
chr1_145249001_145250000	0.0555556	0.292029
chr1_145267001_145268000	0.0555556	0.292856
chr1_145291001_145292000	0.125	0.293308
chr1_145292001_145293000	0.272727	0.294073
chr1_145294001_145295000	0.0909091	0.295683
chr1_145295001_145296000	0.0666667	0.29707
chr1_145302001_145303000	0.117647	0.298554
chr1_145307001_145308000	0.3	0.299261
chr1_145413001_145414000	0.25	0.299038
chr1_145454001_145455000	0.1	0.299665
chr1_145491001_145492000	0.142857	0.300053
chr1_145512001_145513000	0.0526316	0.299906
chr1_145600001_145601000	0.05	0.300601
chr1_145620001_145621000	0.0526316	0.300785
chr1_145669001_145670000	0.25	0.300826
chr1_14614001_14615000	0.125	0.301106
chr1_146306001_146307000	0.125	0.301411
chr1_146383001_146384000	0.0454545	0.301939
chr1_146387001_146388000	0.1	0.302522
chr1_146479001_146480000	0.1	0.302596
chr1_146502001_146503000	0.0714286	0.302521
chr1_146518001_146519000	0.125	0.302476
chr1_146660001_146661000	0.0588235	0.303114
chr1_146677001_146678000	0.25	0.303208
chr1_146816001_146817000	0.0526316	0.303788
chr1_146875001_146876000	0.125	0.304577
chr1_146876001_146877000	0.0588235	0.306079
chr1_146903001_146904000	0.1	0.306049
chr1_146939001_146940000	0.0666667	0.30683
chr1_146973001_146974000	0.0555556	0.306872
chr1_147181001_147182000	0.05	0.307044
chr1_147280001_147281000	0.04	0.306934
chr1_14758001_14759000	0.0666667	0.307475
chr1_14760001_14761000	0.0625	0.308491
chr1_147776001_147777000	0.142857	0.306855
chr1_147953001_147954000	0.142857	0.306821
chr1_148020001_148021000	0.1	0.307677
chr1_148212001_148213000	0.25	0.307677
chr1_148213001_148214000	0.166667	0.307643
chr1_148219001_148220000	0.0714286	0.307661
chr1_148223001_148224000	0.5	0.307668
chr1_148303001_148304000	0.5	0.307691
chr1_148331001_148332000	0.047619	0.307691
chr1_148516001_148517000	0.111111	0.307596
chr1_14854001_14855000	0.111111	0.307164
chr1_148544001_148545000	0.05	0.305859
chr1_148580001_148581000	0.125	0.306143
chr1_148586001_148587000	0.0714286	0.306597
chr1_148851001_148852000	0.1	0.306283
chr1_148893001_148894000	0.222222	0.305891
chr1_14891001_14892000	0.0909091	0.305868
chr1_148921001_148922000	0.166667	0.305924
chr1_148937001_148938000	0.25	0.305955
chr1_148948001_148949000	0.0588235	0.305378
chr1_149021001_149022000	0.0555556	0.305275
chr1_149028001_149029000	0.0769231	0.304636
chr1_149034001_149035000	0.0384615	0.30384
chr1_149035001_149036000	0.09375	0.304161
chr1_149092001_149093000	0.166667	0.303737
chr1_149099001_149100000	0.125	0.303466
chr1_14910001_14911000	0.047619	0.30368
chr1_149104001_149105000	0.333333	0.303462
chr1_149151001_149152000	0.0833333	0.303278
chr1_149158001_149159000	0.04	0.302456
chr1_149227001_149228000	0.2	0.302314
chr1_149229001_149230000	0.5	0.302293
chr1_149232001_149233000	0.0357143	0.301521
chr1_149238001_149239000	0.0333333	0.301748
chr1_149274001_149275000	0.166667	0.301739
chr1_149298001_149299000	0.016129	0.297958
chr1_149309001_149310000	0.153846	0.297743
chr1_149310001_149311000	0.142857	0.297689
chr1_149368001_149369000	0.0909091	0.297356
chr1_149416001_149417000	0.5	0.297356
chr1_149430001_149431000	0.125	0.297318
chr1_149566001_149567000	0.142857	0.297309
chr1_149610001_149611000	0.125	0.297247
chr1_149611001_149612000	0.125	0.297247
chr1_149656001_149657000	0.125	0.297019
chr1_149684001_149685000	0.0140845	0.291988
chr1_149691001_149692000	0.0909091	0.291868
chr1_149695001_149696000	0.125	0.291846
chr1_149713001_149714000	0.1	0.291688
chr1_149879001_149880000	0.0263158	0.290863
chr1_149909001_149910000	0.0833333	0.290495
chr1_149963001_149964000	0.2	0.290768
chr1_149996001_149997000	0.0588235	0.290621
chr1_150066001_150067000	0.25	0.290645
chr1_15007001_15008000	0.0588235	0.290086
chr1_150110001_150111000	0.0526316	0.290614
chr1_150130001_150131000	0.05	0.291276
chr1_150537001_150538000	0.0384615	0.291851
chr1_15063001_15064000	0.0555556	0.291709
chr1_15077001_15078000	0.0714286	0.29169
chr1_150782001_150783000	0.0588235	0.291964
chr1_15114001_15115000	0.0454545	0.290979
chr1_151144001_151145000	0.0666667	0.29157
chr1_151145001_151146000	0.0322581	0.29235
chr1_151216001_151217000	0.0454545	0.292628
chr1_151223001_151224000	0.027027	0.292011
chr1_151373001_151374000	0.0294118	0.291446
chr1_1515001_1516000	0.0344828	0.290632
chr1_1517001_1518000	0.0454545	0.290181
chr1_151920001_151921000	0.0196078	0.289232
chr1_152004001_152005000	0.166667	0.28921
chr1_152228001_152229000	0.142857	0.293124
chr1_152261001_152262000	0.1	0.293211
chr1_152406001_152407000	0.166667	0.293525
chr1_152587001_152588000	0.125	0.293773
chr1_152588001_152589000	0.2	0.293902
chr1_15263001_15264000	0.0833333	0.29336
chr1_152631001_152632000	0.111111	0.293258
chr1_152665001_152666000	0.0434783	0.294004
chr1_152806001_152807000	0.0769231	0.294336
chr1_152930001_152931000	0.125	0.294559
chr1_152943001_152944000	0.0714286	0.294921
chr1_153082001_153083000	0.111111	0.294988
chr1_153096001_153097000	0.05	0.295244
chr1_15316001_15317000	0.04	0.29452
chr1_153226001_153227000	0.5	0.294497
chr1_153254001_153255000	0.125	0.294405
chr1_153289001_153290000	0.0555556	0.29475
chr1_153319001_153320000	0.037037	0.294325
chr1_153527001_153528000	0.176471	0.293208
chr1_153883001_153884000	0.0714286	0.293446
chr1_154039001_154040000	0.0357143	0.294055
chr1_15418001_15419000	0.0263158	0.293927
chr1_154443001_154444000	0.030303	0.294869
chr1_154508001_154509000	0.0625	0.29588
chr1_154665001_154666000	0.2	0.295892
chr1_154683001_154684000	0.0833333	0.296087
chr1_154743001_154744000	0.1	0.296293
chr1_154749001_154750000	0.0666667	0.296627
chr1_154894001_154895000	0.0357143	0.297309
chr1_154939001_154940000	0.0666667	0.297308
chr1_154993001_154994000	0.1	0.297268
chr1_155081001_155082000	0.2	0.297273
chr1_155506001_155507000	0.0416667	0.298103
chr1_15556001_15557000	0.04	0.297573
chr1_155604001_155605000	0.0833333	0.297477
chr1_155885001_155886000	0.0384615	0.298263
chr1_155954001_155955000	0.0588235	0.299155
chr1_155957001_155958000	0.0434783	0.29952
chr1_156081001_156082000	0.05	0.299645
chr1_156248001_156249000	0.0833333	0.300123
chr1_156363001_156364000	0.0454545	0.299919
chr1_15660001_15661000	0.0333333	0.299845
chr1_156743001_156744000	0.0526316	0.300186
chr1_157042001_157043000	0.125	0.300237
chr1_15714001_15715000	0.0277778	0.299443
chr1_157208001_157209000	0.0625	0.299372
chr1_157314001_157315000	0.04	0.299919
chr1_157352001_157353000	0.2	0.299806
chr1_157384001_157385000	0.2	0.299374
chr1_157487001_157488000	0.0909091	0.299251
chr1_157523001_157524000	0.333333	0.299232
chr1_157528001_157529000	0.25	0.298832
chr1_157530001_157531000	0.0625	0.298866
chr1_157539001_157540000	0.333333	0.2988
chr1_157551001_157552000	0.0666667	0.298354
chr1_157769001_157770000	0.111111	0.298379
chr1_157872001_157873000	0.111111	0.298753
chr1_157875001_157876000	0.2	0.298925
chr1_158032001_158033000	0.0333333	0.29831
chr1_158043001_158044000	0.0625	0.297961
chr1_158053001_158054000	0.0714286	0.297558
chr1_158223001_158224000	0.25	0.297545
chr1_158270001_158271000	0.111111	0.298044
chr1_158287001_158288000	0.0769231	0.29844
chr1_158354001_158355000	0.166667	0.29844
chr1_158357001_158358000	0.0833333	0.298832
chr1_158482001_158483000	0.166667	0.298882
chr1_158509001_158510000	0.166667	0.298925
chr1_158553001_158554000	0.125	0.299002
chr1_158711001_158712000	0.0555556	0.298997
chr1_158841001_158842000	0.0714286	0.298941
chr1_158875001_158876000	0.0833333	0.298939
chr1_15889001_15890000	0.0833333	0.299292
chr1_158906001_158907000	0.166667	0.299479
chr1_158950001_158951000	0.0333333	0.299961
chr1_159120001_159121000	0.0769231	0.300083
chr1_159180001_159181000	0.05	0.299934
chr1_159239001_159240000	0.0714286	0.300526
chr1_159360001_159361000	0.0909091	0.300602
chr1_159379001_159380000	0.0588235	0.300648
chr1_159416001_159417000	0.0909091	0.300623
chr1_159424001_159425000	0.05	0.300943
chr1_159453001_159454000	0.0833333	0.300946
chr1_159481001_159482000	1	0.300946
chr1_159723001_159724000	0.0833333	0.300734
chr1_159731001_159732000	0.2	0.300778
chr1_159735001_159736000	0.0416667	0.300293
chr1_159741001_159742000	0.25	0.300251
chr1_160042001_160043000	0.0666667	0.300054
chr1_160114001_160115000	0.0833333	0.300109
chr1_16025001_16026000	0.166667	0.300567
chr1_160255001_160256000	0.0163934	0.299005
chr1_160270001_160271000	0.111111	0.29994
chr1_160274001_160275000	0.0769231	0.300174
chr1_160296001_160297000	0.125	0.300619
chr1_160449001_160450000	0.0666667	0.301541
chr1_160505001_160506000	0.333333	0.301588
chr1_160622001_160623000	0.0434783	0.300951
chr1_160660001_160661000	0.1	0.300856
chr1_160741001_160742000	0.142857	0.300862
chr1_160919001_160920000	0.0555556	0.300626
chr1_16101001_16102000	0.0526316	0.301851
chr1_161031001_161032000	0.037037	0.301463
chr1_161065001_161066000	0.333333	0.301226
chr1_161077001_161078000	0.0285714	0.302171
chr1_161208001_161209000	0.05	0.302075
chr1_161225001_161226000	0.0833333	0.302386
chr1_161231001_161232000	0.0769231	0.302395
chr1_161289001_161290000	0.05	0.302907
chr1_161490001_161491000	0.0909091	0.303113
chr1_161803001_161804000	0.03125	0.304434
chr1_161900001_161901000	0.0555556	0.306581
chr1_1619001_1620000	0.0285714	0.30621
chr1_161932001_161933000	0.0666667	0.306678
chr1_161938001_161939000	0.0740741	0.306094
chr1_162029001_162030000	0.0833333	0.306679
chr1_162049001_162050000	0.166667	0.306691
chr1_162079001_162080000	0.0625	0.306914
chr1_162111001_162112000	0.25	0.307004
chr1_162193001_162194000	0.125	0.307097
chr1_16224001_16225000	0.047619	0.307469
chr1_162248001_162249000	0.0714286	0.30767
chr1_162265001_162266000	0.1	0.307811
chr1_162510001_162511000	0.037037	0.306652
chr1_162583001_162584000	0.0434783	0.306228
chr1_162755001_162756000	0.142857	0.30621
chr1_162942001_162943000	0.05	0.306069
chr1_163057001_163058000	0.0833333	0.306046
chr1_163369001_163370000	0.0833333	0.306302
chr1_163383001_163384000	0.0714286	0.306208
chr1_163436001_163437000	0.1	0.306253
chr1_163636001_163637000	0.0714286	0.306512
chr1_163826001_163827000	0.166667	0.306445
chr1_163900001_163901000	0.0555556	0.306281
chr1_163926001_163927000	0.0384615	0.30671
chr1_163947001_163948000	0.2	0.306739
chr1_163962001_163963000	0.2	0.307114
chr1_163976001_163977000	0.0526316	0.30717
chr1_163990001_163991000	0.0909091	0.307168
chr1_164027001_164028000	0.0625	0.306966
chr1_164069001_164070000	0.125	0.307129
chr1_164076001_164077000	0.2	0.307129
chr1_164094001_164095000	0.2	0.307268
chr1_164257001_164258000	0.111111	0.307673
chr1_164288001_164289000	0.0769231	0.307786
chr1_164343001_164344000	0.1	0.307822
chr1_16437001_16438000	0.0454545	0.307507
chr1_164378001_164379000	0.0416667	0.308063
chr1_164429001_164430000	0.111111	0.308633
chr1_164481001_164482000	0.05	0.308726
chr1_164545001_164546000	0.0357143	0.303003
chr1_164652001_164653000	0.0555556	0.303012
chr1_164672001_164673000	0.05	0.303328
chr1_16473001_16474000	0.05	0.302418
chr1_164753001_164754000	0.0357143	0.302634
chr1_164755001_164756000	0.0526316	0.302747
chr1_164818001_164819000	0.0454545	0.302741
chr1_164854001_164855000	0.0666667	0.302722
chr1_1649001_1650000	0.0869565	0.30459
chr1_165059001_165060000	0.333333	0.304545
chr1_16515001_16516000	0.0909091	0.30406
chr1_165347001_165348000	0.037037	0.303537
chr1_165388001_165389000	0.0714286	0.303579
chr1_165426001_165427000	0.0625	0.303212
chr1_165453001_165454000	0.2	0.303189
chr1_165764001_165765000	0.0909091	0.303133
chr1_165970001_165971000	0.111111	0.303264
chr1_166040001_166041000	0.166667	0.303287
chr1_166070001_166071000	0.05	0.303745
chr1_166132001_166133000	0.125	0.303963
chr1_166183001_166184000	0.142857	0.304094
chr1_166216001_166217000	0.0769231	0.304213
chr1_166263001_166264000	0.0769231	0.304219
chr1_166384001_166385000	0.3	0.30434
chr1_166395001_166396000	0.0714286	0.304895
chr1_166468001_166469000	0.111111	0.305214
chr1_166728001_166729000	0.0909091	0.305369
chr1_166750001_166751000	0.0666667	0.305689
chr1_166771001_166772000	0.1	0.305852
chr1_166918001_166919000	0.25	0.305863
chr1_167054001_167055000	0.2	0.305758
chr1_167145001_167146000	0.25	0.305731
chr1_167164001_167165000	0.0285714	0.305504
chr1_167208001_167209000	0.166667	0.30556
chr1_167237001_167238000	0.0909091	0.305534
chr1_167329001_167330000	0.0833333	0.305928
chr1_167331001_167332000	0.125	0.306125
chr1_167431001_167432000	1	0.305699
chr1_167477001_167478000	0.142857	0.3055
chr1_167689001_167690000	0.0147059	0.303476
chr1_167880001_167881000	0.0555556	0.303543
chr1_167886001_167887000	0.0833333	0.303563
chr1_168092001_168093000	0.5	0.303635
chr1_168141001_168142000	0.111111	0.303595
chr1_168322001_168323000	0.166667	0.30367
chr1_168327001_168328000	0.0833333	0.303755
chr1_16834001_16835000	0.142857	0.303738
chr1_168360001_168361000	0.0526316	0.303779
chr1_168389001_168390000	0.0833333	0.303744
chr1_168549001_168550000	0.0833333	0.303674
chr1_16859001_16860000	0.0153846	0.301075
chr1_16860001_16861000	0.025	0.297238
chr1_168615001_168616000	0.0526316	0.297345
chr1_168713001_168714000	0.0555556	0.297309
chr1_168716001_168717000	0.0769231	0.297268
chr1_168871001_168872000	0.05	0.297229
chr1_16898001_16899000	0.0769231	0.297982
chr1_16899001_16900000	0.5	0.298106
chr1_169007001_169008000	0.125	0.298197
chr1_16902001_16903000	0.05	0.299043
chr1_169070001_169071000	0.0625	0.299056
chr1_169216001_169217000	0.166667	0.299081
chr1_169225001_169226000	0.125	0.299311
chr1_169247001_169248000	0.111111	0.299701
chr1_169373001_169374000	0.0666667	0.300147
chr1_169498001_169499000	0.111111	0.300059
chr1_169629001_169630000	0.333333	0.300149
chr1_169654001_169655000	0.2	0.3002
chr1_169749001_169750000	0.0714286	0.300185
chr1_169966001_169967000	0.0714286	0.300286
chr1_16998001_16999000	0.25	0.30027
chr1_170029001_170030000	0.0625	0.30076
chr1_17008001_17009000	0.5	0.300716
chr1_170186001_170187000	0.0666667	0.30087
chr1_170250001_170251000	0.0714286	0.301107
chr1_17039001_17040000	0.0333333	0.299091
chr1_170474001_170475000	0.1	0.299196
chr1_17054001_17055000	0.0238095	0.293577
chr1_17057001_17058000	0.125	0.293625
chr1_17064001_17065000	0.1	0.293616
chr1_170782001_170783000	0.111111	0.293951
chr1_17079001_17080000	0.04	0.294074
chr1_170838001_170839000	0.1	0.294357
chr1_170873001_170874000	0.166667	0.294369
chr1_171046001_171047000	0.142857	0.294508
chr1_171161001_171162000	0.0416667	0.295051
chr1_171227001_171228000	0.142857	0.29523
chr1_171313001_171314000	0.0588235	0.295514
chr1_171523001_171524000	0.1	0.295804
chr1_171570001_171571000	0.125	0.295354
chr1_171597001_171598000	0.125	0.295491
chr1_171605001_171606000	0.047619	0.297558
chr1_171665001_171666000	0.0833333	0.298773
chr1_17190001_17191000	0.0869565	0.29863
chr1_171995001_171996000	0.0714286	0.299085
chr1_17206001_17207000	0.1	0.298992
chr1_172067001_172068000	0.0357143	0.299153
chr1_172071001_172072000	0.0526316	0.299348
chr1_172204001_172205000	0.1	0.299414
chr1_172213001_172214000	0.0833333	0.299575
chr1_17223001_17224000	0.0277778	0.297439
chr1_172274001_172275000	0.0416667	0.298588
chr1_172286001_172287000	0.1	0.298972
chr1_172289001_172290000	0.0555556	0.299044
chr1_172432001_172433000	0.2	0.29903
chr1_172536001_172537000	0.25	0.299108
chr1_172674001_172675000	0.166667	0.299097
chr1_172744001_172745000	0.111111	0.299235
chr1_172812001_172813000	0.0769231	0.299395
chr1_172905001_172906000	0.0909091	0.299728
chr1_172940001_172941000	0.111111	0.299603
chr1_173000001_173001000	0.125	0.29978
chr1_173042001_173043000	0.111111	0.300045
chr1_173157001_173158000	0.0526316	0.300032
chr1_173200001_173201000	0.25	0.300085
chr1_173201001_173202000	0.1	0.3002
chr1_173293001_173294000	0.0434783	0.301029
chr1_173294001_173295000	0.153846	0.301755
chr1_173344001_173345000	0.125	0.302152
chr1_173427001_173428000	0.0833333	0.302192
chr1_173691001_173692000	0.0625	0.302524
chr1_173742001_173743000	0.1	0.303389
chr1_173898001_173899000	0.0588235	0.303475
chr1_173913001_173914000	0.0909091	0.303728
chr1_174065001_174066000	0.0714286	0.303603
chr1_174207001_174208000	0.25	0.304748
chr1_174224001_174225000	0.1	0.304862
chr1_174327001_174328000	0.0625	0.30494
chr1_174351001_174352000	0.25	0.305255
chr1_174389001_174390000	0.0454545	0.305682
chr1_17448001_17449000	0.0416667	0.305138
chr1_174512001_174513000	0.25	0.305277
chr1_174545001_174546000	0.0588235	0.305531
chr1_174601001_174602000	0.0666667	0.30637
chr1_17466001_17467000	0.166667	0.306298
chr1_174816001_174817000	0.0588235	0.306624
chr1_175097001_175098000	0.0666667	0.307942
chr1_175202001_175203000	0.142857	0.307919
chr1_175226001_175227000	0.166667	0.307845
chr1_175228001_175229000	0.0666667	0.307738
chr1_17527001_17528000	0.0588235	0.307575
chr1_175534001_175535000	0.0769231	0.307759
chr1_175571001_175572000	0.333333	0.3078
chr1_175611001_175612000	0.0909091	0.308139
chr1_175645001_175646000	0.0769231	0.30844
chr1_175671001_175672000	0.0769231	0.308637
chr1_175824001_175825000	0.111111	0.308732
chr1_175966001_175967000	0.125	0.308828
chr1_175992001_175993000	0.0833333	0.309044
chr1_176024001_176025000	0.0555556	0.3093
chr1_176027001_176028000	0.166667	0.310872
chr1_176302001_176303000	0.222222	0.310997
chr1_176449001_176450000	0.5	0.311374
chr1_177084001_177085000	0.0769231	0.311367
chr1_177088001_177089000	0.0666667	0.311217
chr1_177171001_177172000	0.0666667	0.311451
chr1_177274001_177275000	0.25	0.311634
chr1_177278001_177279000	0.0666667	0.311936
chr1_177374001_177375000	0.05	0.312351
chr1_177447001_177448000	0.0555556	0.312714
chr1_177492001_177493000	0.25	0.312718
chr1_177605001_177606000	0.166667	0.312922
chr1_177663001_177664000	0.0714286	0.31325
chr1_177673001_177674000	0.0833333	0.313563
chr1_177695001_177696000	0.2	0.313601
chr1_177708001_177709000	0.0625	0.313755
chr1_177856001_177857000	0.142857	0.313777
chr1_17796001_17797000	0.047619	0.312985
chr1_178059001_178060000	0.5	0.31299
chr1_178087001_178088000	0.25	0.313318
chr1_178091001_178092000	0.1	0.313438
chr1_178214001_178215000	0.05	0.313806
chr1_178353001_178354000	0.125	0.31381
chr1_178362001_178363000	0.0434783	0.314701
chr1_178371001_178372000	0.05	0.315049
chr1_178580001_178581000	0.0454545	0.315357
chr1_178724001_178725000	0.0833333	0.315867
chr1_178892001_178893000	0.166667	0.31585
chr1_178903001_178904000	0.0666667	0.315746
chr1_178964001_178965000	0.142857	0.316135
chr1_178988001_178989000	0.0526316	0.316389
chr1_17911001_17912000	0.0434783	0.316773
chr1_179298001_179299000	0.0434783	0.317036
chr1_179362001_179363000	0.166667	0.317217
chr1_179370001_179371000	0.05	0.317791
chr1_179412001_179413000	0.0555556	0.317936
chr1_179424001_179425000	0.0192308	0.319484
chr1_179532001_179533000	0.5	0.319484
chr1_179580001_179581000	0.142857	0.319684
chr1_179595001_179596000	0.25	0.319774
chr1_179670001_179671000	0.125	0.319796
chr1_180044001_180045000	0.037037	0.320153
chr1_180134001_180135000	0.0666667	0.320685
chr1_180141001_180142000	0.0294118	0.321775
chr1_180272001_180273000	0.166667	0.321983
chr1_180411001_180412000	0.142857	0.322021
chr1_18042001_18043000	0.0625	0.321365
chr1_180465001_180466000	0.0909091	0.321381
chr1_180509001_180510000	0.0416667	0.321222
chr1_180518001_180519000	0.0625	0.321148
chr1_180614001_180615000	0.05	0.321381
chr1_180646001_180647000	0.0625	0.321498
chr1_18114001_18115000	0.125	0.322197
chr1_181178001_181179000	0.0769231	0.322535
chr1_181373001_181374000	0.0555556	0.322665
chr1_18144001_18145000	0.0454545	0.322859
chr1_181445001_181446000	0.0555556	0.322705
chr1_181458001_181459000	0.25	0.322868
chr1_181539001_181540000	0.0714286	0.322953
chr1_181575001_181576000	0.0714286	0.323328
chr1_181603001_181604000	0.0714286	0.323485
chr1_181637001_181638000	0.0833333	0.323645
chr1_181715001_181716000	0.0769231	0.323942
chr1_182139001_182140000	0.0625	0.324092
chr1_182194001_182195000	0.0909091	0.324102
chr1_182226001_182227000	0.166667	0.324009
chr1_182450001_182451000	0.1	0.323978
chr1_182568001_182569000	0.1	0.323693
chr1_182613001_182614000	0.0714286	0.323426
chr1_182658001_182659000	0.047619	0.323444
chr1_182799001_182800000	0.0384615	0.323772
chr1_182942001_182943000	0.05	0.323638
chr1_182982001_182983000	0.125	0.323594
chr1_182986001_182987000	0.0833333	0.323545
chr1_183265001_183266000	0.0322581	0.323387
chr1_183293001_183294000	0.0625	0.323354
chr1_183308001_183309000	0.0555556	0.322799
chr1_183455001_183456000	0.0357143	0.323104
chr1_183508001_183509000	0.0322581	0.323306
chr1_183523001_183524000	0.0714286	0.323494
chr1_183628001_183629000	0.0666667	0.323723
chr1_183630001_183631000	0.0454545	0.324078
chr1_183770001_183771000	0.1	0.324106
chr1_183909001_183910000	0.111111	0.324189
chr1_183977001_183978000	0.1	0.324176
chr1_183992001_183993000	0.111111	0.324079
chr1_184100001_184101000	0.125	0.324118
chr1_184101001_184102000	0.166667	0.324109
chr1_184201001_184202000	0.0909091	0.324413
chr1_184280001_184281000	0.125	0.324421
chr1_184308001_184309000	0.0769231	0.324831
chr1_184401001_184402000	0.0625	0.324816
chr1_184430001_184431000	0.0454545	0.324971
chr1_184441001_184442000	0.166667	0.324988
chr1_184451001_184452000	0.0714286	0.325229
chr1_184741001_184742000	0.1	0.325219
chr1_184790001_184791000	0.1	0.325479
chr1_184898001_184899000	0.25	0.325461
chr1_184937001_184938000	0.2	0.325611
chr1_184962001_184963000	0.111111	0.325677
chr1_184971001_184972000	1	0.325757
chr1_185015001_185016000	0.0277778	0.322558
chr1_18536001_18537000	0.0555556	0.322952
chr1_185422001_185423000	0.05	0.322801
chr1_185558001_185559000	0.0384615	0.32354
chr1_185561001_185562000	0.1	0.32361
chr1_185581001_185582000	0.125	0.323629
chr1_185626001_185627000	0.0555556	0.323916
chr1_185749001_185750000	0.142857	0.324309
chr1_185755001_185756000	0.0909091	0.324388
chr1_185992001_185993000	0.0909091	0.324439
chr1_186049001_186050000	0.142857	0.32447
chr1_186108001_186109000	0.0714286	0.324483
chr1_186128001_186129000	0.1	0.32453
chr1_186129001_186130000	0.166667	0.324699
chr1_186131001_186132000	0.0833333	0.325191
chr1_186178001_186179000	0.0833333	0.325333
chr1_186195001_186196000	0.0909091	0.325329
chr1_186228001_186229000	0.0769231	0.325577
chr1_186274001_186275000	0.0833333	0.325552
chr1_186293001_186294000	0.111111	0.325606
chr1_186467001_186468000	0.0555556	0.325585
chr1_18647001_18648000	0.0769231	0.325208
chr1_186479001_186480000	0.5	0.325242
chr1_186484001_186485000	0.5	0.325232
chr1_186486001_186487000	0.0769231	0.325249
chr1_186508001_186509000	0.0909091	0.32526
chr1_186532001_186533000	0.0625	0.325456
chr1_186542001_186543000	0.0909091	0.325444
chr1_186565001_186566000	0.125	0.32542
chr1_186608001_186609000	0.0555556	0.32551
chr1_186686001_186687000	0.0833333	0.325498
chr1_186711001_186712000	0.166667	0.325469
chr1_186886001_186887000	0.0357143	0.325459
chr1_187063001_187064000	0.03125	0.325681
chr1_187112001_187113000	0.166667	0.325685
chr1_187122001_187123000	0.25	0.32574
chr1_187250001_187251000	0.25	0.325718
chr1_187370001_187371000	0.1	0.325788
chr1_187384001_187385000	0.1	0.325814
chr1_18747001_18748000	0.03125	0.325361
chr1_187535001_187536000	0.166667	0.325337
chr1_187536001_187537000	0.0833333	0.325554
chr1_187633001_187634000	0.142857	0.32559
chr1_187647001_187648000	0.5	0.325609
chr1_18766001_18767000	0.0714286	0.325366
chr1_187725001_187726000	0.1	0.325341
chr1_187727001_187728000	0.0833333	0.325419
chr1_187793001_187794000	0.1	0.325451
chr1_188065001_188066000	0.166667	0.325451
chr1_18821001_18822000	0.1	0.32557
chr1_188317001_188318000	0.1	0.325629
chr1_188350001_188351000	0.2	0.325634
chr1_188528001_188529000	0.0714286	0.325695
chr1_188812001_188813000	0.0714286	0.325674
chr1_188824001_188825000	0.0714286	0.325694
chr1_189180001_189181000	0.0909091	0.325686
chr1_189195001_189196000	0.166667	0.325809
chr1_189355001_189356000	0.0357143	0.325802
chr1_189427001_189428000	0.125	0.325802
chr1_189438001_189439000	0.2	0.326028
chr1_189442001_189443000	0.25	0.32634
chr1_189490001_189491000	0.0625	0.326258
chr1_189499001_189500000	0.0714286	0.326277
chr1_189693001_189694000	0.1	0.326324
chr1_189725001_189726000	0.05	0.326484
chr1_189726001_189727000	0.125	0.326653
chr1_189975001_189976000	0.0666667	0.326636
chr1_19007001_19008000	0.0869565	0.32656
chr1_190136001_190137000	0.0384615	0.326388
chr1_190139001_190140000	0.1	0.326382
chr1_190197001_190198000	0.0454545	0.3263
chr1_190225001_190226000	0.181818	0.326348
chr1_190268001_190269000	0.142857	0.326393
chr1_19032001_19033000	0.0769231	0.32557
chr1_190337001_190338000	0.0625	0.32579
chr1_190350001_190351000	0.1	0.325772
chr1_19040001_19041000	0.125	0.325169
chr1_190628001_190629000	0.0322581	0.324893
chr1_190916001_190917000	0.166667	0.324861
chr1_191032001_191033000	0.333333	0.324927
chr1_191040001_191041000	0.25	0.324923
chr1_191138001_191139000	0.5	0.324928
chr1_191412001_191413000	0.333333	0.325077
chr1_191414001_191415000	0.05	0.325143
chr1_191538001_191539000	0.166667	0.325168
chr1_191592001_191593000	0.0666667	0.325326
chr1_191790001_191791000	0.125	0.325345
chr1_191850001_191851000	0.0740741	0.32509
chr1_191861001_191862000	0.142857	0.325115
chr1_192186001_192187000	0.166667	0.325112
chr1_192264001_192265000	0.047619	0.325143
chr1_192411001_192412000	0.0454545	0.324949
chr1_192435001_192436000	0.166667	0.324953
chr1_192453001_192454000	0.0625	0.325238
chr1_192483001_192484000	0.25	0.325267
chr1_192529001_192530000	0.0714286	0.325244
chr1_192720001_192721000	0.0689655	0.32653
chr1_192779001_192780000	0.0454545	0.326372
chr1_192854001_192855000	0.1	0.326311
chr1_192879001_192880000	0.1	0.326299
chr1_193030001_193031000	0.0454545	0.326502
chr1_193042001_193043000	0.0555556	0.326621
chr1_193102001_193103000	0.04	0.32717
chr1_19332001_19333000	0.0833333	0.326967
chr1_193334001_193335000	0.0909091	0.326954
chr1_193354001_193355000	0.166667	0.327076
chr1_19340001_19341000	0.166667	0.326772
chr1_193600001_193601000	0.125	0.326835
chr1_193689001_193690000	0.25	0.326804
chr1_193691001_193692000	0.125	0.326944
chr1_193718001_193719000	0.0714286	0.327005
chr1_193753001_193754000	0.25	0.327025
chr1_193842001_193843000	0.0714286	0.327438
chr1_193878001_193879000	0.0625	0.327575
chr1_193985001_193986000	0.111111	0.32767
chr1_193987001_193988000	0.0833333	0.327825
chr1_194017001_194018000	0.111111	0.328024
chr1_194080001_194081000	0.142857	0.328229
chr1_194283001_194284000	0.0666667	0.328372
chr1_194499001_194500000	0.5	0.328372
chr1_194603001_194604000	0.166667	0.328388
chr1_194726001_194727000	0.333333	0.328395
chr1_194767001_194768000	0.230769	0.328367
chr1_194890001_194891000	0.125	0.328381
chr1_194934001_194935000	0.166667	0.328382
chr1_195390001_195391000	0.25	0.328376
chr1_195452001_195453000	0.0322581	0.328195
chr1_195664001_195665000	0.25	0.328187
chr1_195971001_195972000	0.0666667	0.328145
chr1_196078001_196079000	0.111111	0.328283
chr1_19625001_19626000	0.0526316	0.328618
chr1_19631001_19632000	0.0555556	0.329124
chr1_196582001_196583000	0.25	0.329131
chr1_196698001_196699000	0.0909091	0.329119
chr1_196704001_196705000	0.0833333	0.329104
chr1_196751001_196752000	0.333333	0.329181
chr1_19682001_19683000	0.0416667	0.329435
chr1_196936001_196937000	0.25	0.329501
chr1_196959001_196960000	0.0555556	0.329696
chr1_197001001_197002000	0.05	0.329587
chr1_197232001_197233000	0.142857	0.329665
chr1_197261001_197262000	0.0833333	0.32977
chr1_197414001_197415000	0.125	0.329754
chr1_197542001_197543000	0.0714286	0.329879
chr1_197594001_197595000	0.0454545	0.330335
chr1_197772001_197773000	0.333333	0.330924
chr1_197773001_197774000	0.1	0.331012
chr1_197863001_197864000	0.1	0.331142
chr1_197882001_197883000	0.027027	0.328471
chr1_198326001_198327000	0.04	0.328728
chr1_198359001_198360000	0.166667	0.328747
chr1_198482001_198483000	0.0666667	0.329076
chr1_198660001_198661000	0.2	0.329089
chr1_198719001_198720000	0.0909091	0.32911
chr1_198744001_198745000	0.0833333	0.329215
chr1_198815001_198816000	0.0909091	0.329205
chr1_198945001_198946000	0.0357143	0.329132
chr1_199220001_199221000	0.0833333	0.32915
chr1_199392001_199393000	0.0714286	0.329244
chr1_199601001_199602000	0.111111	0.329335
chr1_199636001_199637000	0.0344828	0.32915
chr1_199689001_199690000	0.166667	0.329049
chr1_199719001_199720000	0.2	0.329024
chr1_199847001_199848000	0.0666667	0.329142
chr1_199854001_199855000	0.0526316	0.32932
chr1_199904001_199905000	0.0588235	0.329868
chr1_200156001_200157000	0.0909091	0.329957
chr1_200237001_200238000	0.166667	0.330515
chr1_200497001_200498000	0.111111	0.33021
chr1_200508001_200509000	0.125	0.330149
chr1_20072001_20073000	0.0416667	0.329928
chr1_200758001_200759000	0.166667	0.330244
chr1_200769001_200770000	0.142857	0.330405
chr1_200947001_200948000	0.0322581	0.331048
chr1_20097001_20098000	0.0454545	0.330724
chr1_201257001_201258000	0.05	0.330401
chr1_201285001_201286000	0.0625	0.330154
chr1_201360001_201361000	0.0833333	0.330085
chr1_201396001_201397000	0.0714286	0.329946
chr1_201414001_201415000	0.0384615	0.329408
chr1_201496001_201497000	0.125	0.329477
chr1_201669001_201670000	0.0833333	0.329527
chr1_201986001_201987000	0.027027	0.328838
chr1_201992001_201993000	0.0526316	0.32838
chr1_202009001_202010000	0.0204082	0.327387
chr1_202035001_202036000	0.0384615	0.327041
chr1_202171001_202172000	0.142857	0.326848
chr1_202189001_202190000	0.0277778	0.326891
chr1_202341001_202342000	0.0714286	0.327273
chr1_202396001_202397000	0.047619	0.327262
chr1_202578001_202579000	0.0714286	0.327484
chr1_202619001_202620000	0.0769231	0.327589
chr1_203151001_203152000	0.125	0.327396
chr1_203203001_203204000	0.0833333	0.327445
chr1_203290001_203291000	0.111111	0.327336
chr1_2033001_2034000	0.0204082	0.32886
chr1_203357001_203358000	0.047619	0.328827
chr1_203414001_203415000	0.1	0.328827
chr1_203480001_203481000	0.0344828	0.328064
chr1_203516001_203517000	0.142857	0.327957
chr1_203552001_203553000	0.2	0.327845
chr1_203640001_203641000	0.0555556	0.32801
chr1_203831001_203832000	0.025	0.327516
chr1_203966001_203967000	0.125	0.327467
chr1_204178001_204179000	0.0714286	0.32778
chr1_20423001_20424000	0.0909091	0.32796
chr1_204248001_204249000	0.0833333	0.327981
chr1_204263001_204264000	0.047619	0.327928
chr1_204368001_204369000	0.0588235	0.32816
chr1_204556001_204557000	0.0294118	0.328917
chr1_204788001_204789000	0.333333	0.328784
chr1_204789001_204790000	0.0909091	0.32872
chr1_204831001_204832000	0.333333	0.328719
chr1_204974001_204975000	0.05	0.328381
chr1_205005001_205006000	0.0625	0.328155
chr1_205171001_205172000	0.1	0.328245
chr1_205372001_205373000	0.0909091	0.328235
chr1_205389001_205390000	0.0909091	0.328107
chr1_205432001_205433000	0.0416667	0.327988
chr1_205478001_205479000	0.0714286	0.327686
chr1_205486001_205487000	0.0769231	0.327405
chr1_205568001_205569000	0.04	0.327732
chr1_205590001_205591000	0.0555556	0.328501
chr1_205597001_205598000	0.0555556	0.328566
chr1_205605001_205606000	0.1	0.328465
chr1_206495001_206496000	0.0333333	0.329678
chr1_206501001_206502000	0.25	0.329848
chr1_206552001_206553000	0.0769231	0.330031
chr1_206712001_206713000	0.0555556	0.329931
chr1_206798001_206799000	0.0909091	0.329881
chr1_206821001_206822000	0.0232558	0.330072
chr1_206952001_206953000	0.0555556	0.329943
chr1_207382001_207383000	0.0833333	0.330291
chr1_207810001_207811000	0.0434783	0.330325
chr1_207836001_207837000	0.111111	0.331413
chr1_207895001_207896000	0.166667	0.331509
chr1_207905001_207906000	0.03125	0.332061
chr1_207943001_207944000	0.0416667	0.332327
chr1_208144001_208145000	0.0357143	0.332096
chr1_208442001_208443000	0.0357143	0.331768
chr1_208507001_208508000	0.222222	0.33178
chr1_208541001_208542000	0.0625	0.331826
chr1_208567001_208568000	0.111111	0.33191
chr1_208618001_208619000	0.0769231	0.332177
chr1_208877001_208878000	0.142857	0.332414
chr1_208882001_208883000	0.125	0.332442
chr1_208979001_208980000	0.125	0.332649
chr1_209023001_209024000	0.0666667	0.332777
chr1_209077001_209078000	0.0526316	0.332859
chr1_209091001_209092000	0.142857	0.33282
chr1_209180001_209181000	0.333333	0.332846
chr1_209214001_209215000	0.0833333	0.333048
chr1_20943001_20944000	0.0416667	0.333213
chr1_209563001_209564000	0.142857	0.33336
chr1_209696001_209697000	0.1	0.333362
chr1_209812001_209813000	0.047619	0.333546
chr1_209832001_209833000	0.0344828	0.333795
chr1_21008001_21009000	0.0714286	0.334371
chr1_210116001_210117000	0.142857	0.334485
chr1_210237001_210238000	0.125	0.33452
chr1_210504001_210505000	0.5	0.334457
chr1_210531001_210532000	0.1	0.334789
chr1_210664001_210665000	0.0714286	0.334894
chr1_210681001_210682000	0.0666667	0.335104
chr1_210769001_210770000	0.111111	0.33513
chr1_210788001_210789000	0.0588235	0.335585
chr1_210797001_210798000	0.111111	0.335659
chr1_210820001_210821000	0.111111	0.335861
chr1_210861001_210862000	0.0833333	0.335927
chr1_21104001_21105000	0.05	0.336102
chr1_211077001_211078000	0.111111	0.336194
chr1_211185001_211186000	0.0909091	0.336449
chr1_211193001_211194000	0.5	0.336473
chr1_211221001_211222000	0.0666667	0.336538
chr1_211310001_211311000	0.0909091	0.336587
chr1_211358001_211359000	0.111111	0.336514
chr1_211436001_211437000	0.5	0.33647
chr1_211474001_211475000	0.0909091	0.33662
chr1_211572001_211573000	0.0204082	0.337205
chr1_211898001_211899000	0.047619	0.337022
chr1_21200001_21201000	0.0666667	0.33713
chr1_212054001_212055000	0.2	0.33719
chr1_212092001_212093000	0.0714286	0.33714
chr1_212320001_212321000	0.0714286	0.337066
chr1_212551001_212552000	0.5	0.337984
chr1_212565001_212566000	0.0555556	0.338352
chr1_21270001_21271000	0.166667	0.33851
chr1_212879001_212880000	0.0526316	0.338438
chr1_213082001_213083000	0.0769231	0.33801
chr1_213288001_213289000	0.0909091	0.338138
chr1_213559001_213560000	0.0526316	0.338133
chr1_213717001_213718000	0.166667	0.338156
chr1_213968001_213969000	0.125	0.338176
chr1_21418001_21419000	0.0714286	0.338141
chr1_214186001_214187000	0.142857	0.338186
chr1_214204001_214205000	0.0322581	0.338323
chr1_214208001_214209000	0.166667	0.338342
chr1_214224001_214225000	0.0714286	0.338515
chr1_214243001_214244000	0.0555556	0.33858
chr1_214304001_214305000	0.111111	0.338618
chr1_214311001_214312000	0.166667	0.338602
chr1_214593001_214594000	0.1	0.338656
chr1_214617001_214618000	0.5	0.338674
chr1_214629001_214630000	0.1	0.338697
chr1_214630001_214631000	0.0666667	0.33883
chr1_214644001_214645000	0.0909091	0.339021
chr1_214676001_214677000	0.0625	0.339069
chr1_214882001_214883000	0.125	0.339063
chr1_214930001_214931000	0.25	0.339388
chr1_21493001_21494000	0.0555556	0.339392
chr1_214960001_214961000	0.2	0.339388
chr1_214999001_215000000	0.0555556	0.339467
chr1_215069001_215070000	0.1	0.339514
chr1_2151001_2152000	0.0833333	0.338767
chr1_215104001_215105000	0.0714286	0.338951
chr1_215120001_215121000	0.25	0.338951
chr1_215132001_215133000	0.0714286	0.339106
chr1_21524001_21525000	0.136364	0.339059
chr1_215795001_215796000	0.125	0.339073
chr1_216047001_216048000	0.0526316	0.339173
chr1_216048001_216049000	0.142857	0.339223
chr1_216051001_216052000	0.04	0.339332
chr1_216124001_216125000	0.333333	0.339416
chr1_216125001_216126000	0.0454545	0.339677
chr1_216429001_216430000	0.2	0.339705
chr1_21651001_21652000	0.0277778	0.340202
chr1_216689001_216690000	0.125	0.340202
chr1_216711001_216712000	0.0555556	0.34009
chr1_216941001_216942000	0.25	0.340107
chr1_21700001_21701000	0.666667	0.340346
chr1_217220001_217221000	0.1	0.340417
chr1_217263001_217264000	0.0588235	0.338059
chr1_217318001_217319000	0.125	0.338129
chr1_217330001_217331000	0.125	0.338094
chr1_21735001_21736000	0.166667	0.338076
chr1_21738001_21739000	0.0833333	0.337895
chr1_21760001_21761000	0.25	0.337689
chr1_217819001_217820000	0.25	0.337701
chr1_217859001_217860000	0.111111	0.33771
chr1_218009001_218010000	0.142857	0.337677
chr1_218038001_218039000	0.0909091	0.337667
chr1_21807001_21808000	0.5	0.337671
chr1_218077001_218078000	0.0909091	0.337639
chr1_218078001_218079000	0.0714286	0.337615
chr1_218105001_218106000	0.1	0.337482
chr1_218183001_218184000	0.166667	0.337517
chr1_218186001_218187000	0.1	0.33753
chr1_218340001_218341000	0.0625	0.337517
chr1_218433001_218434000	0.0416667	0.337595
chr1_218523001_218524000	0.0666667	0.337528
chr1_218549001_218550000	0.0526316	0.3375
chr1_218557001_218558000	0.0434783	0.337447
chr1_218734001_218735000	0.125	0.33743
chr1_218824001_218825000	0.0588235	0.33762
chr1_218958001_218959000	0.5	0.337628
chr1_218992001_218993000	0.1	0.33762
chr1_218995001_218996000	0.05	0.337622
chr1_2190001_2191000	0.0285714	0.33785
chr1_219274001_219275000	0.125	0.33785
chr1_2194001_2195000	0.047619	0.338192
chr1_219730001_219731000	0.111111	0.338298
chr1_220041001_220042000	0.0625	0.338512
chr1_220062001_220063000	0.0625	0.338854
chr1_220063001_220064000	0.0714286	0.338978
chr1_220122001_220123000	0.125	0.339082
chr1_220287001_220288000	0.0909091	0.339119
chr1_220477001_220478000	0.0833333	0.33913
chr1_220539001_220540000	0.25	0.338957
chr1_220759001_220760000	0.0384615	0.338921
chr1_220775001_220776000	0.5	0.338954
chr1_220779001_220780000	0.0833333	0.339036
chr1_220879001_220880000	0.037037	0.338479
chr1_221032001_221033000	0.142857	0.338483
chr1_221055001_221056000	0.0114943	0.336683
chr1_221088001_221089000	0.0952381	0.336629
chr1_221424001_221425000	0.25	0.336625
chr1_221454001_221455000	0.1	0.336852
chr1_221455001_221456000	0.1	0.336884
chr1_221561001_221562000	0.0909091	0.337779
chr1_221567001_221568000	0.0714286	0.337747
chr1_221588001_221589000	0.1	0.337776
chr1_221866001_221867000	0.142857	0.337766
chr1_22187001_22188000	0.0555556	0.337512
chr1_221937001_221938000	0.0909091	0.337665
chr1_222054001_222055000	0.1	0.337771
chr1_22211001_22212000	0.05	0.335858
chr1_222112001_222113000	0.0625	0.336004
chr1_222161001_222162000	0.0666667	0.336234
chr1_222353001_222354000	0.333333	0.336214
chr1_222457001_222458000	0.5	0.336321
chr1_222538001_222539000	0.142857	0.336467
chr1_222668001_222669000	0.0666667	0.336439
chr1_222676001_222677000	0.0909091	0.336577
chr1_222847001_222848000	0.166667	0.33738
chr1_222935001_222936000	0.142857	0.337411
chr1_223069001_223070000	0.0666667	0.337988
chr1_223248001_223249000	0.0869565	0.337837
chr1_223265001_223266000	0.0454545	0.337697
chr1_223408001_223409000	0.0666667	0.337636
chr1_223432001_223433000	0.0666667	0.337963
chr1_223453001_223454000	0.125	0.338083
chr1_223455001_223456000	0.1	0.338108
chr1_223477001_223478000	0.133333	0.33823
chr1_223573001_223574000	0.05	0.338345
chr1_223606001_223607000	0.0555556	0.338427
chr1_223621001_223622000	0.2	0.33881
chr1_223622001_223623000	0.0769231	0.339139
chr1_223664001_223665000	0.0833333	0.339078
chr1_223720001_223721000	0.166667	0.339052
chr1_223832001_223833000	0.0344828	0.338734
chr1_224054001_224055000	0.2	0.338798
chr1_224058001_224059000	0.142857	0.338483
chr1_224201001_224202000	0.0181818	0.33854
chr1_224226001_224227000	0.0833333	0.338591
chr1_224239001_224240000	0.166667	0.338294
chr1_224261001_224262000	0.111111	0.338354
chr1_224517001_224518000	0.0454545	0.336811
chr1_224539001_224540000	0.0294118	0.336757
chr1_224849001_224850000	0.0625	0.336871
chr1_225083001_225084000	0.25	0.336774
chr1_225132001_225133000	0.0833333	0.337133
chr1_225144001_225145000	0.166667	0.337322
chr1_225329001_225330000	0.2	0.337449
chr1_225358001_225359000	0.0714286	0.337868
chr1_225373001_225374000	0.142857	0.337863
chr1_225489001_225490000	0.125	0.33787
chr1_225777001_225778000	0.0666667	0.338049
chr1_225792001_225793000	0.0833333	0.338339
chr1_2258001_2259000	0.0192308	0.336593
chr1_225880001_225881000	0.0588235	0.336557
chr1_225947001_225948000	0.0588235	0.336747
chr1_225995001_225996000	0.1	0.336583
chr1_226015001_226016000	0.0344828	0.336712
chr1_226090001_226091000	0.0666667	0.336598
chr1_22613001_22614000	0.1	0.336447
chr1_226213001_226214000	0.0526316	0.335047
chr1_226330001_226331000	0.222222	0.334406
chr1_226408001_226409000	0.05	0.334027
chr1_226418001_226419000	0.047619	0.334334
chr1_226583001_226584000	0.0666667	0.33464
chr1_226663001_226664000	0.0555556	0.334526
chr1_226679001_226680000	0.047619	0.334439
chr1_226721001_226722000	0.166667	0.334432
chr1_22687001_22688000	0.0555556	0.334058
chr1_226965001_226966000	0.1	0.334116
chr1_227013001_227014000	0.0909091	0.333993
chr1_227186001_227187000	0.1	0.33412
chr1_22731001_22732000	0.0357143	0.333893
chr1_22739001_22740000	0.0714286	0.333873
chr1_227396001_227397000	0.125	0.333963
chr1_227489001_227490000	0.05	0.333995
chr1_227566001_227567000	0.0833333	0.334022
chr1_227567001_227568000	0.0833333	0.334059
chr1_227783001_227784000	0.0689655	0.33476
chr1_227814001_227815000	0.04	0.335086
chr1_227867001_227868000	0.0526316	0.335101
chr1_228029001_228030000	0.05	0.334883
chr1_228038001_228039000	0.0588235	0.334827
chr1_228056001_228057000	0.0416667	0.33457
chr1_228065001_228066000	0.166667	0.334595
chr1_228624001_228625000	0.0344828	0.334153
chr1_228682001_228683000	0.0416667	0.334016
chr1_228687001_228688000	0.0666667	0.333946
chr1_228818001_228819000	0.1	0.333863
chr1_229029001_229030000	0.0833333	0.334214
chr1_229076001_229077000	0.0454545	0.334108
chr1_229283001_229284000	0.02	0.334296
chr1_22932001_22933000	0.0714286	0.334245
chr1_229360001_229361000	0.166667	0.334107
chr1_229558001_229559000	0.166667	0.334033
chr1_22957001_22958000	0.0294118	0.333861
chr1_229613001_229614000	0.04	0.334305
chr1_229860001_229861000	0.0625	0.334318
chr1_229891001_229892000	0.142857	0.334337
chr1_230227001_230228000	0.0357143	0.334647
chr1_230264001_230265000	0.04	0.335092
chr1_230426001_230427000	0.142857	0.334629
chr1_230514001_230515000	0.0833333	0.335042
chr1_230822001_230823000	0.0416667	0.335292
chr1_230902001_230903000	0.0625	0.335203
chr1_230916001_230917000	0.0285714	0.334872
chr1_23098001_23099000	0.0454545	0.335382
chr1_231008001_231009000	0.0322581	0.335106
chr1_231153001_231154000	0.176471	0.334907
chr1_231207001_231208000	0.25	0.334534
chr1_231214001_231215000	0.04	0.334494
chr1_231334001_231335000	0.0416667	0.334255
chr1_231440001_231441000	0.0526316	0.334597
chr1_231502001_231503000	0.0588235	0.334642
chr1_231543001_231544000	0.142857	0.334732
chr1_231613001_231614000	0.0384615	0.334821
chr1_231636001_231637000	0.166667	0.334928
chr1_231915001_231916000	0.166667	0.335018
chr1_231955001_231956000	0.0588235	0.335027
chr1_232067001_232068000	0.0833333	0.335132
chr1_232133001_232134000	0.125	0.335228
chr1_232234001_232235000	0.1	0.335259
chr1_232236001_232237000	0.0526316	0.335267
chr1_232281001_232282000	0.0588235	0.335472
chr1_232284001_232285000	0.111111	0.335488
chr1_232468001_232469000	0.142857	0.335306
chr1_232528001_232529000	0.0833333	0.335284
chr1_23268001_23269000	0.2	0.335486
chr1_232721001_232722000	0.2	0.335524
chr1_232798001_232799000	0.0555556	0.335353
chr1_232964001_232965000	0.0384615	0.335296
chr1_233030001_233031000	0.125	0.335403
chr1_233140001_233141000	0.03125	0.335229
chr1_233175001_233176000	0.0555556	0.33516
chr1_233180001_233181000	0.0454545	0.335178
chr1_233201001_233202000	0.0833333	0.335406
chr1_233206001_233207000	0.05	0.335398
chr1_233403001_233404000	0.0666667	0.335658
chr1_233551001_233552000	0.666667	0.335682
chr1_233599001_233600000	0.111111	0.335679
chr1_233625001_233626000	0.25	0.3357
chr1_233659001_233660000	0.0555556	0.335702
chr1_233733001_233734000	0.0769231	0.335685
chr1_233742001_233743000	0.0555556	0.335658
chr1_233743001_233744000	0.0714286	0.335515
chr1_233842001_233843000	0.166667	0.335539
chr1_233901001_233902000	0.1	0.335582
chr1_233923001_233924000	0.0909091	0.335635
chr1_233960001_233961000	0.0833333	0.336017
chr1_234011001_234012000	0.0833333	0.33606
chr1_234169001_234170000	0.0555556	0.33618
chr1_234189001_234190000	0.166667	0.336274
chr1_23430001_23431000	0.0384615	0.336464
chr1_234417001_234418000	0.0344828	0.336175
chr1_234723001_234724000	0.04	0.336012
chr1_234847001_234848000	0.166667	0.335887
chr1_234852001_234853000	0.0208333	0.335517
chr1_234878001_234879000	0.015873	0.334597
chr1_234919001_234920000	0.0769231	0.334455
chr1_234955001_234956000	0.1	0.334414
chr1_234962001_234963000	0.0434783	0.334293
chr1_235088001_235089000	0.0909091	0.33387
chr1_235155001_235156000	0.0833333	0.333836
chr1_23558001_23559000	0.0714286	0.33291
chr1_235650001_235651000	0.0666667	0.33312
chr1_235751001_235752000	0.0285714	0.332524
chr1_23577001_23578000	0.0416667	0.332422
chr1_235929001_235930000	0.125	0.332449
chr1_236015001_236016000	0.0625	0.332446
chr1_236168001_236169000	0.0833333	0.332247
chr1_236169001_236170000	0.25	0.332228
chr1_23617001_23618000	0.0555556	0.332417
chr1_236203001_236204000	0.0666667	0.332338
chr1_236206001_236207000	0.04	0.332199
chr1_236316001_236317000	0.037037	0.332712
chr1_236362001_236363000	0.0833333	0.332971
chr1_236377001_236378000	0.0555556	0.333007
chr1_236412001_236413000	1	0.333007
chr1_236442001_236443000	0.030303	0.33326
chr1_236488001_236489000	0.0285714	0.33331
chr1_236581001_236582000	0.0178571	0.333051
chr1_236648001_236649000	0.03125	0.332926
chr1_236682001_236683000	0.0833333	0.332998
chr1_236814001_236815000	0.25	0.332973
chr1_236862001_236863000	0.0588235	0.333088
chr1_236870001_236871000	0.0526316	0.333173
chr1_236890001_236891000	0.0909091	0.333492
chr1_237001_238000	0.0588235	0.333785
chr1_237140001_237141000	0.025641	0.333864
chr1_237186001_237187000	0.111111	0.334014
chr1_23724001_23725000	0.0454545	0.333762
chr1_237362001_237363000	0.047619	0.333968
chr1_237767001_237768000	0.0666667	0.334132
chr1_237768001_237769000	0.0714286	0.334255
chr1_237994001_237995000	0.0625	0.334278
chr1_238022001_238023000	0.0714286	0.334325
chr1_238025001_238026000	0.05	0.334377
chr1_238202001_238203000	0.111111	0.334448
chr1_238294001_238295000	0.0555556	0.33464
chr1_238507001_238508000	0.1875	0.334809
chr1_238701001_238702000	0.04	0.3348
chr1_238718001_238719000	0.0526316	0.334687
chr1_238784001_238785000	0.125	0.334665
chr1_238845001_238846000	0.0833333	0.33472
chr1_23901001_23902000	0.25	0.334564
chr1_239040001_239041000	0.1	0.334559
chr1_239210001_239211000	0.0769231	0.334611
chr1_239573001_239574000	0.0217391	0.334475
chr1_239760001_239761000	0.166667	0.334465
chr1_239790001_239791000	0.0714286	0.334543
chr1_239805001_239806000	0.05	0.334742
chr1_239913001_239914000	0.0666667	0.334736
chr1_240050001_240051000	0.0833333	0.33468
chr1_240056001_240057000	0.142857	0.334669
chr1_240182001_240183000	0.0555556	0.335108
chr1_240214001_240215000	0.037037	0.335139
chr1_240218001_240219000	0.0588235	0.335032
chr1_240306001_240307000	0.04	0.3357
chr1_240391001_240392000	0.0714286	0.335923
chr1_240413001_240414000	0.25	0.335962
chr1_240480001_240481000	0.0625	0.336106
[truncated: 28,486 more rows]

## Sheet: 4-cell
Fig 2F panel 6. The 5fCpG level and DNA methylation level in 5fCpG-marked 1-kb bins of 4-cell.
[truncated: 30,591 more rows]

[truncated: 4 more sheets: 8-cell, Morula, ICM, TE]
