# Supplementary material for: 5-Formylcytosine landscapes of human preimplantation embryos at single-cell resolution
Source: PLoS Biol. 2020 Jul 30;18(7):e3000799. doi: 10.1371/journal.pbio.3000799 (PMC7419013; doi:10.1371/journal.pbio.3000799)
Supplement: S3 Data — (XLS) [file pbio.3000799.s011.xls]

## Sheet: S2A Fig
S2A Fig. The values of log2 of expression level fold change between two consecutive stages for genes with 5fCpG in promoters (TSS ± 2 kb)
Promoter 5fCpG	Zygote	2-cell	4-cell	8-cell	Morula	ICM	TE	hESC
Oocyte pre-existing 5fCpG	0.10264	0.0418909	-0.00233421	-0.432472	0.135259	-0.710329	-0.602328	-0.348448
Male Pronuclei newly generated 5fCpG	-0.0371652	0.0387097	-0.115188	-0.0827049	-0.0698666	-0.381242	-0.343538	-0.116128
Female Pronuclei newly generated 5fCpG	0.35871	0.102799	-0.0445116	0.421901	-0.168547	-0.407285	-0.469865	0.0805181
2-cell newly generated 5fCpG	-0.118994	0.040525	-0.233228	-0.264435	-0.410296	-0.762568	-0.53468	0.318837
4-cell newly generated 5fCpG	0.292769	0.0494675	0.191516	-0.137077	0.270918	-0.391636	-0.546934	-0.00977778
8-cell newly generated 5fCpG	0.0517817	0.110726	-0.210964	0.247856	0.336029	-0.172302	0.137522	-0.170342
Morula newly generated 5fCpG	-0.172307	0.0170888	0.0252999	-0.285605	-0.0844457	-0.653598	-0.615242	-0.181946
ICM newly generated 5fCpG	0.462088	-0.133493	-0.0106725	-0.537283	0.0285229	-0.365512	-0.442535	0.14378
TE newly generated 5fCpG	-0.308041	0.0323614	-0.0129965	-0.0706336	0.141031	0.146567	0.489605	0.182786
hESC newly generated 5fCpG	0.0222489	-0.0447435	-0.0530758	-0.741185	-0.030015	0.324018	0.413639	-0.438346

## Sheet: S2C Fig
S2C Fig. The number of 5fCpG sites in genomic regions.
Stage	Intragenic	5'UTR	Promoter	Exon	Intron	3'UTR	TTS	CGI	Enhancer	Intergenic
Sperm	9090	94	183	2496	7337	160	147	45	2720	3109
Oocyte	12037	136	213	3623	8827	399	272	86	4617	5885
Male PN	15614	175	292	4389	12006	353	239	60	5801	6291
Female PN	16935	137	311	4662	12941	363	297	84	6227	7318
1st Polar Body	10919	92	159	3056	8270	227	164	30	3748	4956
2-cell	12552	88	243	3560	9405	283	233	45	5400	6149
4-cell	12620	115	224	3665	9428	295	236	27	4945	5875
8-cell	11208	87	175	3130	8491	241	198	32	4033	4708
Morula	15469	145	310	4336	11661	331	272	99	5885	6785
ICM	13236	108	227	3705	10177	288	243	59	4301	5098
TE	11988	101	180	3230	9256	243	199	38	4232	4835
hESC	10207	83	173	2770	7895	220	139	56	3319	3907

## Sheet: S2D Fig
S2D Fig. The 5fCpG level in intergenic and intragenic regions. The values was calculated by the number of 5fCpG sites divided by the sum of 5fCpG and unmodified CpG sites in each regions.
Sample	Intergenic	Intragenic
Sperm_1	0.00089593	0.00063845
Sperm_2	0.00089655	0.00064658
Sperm_3	0.00070482	0.00048966
Sperm_4	0.00077281	0.00055909
Sperm_5	0.00080056	0.00057677
Sperm_6	0.00078167	0.00052709
Sperm_7	0.00055556	0.00040255
Sperm_8	0.00065237	0.000456
Sperm_9	0.00062651	0.00045452
Sperm_10	0.00072185	0.00050106
Oocyte_1	0.000525898	0.00041808
Oocyte_2	0.000872609	0.00061601
Oocyte_3	0.000583195	0.000450978
Oocyte_4	0.000583045	0.000405425
Oocyte_5	0.000459378	0.000331884
Oocyte_6	0.000665785	0.000462279
Oocyte_7	0.000535784	0.000548965
Oocyte_8	0.000390659	0.000323298
Oocyte_9	0.00036849	0.000308279
Oocyte_10	0.000603981	0.000482469
Oocyte_11	0.000407896	0.000335444
1st-Pb_1	0.000922134	0.00066133
1st-Pb_2	0.000672168	0.000443882
1st-Pb_3	0.000526184	0.000384841
1st-Pb_4	0.000845155	0.000602211
1st-Pb_5	0.00042275	0.000349219
1st-Pb_6	0.000801502	0.000599949
1st-Pb_7	0.000925339	0.00067971
1st-Pb_8	0.000521603	0.00041736
1st-Pb_9	0.000544193	0.000436452
1st-Pb_10	0.000724502	0.000549454
malePN_embryo1	0.00101169	0.000715136
malePN_embryo2	0.000730543	0.00055056
malePN_embryo5	0.000650009	0.000542979
malePN_embryo7	0.00068271	0.000535556
malePN_embryo8	0.00192118	0.00146749
malePN_embryo9	0.0018747	0.00132877
malePN_embryo10	0.000866322	0.000668672
malePN_embryo11	0.00245663	0.00181882
malePN_embryo12	0.00106613	0.000786617
malePN_embryo13	0.00157178	0.00108643
malePN_embryo14	0.000890413	0.000701327
malePN_embryo15	0.000506296	0.000398186
femalePN_embryo1	0.00149407	0.00113338
femalePN_embryo2	0.00102176	0.000759026
femalePN_embryo3	0.0012646	0.000954703
femalePN_embryo4	0.000492403	0.000421476
femalePN_embryo6	0.000794649	0.000610602
femalePN_embryo7	0.000565634	0.000425257
femalePN_embryo9	0.00323578	0.0021627
femalePN_embryo10	0.00159705	0.00109846
femalePN_embryo11	0.00170853	0.00125161
femalePN_embryo12	0.00161411	0.00113842
femalePN_embryo13	0.00135694	0.00101406
femalePN_embryo14	0.000530934	0.000407863
femalePN_embryo15	0.000359303	0.000289423
2cell_embryo1_1	0.000916844	0.0007349
2cell_embryo1_2	0.000523695	0.000449448
2cell_embryo2_1	0.000436039	0.000364325
2cell_embryo3_1	0.00053286	0.000438196
2cell_embryo3_2	0.000514384	0.000418561
2cell_embryo4_1	0.00047341	0.000380782
2cell_embryo4_2	0.000638524	0.000511317
2cell_embryo5_1	0.00051228	0.000410935
2cell_embryo5_2	0.000628039	0.000496673
4cell_embryo1_1	0.000734658	0.000529817
4cell_embryo1_2	0.00068213	0.000525198
4cell_embryo1_3	0.000713668	0.000539721
4cell_embryo1_4	0.000681498	0.000522709
4cell_embryo2_1	0.000505033	0.00042443
4cell_embryo2_2	0.00046672	0.000369314
4cell_embryo2_3	0.000481511	0.000419058
4cell_embryo2_4	0.000517351	0.000419956
4cell_embryo3_1	0.000846314	0.00066241
4cell_embryo3_2	0.000676873	0.000522308
8cell_embryo1_1	0.000843303	0.000601704
8cell_embryo1_2	0.00070006	0.000499942
8cell_embryo1_3	0.000810689	0.000577274
8cell_embryo1_4	0.00119087	0.000820983
8cell_embryo1_5	0.00117774	0.000773791
8cell_embryo1_6	0.000896089	0.000624547
8cell_embryo2_1	0.000513284	0.000372253
8cell_embryo2_2	0.000495289	0.000369921
8cell_embryo2_3	0.000445106	0.000360701
8cell_embryo2_4	0.000440608	0.00035525
Morula_embryo1_1	0.000800352	0.000631411
Morula_embryo1_2	0.000586861	0.000464628
Morula_embryo1_3	0.000484055	0.000399589
Morula_embryo2_1	0.000430579	0.000322155
Morula_embryo2_2	0.00123801	0.000821607
Morula_embryo2_3	0.00045966	0.000390037
Morula_embryo2_4	0.000563512	0.000419741
Morula_embryo2_5	0.000563631	0.00041381
Morula_embryo3_1	0.000491672	0.000372586
Morula_embryo3_2	0.000646217	0.000481316
Morula_embryo3_3	0.000422467	0.000331175
Morula_embryo3_4	0.000361251	0.000294049
ICM_embryo1_1	0.000543732	0.000425802
ICM_embryo1_2	0.000530836	0.000430279
ICM_embryo1_3	0.000719894	0.000522201
ICM_embryo2_1	0.000521964	0.000400017
ICM_embryo2_2	0.000524653	0.000381121
ICM_embryo2_3	0.000593825	0.000439554
ICM_embryo2_4	0.000996634	0.000760559
ICM_embryo2_5	0.000948746	0.00067941
ICM_embryo2_6	0.000916065	0.000671796
ICM_embryo3_1	0.00067191	0.00049606
ICM_embryo3_2	0.000626853	0.000460095
TE_embryo1_1	0.0014822	0.00104064
TE_embryo1_2	0.000838766	0.00059427
TE_embryo1_3	0.000676202	0.000497554
TE_embryo1_4	0.000513701	0.000415081
TE_embryo2_1	0.000371182	0.000295163
TE_embryo2_2	0.000374723	0.000296011
TE_embryo2_3	0.000359011	0.000285687
TE_embryo2_4	0.00045833	0.00035536
TE_embryo2_5	0.000360833	0.000314556
TE_embryo2_6	0.000728612	0.000506755
hESC_1	0.000293048	0.000235433
hESC_2	0.000474643	0.000329594
hESC_3	0.000525918	0.000374137
hESC_4	0.000472796	0.000366005
hESC_5	0.000303986	0.000239781
hESC_6	0.000588314	0.000423124
hESC_7	0.000557917	0.000419228
hESC_8	0.000444088	0.000336599
hESC_9	0.000485296	0.000366449
hESC_10	0.000497197	0.000352423
hESC_11	0.000360938	0.000289391
hESC_12	0.000557865	0.000403139

## Sheet: S3A Fig
S3A Fig. The 5fCpG level in genomic regions. The values was calculated by the number of 5fCpG sites divided by the sum of 5fCpG and unmodified CpG sites in each regions.
Sample	Enhancer	Promoter	5'UTR	Exon	Intron	3'UTR	TTS	CGI
Sperm_1	0.00039333	0.00058082	0.00058675	0.00056587	0.00075754	0.0005924	0.00050201	0.00017599
Sperm_2	0.00034643	0.00054986	0.00054042	0.00059684	0.00073582	0.00027115	0.00052446	0.00011408
Sperm_3	0.0002981	0.00032909	0.00048222	0.00044155	0.00056288	0.00038317	0.00044991	0.00033269
Sperm_4	0.00030208	0.0003432	0.00040922	0.00052683	0.0006266	0.0003319	0.00040633	0.00027038
Sperm_5	0.00032604	0.0005232	0.00025983	0.00053955	0.00066313	0.00045502	0.00044366	0.00058143
Sperm_6	0.00033182	0.00042854	0.00023476	0.00046857	0.00060723	0.00026932	0.00040064	0.00019117
Sperm_7	0.00024435	0.00030075	0.00029346	0.00034292	0.00047568	0.00022496	0.00030065	8.07e-05
Sperm_8	0.00024993	7.56e-05	0.00026476	0.0003695	0.00054578	0.00029545	0.0004588	0.00012766
Sperm_9	0.00027055	0.00041602	0.00061779	0.00036968	0.00053766	0.00017133	0.00028731	0.00024863
Sperm_10	0.00027344	0.00034712	0.00027869	0.00044374	0.00058146	0.00034141	0.00037753	0.0002402
Oocyte_1	0.000334065	0.000158095	0.000297619	0.000378193	0.000446742	0.000250128	0.000310578	0.000229086
Oocyte_2	0.000377614	0.000396681	0.000279752	0.000542492	0.000692581	0.000320751	0.000826037	0.00061665
Oocyte_3	0.000335427	0.000275997	0.000214324	0.000464629	0.000468368	0.000333932	0.000335706	0.000275103
Oocyte_4	0.000229323	0.000171695	0.000186576	0.000353897	0.00045502	0.000252986	0.000280859	0.000392311
Oocyte_5	0.000228824	0.000277103	0.000402488	0.000301618	0.000367205	0.000267609	0.000277162	0.000349569
Oocyte_6	0.000229957	0.000346392	0.000371333	0.000379437	0.000554175	0.000213533	0.000462481	0
Oocyte_7	0.000440656	0.000805348	0.00161122	0.000822389	0.000472928	0.00278632	0.0020946	0.00402832
Oocyte_8	0.000277731	0.000303301	0.000429125	0.000297801	0.00034094	0.000260666	0.000349084	0.000342367
Oocyte_9	0.000245552	0.000229379	0.000174683	0.000294141	0.00032209	0.000272495	0.000264769	0.000170699
Oocyte_10	0.000362886	0.000435392	0.00033454	0.000425463	0.000533414	0.000325486	0.000521989	0.000322997
Oocyte_11	0.000271178	0.000349432	0.000206108	0.00032487	0.000347374	0.000323638	0.000341588	0.000323729
1st-Pb_1	0.000408247	0.000473037	0.000356718	0.000613532	0.000744965	0.000398509	0.00044287	0
1st-Pb_2	0.000235039	0.00016508	0.000831499	0.000427088	0.000487977	0.000418623	0.0004654	0.000154679
1st-Pb_3	0.000230026	0.000322506	0.000207348	0.000319884	0.000436787	0.000198364	0.00026736	0.000272035
1st-Pb_4	0.000315273	0.000400862	0.000831082	0.000573329	0.000664001	0.000429107	0.000387952	0.000733891
1st-Pb_5	0.000272409	0.000210495	0.000197682	0.000318393	0.000367415	0.000310739	0.000278465	0.000134084
1st-Pb_6	0.000374255	0.000502344	0.00049743	0.000556339	0.000666025	0.000388183	0.000427238	0.00082203
1st-Pb_7	0.000423372	0.000552145	0.000321802	0.000601956	0.000760233	0.000472755	0.000507374	0.000628272
1st-Pb_8	0.000345291	0.000345504	0.000320608	0.000370831	0.000453343	0.00037781	0.000396522	0.000299625
1st-Pb_9	0.000334944	0.000267329	0.000328648	0.000409574	0.000464497	0.000389476	0.000404282	8.28912e-05
1st-Pb_10	0.000372568	0.000469841	0.000416351	0.000522454	0.000590578	0.000653994	0.000529708	0.000459453
malePN_embryo1	0.000485921	0.000530485	0.000676216	0.000669267	0.000801105	0.000643272	0.000356913	0
malePN_embryo2	0.000447711	0.000395841	0.000546299	0.000530008	0.000610299	0.000536139	0.000410307	0.000323834
malePN_embryo5	0.000462308	0.000346151	0.00051144	0.000498503	0.000595512	0.000254518	0.000403192	0.000183352
malePN_embryo7	0.000445551	0.000426275	0.000584081	0.000469734	0.000594815	0.000505074	0.00033005	0.000146784
malePN_embryo8	0.000963145	0.000810666	0.000784792	0.00132123	0.00159156	0.000974384	0.00128143	0.000629111
malePN_embryo9	0.000730028	0.000827795	0.00061267	0.00124421	0.00141875	0.000920869	0.00101179	0.000507591
malePN_embryo10	0.000406961	0.000429937	0.000619175	0.000629199	0.000735773	0.000503997	0.000779919	0.000146757
malePN_embryo11	0.00102496	0.00101599	0.00225331	0.00163312	0.00203618	0.00159945	0.00136333	0.000535332
malePN_embryo12	0.000509624	0.000476077	0.00057889	0.000689114	0.000872668	0.000619721	0.000312317	0.000302572
malePN_embryo13	0.000610168	0.000731074	0.000967252	0.000955639	0.0011941	0.00061373	0.000974618	0.000165399
malePN_embryo14	0.000525075	0.000509451	0.00080921	0.000678788	0.000762995	0.000513611	0.000403197	0.000171674
malePN_embryo15	0.000297192	0.000403	0.000504948	0.000387385	0.000434072	0.000355121	0.000276706	0.000286509
femalePN_embryo1	0.000575256	0.000515546	0.000537346	0.000953194	0.00128413	0.000809795	0.0010566	0.0001321
femalePN_embryo2	0.000548433	0.0004855	0.000387833	0.000666462	0.000839182	0.000539177	0.00060837	0.000205128
femalePN_embryo3	0.000618514	0.000787789	0.000863978	0.000812508	0.00107959	0.000545798	0.000890325	0.000818599
femalePN_embryo4	0.000326856	0.000294524	0.000333652	0.00040587	0.000448814	0.00037329	0.000494329	0.000158395
femalePN_embryo6	0.000480161	0.000406434	0.000320011	0.000542982	0.000669251	0.000645722	0.000524052	0.000353482
femalePN_embryo7	0.000340062	0.000290284	0.000260647	0.000379988	0.000469527	0.000193363	0.000293916	0.000231374
femalePN_embryo9	0.00147057	0.00122937	0.00117302	0.00189753	0.00242377	0.00124086	0.00268848	0.000994275
femalePN_embryo10	0.000601923	0.000512517	0.000409249	0.000969354	0.00126053	0.000845414	0.000680249	0.000401016
femalePN_embryo11	0.000753515	0.00114025	0.00074565	0.00114753	0.001371	0.000791527	0.0004329	0.000598659
femalePN_embryo12	0.00063381	0.000662275	0.000446495	0.00100433	0.00123744	0.000630782	0.00101298	0.000341647
femalePN_embryo13	0.000596108	0.000769946	0.000800854	0.000880259	0.00112553	0.000686643	0.000731529	0.000438725
femalePN_embryo14	0.000339832	0.000266919	0.000310395	0.000392745	0.000425257	0.000281236	0.00043232	0.000111878
femalePN_embryo15	0.000247019	0.000224996	0.000128275	0.000256892	0.000311914	0.000249693	0.000273343	0.00022298
2cell_embryo1_1	0.000554913	0.000487847	0.000297501	0.000713178	0.000782711	0.000471587	0.000816178	0.000491884
2cell_embryo1_2	0.000380479	0.000381381	0.000147554	0.000419502	0.000480378	0.000263273	0.000364591	0.000111882
2cell_embryo2_1	0.000325267	0.000337272	0.000205205	0.00034223	0.0003852	0.000318346	0.000303228	0.00027099
2cell_embryo3_1	0.00038894	0.000434259	0.000231911	0.000426845	0.000468356	0.000256645	0.000292883	0.000143472
2cell_embryo3_2	0.000378016	0.00041364	0.000336927	0.000380674	0.000456914	0.000483752	0.000608591	0.00029979
2cell_embryo4_1	0.000340596	0.000368639	0.000176563	0.000341891	0.000418364	0.000258028	0.000409774	0.000161799
2cell_embryo4_2	0.000416865	0.000414536	0.00045405	0.000476534	0.000542639	0.000533276	0.000659693	0.000343171
2cell_embryo5_1	0.000348504	0.000327334	0.000254456	0.000387098	0.000434278	0.000300117	0.000309414	0.000205181
2cell_embryo5_2	0.000378539	0.000441057	0.00023882	0.000427586	0.000554963	0.000385466	0.000431204	0.000256513
4cell_embryo1_1	0.000401698	0.000445005	0.000348857	0.000512641	0.000562913	0.00037308	0.000506833	0.000196069
4cell_embryo1_2	0.000398537	0.000559735	0.000394135	0.000510435	0.000568794	0.000449627	0.000502898	0.0004662
4cell_embryo1_3	0.000397009	0.000720005	0.000336688	0.000516619	0.00057723	0.000386296	0.000550976	0
4cell_embryo1_4	0.00036039	0.000394133	0.0006898	0.000507948	0.00056834	0.000399908	0.000682464	0
4cell_embryo2_1	0.000354102	0.000364461	0.000382665	0.000427497	0.000439289	0.000452364	0.000535834	0.000230787
4cell_embryo2_2	0.000320344	0.000312371	0.000218744	0.000344779	0.000393467	0.000252845	0.000266518	0.000209661
4cell_embryo2_3	0.000316037	0.000271223	0.00026612	0.000405232	0.000455277	0.000366151	0.000431234	0.000205846
4cell_embryo2_4	0.000334142	0.000323217	0.000291588	0.000375946	0.00045501	0.000363312	0.000429305	0.000286055
4cell_embryo3_1	0.000503517	0.000517909	0.000777072	0.000633679	0.000703286	0.000693848	0.000488506	0
4cell_embryo3_2	0.000421117	0.000476417	0.00037775	0.000499502	0.000551798	0.000306621	0.000459233	0.000413864
8cell_embryo1_1	0.00042307	0.000334982	0.000327594	0.000522052	0.000661237	0.000459818	0.000277906	0.00034828
8cell_embryo1_2	0.000411109	0.00058118	0.00054001	0.000447693	0.000553172	0.0003464	0.00037556	0.000431841
8cell_embryo1_3	0.000396597	0.000424158	0.000411913	0.00054715	0.000630094	0.000270721	0.000444892	0.000131718
8cell_embryo1_4	0.000556653	0.000432094	0.000916964	0.000727299	0.000897982	0.000545245	0.000763662	0.000757767
8cell_embryo1_5	0.000509247	0.000387147	0.000629814	0.000703436	0.000857972	0.000473419	0.000698218	0.00024001
8cell_embryo1_6	0.000425701	0.000376479	0.000287675	0.000556056	0.000683241	0.000331691	0.000512983	0.000656254
8cell_embryo2_1	0.000265806	0.000210608	5.73263e-05	0.000317405	0.000421526	0.00037109	0.000661634	0.000335542
8cell_embryo2_2	0.000270252	0.000328705	0.000278422	0.000335529	0.000397599	0.000244401	0.0004691	7.74954e-05
8cell_embryo2_3	0.000299364	0.000249454	0.000201309	0.00034157	0.000386265	0.000390899	0.000243336	0.000154615
8cell_embryo2_4	0.000269535	0.000384998	0.000306654	0.000334441	0.000375717	0.00029903	0.000370731	0.000254712
Morula_embryo1_1	0.000402635	0.000462659	0.000485952	0.000547172	0.000700008	0.000410987	0.000327448	0.000392567
Morula_embryo1_2	0.000372026	0.000501534	0.000266516	0.000415108	0.000519794	0.000212288	0.000490326	0.00061546
Morula_embryo1_3	0.000315233	0.000338816	0.000205645	0.00036185	0.000435098	0.000270752	0.000272286	0.000353899
Morula_embryo2_1	0.000264053	0.000373607	0.000327279	0.000307966	0.000347517	0.000265194	0.000276292	0.000336511
Morula_embryo2_2	0.000406973	0.00047625	0.000519561	0.000780388	0.000906095	0.00049988	0.000714355	0.000240597
Morula_embryo2_3	0.000307685	0.000269102	0.000266603	0.000358226	0.000417781	0.000405862	0.000374118	0.0001276
Morula_embryo2_4	0.00030554	0.000371684	0.000254009	0.000338071	0.000479399	0.000295632	0.000476607	0.000534555
Morula_embryo2_5	0.000293874	0.000337773	0.00037395	0.000362774	0.000461811	0.000460834	0.000551173	8.43526e-05
Morula_embryo3_1	0.000301726	0.000312659	0.000362126	0.000346593	0.000399174	0.000274746	0.000258885	0.000351111
Morula_embryo3_2	0.000347247	0.000442012	0.000495627	0.000439969	0.000516274	0.000375191	0.000413354	0.000372863
Morula_embryo3_3	0.000287682	0.000163456	0.000262132	0.000306459	0.000343017	0.000271308	0.000319096	0.000302297
Morula_embryo3_4	0.000247637	0.000256436	0.000254664	0.000284337	0.000303572	0.000272257	0.000260343	0.000261106
ICM_embryo1_1	0.000299703	0.000302752	0.000288293	0.000400482	0.000453261	0.000443035	0.000548701	0.000399016
ICM_embryo1_2	0.000278368	0.000310398	0.000393104	0.000384675	0.000473406	0.000465364	0.0003709	0.000679282
ICM_embryo1_3	0.000341392	0.000409245	0.000480108	0.000487594	0.000578968	0.000283943	0.000470146	0.000502563
ICM_embryo2_1	0.000278152	0.0002575	0.000257573	0.000333589	0.000453591	0.000263847	0.000347442	0.000265548
ICM_embryo2_2	0.000288391	0.000297639	0.000256901	0.000347573	0.000434023	0.000281997	0.0002898	0.000105391
ICM_embryo2_3	0.000286021	0.000483725	0.000226495	0.000417273	0.000485579	0.000309479	0.000863002	0.000158347
ICM_embryo2_4	0.000407308	0.000573285	0.000576203	0.000758463	0.000799517	0.000875953	0.000558971	0.000708829
ICM_embryo2_5	0.000387435	0.000340635	0.000793735	0.000615434	0.000752913	0.000476892	0.00049253	0.000892629
ICM_embryo2_6	0.000384861	0.000349178	0.00048895	0.000591014	0.000769942	0.000445813	0.000585751	0.000324702
ICM_embryo3_1	0.00032102	0.000375684	0.000211612	0.000430236	0.000554382	0.000293662	0.000371978	0.000265428
ICM_embryo3_2	0.000317638	0.000412124	0.000443305	0.000408925	0.000509102	0.000379165	0.000471262	0.000580788
TE_embryo1_1	0.000517411	0.000462306	0.000686256	0.000874289	0.00119602	0.000509801	0.00060051	0.000426985
TE_embryo1_2	0.000401068	0.000470064	0.000322046	0.000502795	0.000677688	0.000368503	0.000543936	0.000135556
TE_embryo1_3	0.000331974	0.000218398	0.000147113	0.000451478	0.000550074	0.000248447	0.000451438	0.000295814
TE_embryo1_4	0.00028492	0.000335612	0.000347242	0.000383709	0.000453027	0.000297872	0.000426287	0.000119403
TE_embryo2_1	0.000233076	0.000189417	0.000290849	0.000283527	0.000319839	0.000302564	0.000328439	0.000281777
TE_embryo2_2	0.000243291	0.000212561	0.000126247	0.000254028	0.000319575	0.000213924	0.000262539	8.22436e-05
TE_embryo2_3	0.000217406	0.00013986	0.000233519	0.000253438	0.000311762	0.00019199	0.000243219	0.000230362
TE_embryo2_4	0.000245558	0.000360038	0.000316868	0.000267585	0.000409855	0.000213976	0.000206558	0.00041077
TE_embryo2_5	0.000243918	0.000204884	0.000206437	0.00027873	0.000342958	0.000276659	0.000365281	0.000133342
TE_embryo2_6	0.000348346	0.000281195	0.00030557	0.000430448	0.000573565	0.000240012	0.000421847	0.000279642
hESC_1	0.000187703	0.000259586	0.000267151	0.000234827	0.00024983	0.000249705	0.000244126	0.000347566
hESC_2	0.000203905	0.000271343	0.000345695	0.000281762	0.000361753	0.000195437	0.000262935	0.000257882
hESC_3	0.000210836	0.000265735	0.000227402	0.000324466	0.000426066	0.000225466	0.000238265	0.000179888
hESC_4	0.000218732	0.000136357	0.000275141	0.000282412	0.000432132	0.000227864	0.000360973	0.000428296
hESC_5	0.000155183	0.000227467	0.000176114	0.000200219	0.00027442	0.000211917	0.000235744	0.000237651
hESC_6	0.000266185	0.000331409	0.000256204	0.000411634	0.000459137	0.000276091	0.00018352	0.000362867
hESC_7	0.000228059	0.000213224	0.000442804	0.000372814	0.000480077	0.000277979	0.000222104	0.000547885
hESC_8	0.000217181	0.000355408	0.000281831	0.000281541	0.000385237	0.00025517	0.000171119	0.000387147
hESC_9	0.000193504	0.000243962	0.00024324	0.000297219	0.000431754	0.000217234	0.000138475	0.000327047
hESC_10	0.000218216	0.000198095	0.000200763	0.000302419	0.000414301	0.000250419	0.000255418	0.000231285
hESC_11	0.000182767	0.000118802	0.000139136	0.000252142	0.000313374	0.000271334	0.000120677	0.000152269
hESC_12	0.000244251	0.000413583	0.000382219	0.000375718	0.000437776	0.000285874	0.000295784	0.000187811

## Sheet: S3B Fig
S3B Fig. The 5fCpG level in HCP, ICP and LCP. The values was calculated by the number of 5fCpG sites divided by the sum of 5fCpG and unmodified CpG sites in each regions.
Sample	HCP	ICP	LCP
Sperm_1	0.0008052	0.00038603	0.00046218
Sperm_2	0.00066837	0.00040245	0.00050176
Sperm_3	0.00024611	0.00046219	0.00031428
Sperm_4	0.0005665	0.00010261	0.00026177
Sperm_5	0.00068269	0.00039541	0.00045056
Sperm_6	0.00026383	0.00043478	0.0005385
Sperm_7	0.00015797	0.0003125	0.0003985
Sperm_8	5.18e-05	8.62e-05	8.51e-05
Sperm_9	0.0001216	0.00045585	0.000625
Sperm_10	0.00020566	0.00073314	0.00024555
Oocyte_1	3.60062e-05	0.000212789	0.000213944
Oocyte_2	0.000821403	0.000290951	0.000197174
Oocyte_3	0.000220832	0.000349101	0.000264247
Oocyte_4	0	0.000515996	0.000104205
Oocyte_5	0.000207756	0.000278061	0.000308656
Oocyte_6	0.000121521	0.000267165	0.000518788
Oocyte_7	0.000592242	0.00134093	0.000692927
Oocyte_8	0.000303022	0.00028884	0.000317537
Oocyte_9	0.000218809	0.000220805	0.000229885
Oocyte_10	0.000470936	0.000387357	0.000426671
Oocyte_11	0.000240533	0.000324175	0.0004493
1st-Pb_1	0.000108015	0.000455581	0.000705816
1st-Pb_2	0	0.000229516	0.000230083
1st-Pb_3	0.000387327	0.000206505	0.000326082
1st-Pb_4	0.000627528	0.000230044	0.000278987
1st-Pb_5	0.000198242	0.000130237	0.00025059
1st-Pb_6	0.000119033	0.000867804	0.000536157
1st-Pb_7	0.000236128	0.00101464	0.000506554
1st-Pb_8	0.00040032	0.000217474	0.000369833
1st-Pb_9	0.000299222	0.000184786	0.000283939
1st-Pb_10	0.000244539	0.000646174	0.000496928
malePN_embryo1	0.000242101	0.000161473	0.000854336
malePN_embryo2	0.000171424	0.00059446	0.00043814
malePN_embryo5	0.000287839	0.000325988	0.000411744
malePN_embryo7	0.000345291	0.000247816	0.000556328
malePN_embryo8	0.000489616	0.00124896	0.000851426
malePN_embryo9	0.000912305	0.00107066	0.000625462
malePN_embryo10	0.000255741	0.000273785	0.000620529
malePN_embryo11	0.000811877	0.00133008	0.000996214
malePN_embryo12	0.000455028	0.000174186	0.000608967
malePN_embryo13	0.000704804	0.00099453	0.00061237
malePN_embryo14	0.000245459	0.000482703	0.000715194
malePN_embryo15	0.000326597	0.000416536	0.0004269
femalePN_embryo1	0.000519548	0.00045676	0.000527612
femalePN_embryo2	0.000219178	0.00044991	0.00064771
femalePN_embryo3	0.000677277	0.00118361	0.000726792
femalePN_embryo4	0.000351386	0.000103885	0.000346426
femalePN_embryo6	0.000366569	0.000286615	0.00047184
femalePN_embryo7	0.000533049	0.000110516	0.000273839
femalePN_embryo9	0.00125177	0.000999251	0.00121247
femalePN_embryo10	0.000573245	0.00037154	0.000542103
femalePN_embryo11	0.000961654	0.00159405	0.00115512
femalePN_embryo12	0.000424358	0.00124902	0.000596081
femalePN_embryo13	0.000582129	0.000992063	0.000757419
femalePN_embryo14	0.00019153	0.000198557	0.000350859
femalePN_embryo15	0.000216216	0.000189687	0.000240314
2cell_embryo1_1	0.000190694	0.000393856	0.000693321
2cell_embryo1_2	0	0.000464109	0.000548546
2cell_embryo2_1	0.000341997	0.00030695	0.000338135
2cell_embryo3_1	0.000135823	0.000675505	0.000484594
2cell_embryo3_2	0.000170484	0.000427655	0.000538539
2cell_embryo4_1	0.000103718	0.000546813	0.000424101
2cell_embryo4_2	0.000355766	0.000489374	0.000396082
2cell_embryo5_1	0.000262089	0.000299344	0.000379928
2cell_embryo5_2	0.000187995	0.000782609	0.000450605
4cell_embryo1_1	0.000421053	0.000277758	0.000556683
4cell_embryo1_2	0.000155328	0.000818256	0.000654726
4cell_embryo1_3	0.000443295	0.000677704	0.000880049
4cell_embryo1_4	0.000444741	0.000426227	0.000330858
4cell_embryo2_1	0.000223204	0.000455607	0.000397276
4cell_embryo2_2	0.0002531	0.000181562	0.00041043
4cell_embryo2_3	0.000117744	0.00032817	0.000318969
4cell_embryo2_4	0.000152549	0.000288586	0.000459659
4cell_embryo3_1	0.000301205	0.000689022	0.000593184
4cell_embryo3_2	0.000427611	0.000307172	0.000574691
8cell_embryo1_1	0.000529568	0.000348402	0.000171233
8cell_embryo1_2	0.000242189	0.000479444	0.000836167
8cell_embryo1_3	0.000230256	0.00030744	0.000593854
8cell_embryo1_4	0.000164609	0.000346101	0.000647287
8cell_embryo1_5	0.000470662	0.000213538	0.000400366
8cell_embryo1_6	0.000460759	0.00020404	0.000394128
8cell_embryo2_1	0.000156928	0.000134562	0.000279838
8cell_embryo2_2	0.000173348	0.000594884	0.000337202
8cell_embryo2_3	3.85907e-05	0.000289533	0.000358671
8cell_embryo2_4	0.000486239	0.000381409	0.000321191
Morula_embryo1_1	0.000247076	0.000422833	0.000593883
Morula_embryo1_2	0.000382629	0.000709912	0.000508707
Morula_embryo1_3	0.000377888	0.000202552	0.000399926
Morula_embryo2_1	0.000160289	0.000563669	0.000402263
Morula_embryo2_2	0.000429092	0.000222965	0.000624043
Morula_embryo2_3	0.000310097	0.000363293	0.000188886
Morula_embryo2_4	0.000151301	0.00046729	0.000470588
Morula_embryo2_5	0.000407311	7.01311e-05	0.000447012
Morula_embryo3_1	0.000302971	0.000398426	0.000283432
Morula_embryo3_2	0.000413835	0.00044467	0.000443503
Morula_embryo3_3	0.000156654	0.000183056	0.000151309
Morula_embryo3_4	0.000321053	0.000196024	0.000258021
ICM_embryo1_1	0.000238745	0.000208529	0.000381001
ICM_embryo1_2	0.000187359	0.000268114	0.000393194
ICM_embryo1_3	0.00023385	0.00037873	0.000561882
ICM_embryo2_1	0.000179236	0.000319407	0.000269623
ICM_embryo2_2	0.000135342	0.000442062	0.00031553
ICM_embryo2_3	0.000781067	0.000361813	0.000310436
ICM_embryo2_4	0.000486686	0.000544247	0.00067246
ICM_embryo2_5	0.000316932	0.000602555	0.000225708
ICM_embryo2_6	0.000326541	0.000310559	0.000376932
ICM_embryo3_1	0.0002651	0.000303693	0.000470381
ICM_embryo3_2	0.000191375	0.000492207	0.000536378
TE_embryo1_1	0	0.000572656	0.000704771
TE_embryo1_2	0.000504105	0.000711238	0.000317662
TE_embryo1_3	0.00031228	0	0.000264247
TE_embryo1_4	0.000386598	0.000376166	0.000279057
TE_embryo2_1	0.000221803	0.000141753	0.000184104
TE_embryo2_2	0.000259665	0.000105992	0.000231611
TE_embryo2_3	0.000130501	3.295e-05	0.00019894
TE_embryo2_4	0.000205557	0.000167504	0.000544888
TE_embryo2_5	9.10111e-05	0.000264294	0.00025113
TE_embryo2_6	0.00022553	0.00042203	0.000241359
hESC_1	0.000162022	0.000201507	0.000350935
hESC_2	0.000374032	0.000144949	0.000252607
hESC_3	0.000323729	0.000355429	0.000172682
hESC_4	0	9.03016e-05	0.000236146
hESC_5	0.000231573	0.000149559	0.000252691
hESC_6	9.53743e-05	0.000592618	0.000394742
hESC_7	0.000289813	0.00028509	0.000129483
hESC_8	0.000428771	0.000299177	0.000320776
hESC_9	0.000293492	0.000203625	0.000222886
hESC_10	5.67666e-05	0.000167462	0.000296176
hESC_11	4.73171e-05	0.000184945	0.000128659
hESC_12	0.000145106	0.000495688	0.000522443

## Sheet: S5A Fig
S5A Fig. The number of 5fCpG sites in repeat element.
Stage	SINE	LINE	LTR	Satellite
Sperm	5135	11258	2265	331
Oocyte	5762	11533	2755	317
Male PN	6870	17359	4337	442
Female PN	7719	18769	4774	463
1st Polar Body	4737	12907	2591	351
2-cell	6172	10703	2997	255
4-cell	5707	12729	3106	291
8-cell	5379	12668	2698	300
Morula	8139	15078	3593	343
ICM	6507	16172	3139	347
TE	6110	13189	2710	321
hESC	4460	12966	2303	329

## Sheet: S5B Fig
S5B Fig. The 5fCpG level in repeat element. The values was calculated by the number of 5fCpG sites divided by the sum of 5fCpG and unmodified CpG sites in each regions.
Sample	SINE	LINE	LTR	ALR	SVA
Oocyte_1	0.000436219	0.000921217	0.000530476	0.00149095	0.00209964
Oocyte_2	0.000505822	0.00168594	0.000741271	0.00185984	0.0044159
Oocyte_3	0.000378109	0.0010889	0.000467432	0.00158983	0.00484555
Oocyte_4	0.000337883	0.00135947	0.000439205	0.00107866	0.00139324
Oocyte_5	0.000328665	0.000921789	0.000334768	0.00114657	0.0016728
Oocyte_6	0.000358313	0.00154111	0.000463127	0.00175114	0.0037037
Oocyte_7	0.000345089	0.000923636	0.000412753	0.0012024	0.00196592
Oocyte_8	0.00037992	0.000582708	0.000344391	0.000765484	0.00142624
Oocyte_9	0.000338794	0.000605601	0.000330942	0.0010395	0.000745851
Oocyte_10	0.000462153	0.00103765	0.000569577	0.00109433	0.00246305
Oocyte_11	0.000354409	0.000701912	0.000370525	0.000643242	0.000999251
1st-Pb_1	0.000503058	0.00196054	0.000825979	0.00224261	0.00422119
1st-Pb_2	0.000383449	0.00148891	0.000529532	0.00148028	0.00421793
1st-Pb_3	0.000355538	0.00118044	0.000376645	0.00104196	0.00300188
1st-Pb_4	0.000564871	0.00203878	0.000634177	0.00242051	0.00430637
1st-Pb_5	0.000372425	0.000682714	0.00040035	0.000947795	0.00173561
1st-Pb_6	0.000476565	0.00176853	0.000575799	0.00143646	0.00502513
1st-Pb_7	0.000584069	0.00200189	0.000673268	0.0015814	0.00459851
1st-Pb_8	0.000403404	0.000856231	0.000465926	0.00140935	0.00182593
1st-Pb_9	0.000461592	0.000895973	0.00051092	0.000748331	0.00130336
1st-Pb_10	0.000525901	0.0014064	0.000595951	0.00195312	0.0057995
malePN_embryo1	0.000557246	0.00205509	0.000939645	0.00218641	0.00625838
malePN_embryo2	0.000479714	0.00139359	0.00070374	0.00131963	0.00252525
malePN_embryo5	0.000552985	0.00116729	0.000704795	0.00131062	0.00677412
malePN_embryo7	0.000487922	0.00133002	0.00072341	0.00167736	0.00450174
malePN_embryo8	0.00160025	0.00407313	0.0021443	0.00129199	0.0106747
malePN_embryo9	0.00137289	0.00477002	0.00180048	0.00336587	0.0065591
malePN_embryo10	0.00070374	0.00192116	0.000890559	0.00212675	0.00407914
malePN_embryo11	0.00128788	0.00587231	0.00192513	0.00452756	0.00440081
malePN_embryo12	0.000692036	0.00216367	0.0008518	0.00152393	0.00605394
malePN_embryo13	0.000759571	0.00361698	0.00131995	0.0028274	0.00904317
malePN_embryo14	0.000705331	0.0018277	0.000879905	0.00191489	0.00497117
malePN_embryo15	0.000414493	0.00100248	0.000480949	0.00145666	0.00362319
femalePN_embryo1	0.00100074	0.00338573	0.00140893	0.00364097	0.00905888
femalePN_embryo2	0.000709839	0.00194891	0.000884725	0.00196464	0.00547138
femalePN_embryo3	0.000744303	0.00255873	0.00110598	0.00242718	0.00827749
femalePN_embryo4	0.000454219	0.000845431	0.000466145	0.000842515	0.00173913
femalePN_embryo6	0.000581543	0.00141682	0.000707637	0.00141318	0.00503187
femalePN_embryo7	0.000462854	0.00101483	0.000547095	0.00128174	0.00374357
femalePN_embryo9	0.00255147	0.00688218	0.00389815	0.00483351	0.00812751
femalePN_embryo10	0.00117976	0.00372812	0.00162704	0.00222627	0.00552257
femalePN_embryo11	0.000876173	0.0040041	0.0015345	0.00222346	0.006
femalePN_embryo12	0.000761417	0.00360218	0.00134037	0.00313831	0.00442723
femalePN_embryo13	0.000706838	0.00318733	0.00111582	0.00216112	0.0071028
femalePN_embryo14	0.000478008	0.000897266	0.000529282	0.000847402	0.00208252
femalePN_embryo15	0.000330608	0.000562518	0.000342078	0.000754907	0.00169981
2cell_embryo1_1	0.000682069	0.00182056	0.000721872	0.00123396	0.00444984
2cell_embryo1_2	0.000458308	0.000891274	0.000471849	0.00142653	0.00188375
2cell_embryo2_1	0.000410195	0.000628186	0.000428354	0.000879287	0.00139502
2cell_embryo3_1	0.00043048	0.000867756	0.000473724	0.00124245	0.00344073
2cell_embryo3_2	0.00042402	0.000787032	0.000506644	0.000948767	0.00378788
2cell_embryo4_1	0.000431038	0.000719824	0.000457264	0.000979887	0.00194805
2cell_embryo4_2	0.000538919	0.00109167	0.000596807	0.00104746	0.00224366
2cell_embryo5_1	0.000488556	0.000788569	0.000517193	0.000908383	0.002462
2cell_embryo5_2	0.000520697	0.0011351	0.000623964	0.0014841	0.00268697
4cell_embryo1_1	0.000508389	0.00146735	0.000636255	0.0012703	0.00312449
4cell_embryo1_2	0.000462667	0.0012309	0.000616804	0.00166038	0.00398895
4cell_embryo1_3	0.000489784	0.00136162	0.000593113	0.00088642	0.00365917
4cell_embryo1_4	0.000488115	0.00138105	0.000597141	0.00123983	0.00296668
4cell_embryo2_1	0.000434838	0.00083508	0.000515655	0.00139624	0.00163246
4cell_embryo2_2	0.000402445	0.000740161	0.00047373	0.000798258	0.00293194
4cell_embryo2_3	0.000403923	0.00080098	0.0004837	0.00104167	0.00244918
4cell_embryo2_4	0.000452152	0.000877087	0.000543165	0.0008983	0.00242991
4cell_embryo3_1	0.000600233	0.00155805	0.000729876	0.000922587	0.00589391
4cell_embryo3_2	0.000546732	0.00121566	0.000622129	0.000704556	0.00181913
8cell_embryo1_1	0.000604203	0.00165957	0.000784894	0.00113425	0.00293341
8cell_embryo1_2	0.000455922	0.00132297	0.000547364	0.00126582	0.00294877
8cell_embryo1_3	0.000563244	0.00158401	0.000667786	0.0018745	0.00390727
8cell_embryo1_4	0.000783528	0.00257467	0.00102087	0.00211443	0.00822562
8cell_embryo1_5	0.00074811	0.00253526	0.00100249	0.00295648	0.00458716
8cell_embryo1_6	0.000622993	0.0018598	0.000694398	0.00173945	0.00367737
8cell_embryo2_1	0.000373737	0.000955956	0.000517606	0.00137163	0.00102093
8cell_embryo2_2	0.000387294	0.000889143	0.000452	0.0010275	0.00261324
8cell_embryo2_3	0.000359514	0.000790398	0.000406241	0.00106093	0.00181324
8cell_embryo2_4	0.00038433	0.000759399	0.000372481	0.00130665	0.00161887
Morula_embryo1_1	0.000532796	0.00169155	0.000679637	0.0016031	0.00324792
Morula_embryo1_2	0.000422034	0.00106637	0.000494636	0.00116828	0.00322675
Morula_embryo1_3	0.000381031	0.000829767	0.00047995	0.00118053	0.00334378
Morula_embryo2_1	0.00034326	0.000736637	0.000396455	0.000732645	0.00190114
Morula_embryo2_2	0.000680217	0.00304555	0.00102358	0.00199345	0.00223131
Morula_embryo2_3	0.000360165	0.000827111	0.000390573	0.00100588	0.000533618
Morula_embryo2_4	0.000413923	0.0010689	0.000514467	0.00120261	0.00299559
Morula_embryo2_5	0.000371219	0.00111087	0.000445218	0.00114501	0.00233993
Morula_embryo3_1	0.000437348	0.000832051	0.000450287	0.00138009	0.00221196
Morula_embryo3_2	0.000615747	0.00115276	0.000637375	0.000967653	0.00338732
Morula_embryo3_3	0.000376894	0.000672589	0.000398125	0.00137909	0.00186766
Morula_embryo3_4	0.00033224	0.000593402	0.0003112	0.00058154	0.00182893
ICM_embryo1_1	0.000425901	0.00113245	0.000513026	0.000832562	0.00388727
ICM_embryo1_2	0.00042203	0.00111842	0.00040498	0.00167598	0.00169549
ICM_embryo1_3	0.000517244	0.0014978	0.000596882	0.00163548	0.00465529
ICM_embryo2_1	0.000414624	0.00110616	0.000459184	0.00147898	0.00182349
ICM_embryo2_2	0.00039593	0.00106744	0.00045283	0.00137696	0.00214996
ICM_embryo2_3	0.00042762	0.00128523	0.000564895	0.00147648	0.00388475
ICM_embryo2_4	0.000642599	0.0025164	0.000855915	0.00257069	0.00448632
ICM_embryo2_5	0.000609695	0.00205963	0.000723266	0.00185833	0.00692521
ICM_embryo2_6	0.000635149	0.00202397	0.000779712	0.00191809	0.00546262
ICM_embryo3_1	0.000492799	0.00138248	0.000590439	0.00110873	0.00261006
ICM_embryo3_2	0.000482453	0.00119013	0.000549686	0.00127655	0.00457143
TE_embryo1_1	0.000804872	0.00355807	0.00119144	0.0035951	0.00608
TE_embryo1_2	0.000511921	0.00172885	0.000685196	0.00134293	0.00366094
TE_embryo1_3	0.00051072	0.0013799	0.00054842	0.000887102	0.00386313
TE_embryo1_4	0.000397221	0.00101789	0.000430016	0.00114542	0.00296296
TE_embryo2_1	0.000318499	0.000688557	0.000330212	0.00147561	0.00149004
TE_embryo2_2	0.000331197	0.000699534	0.000336263	0.000631473	0.0011325
TE_embryo2_3	0.000340399	0.000625218	0.000316841	0.000958895	0.00139324
TE_embryo2_4	0.000390031	0.000918864	0.000411623	0.00108681	0.00168138
TE_embryo2_5	0.000337295	0.000645855	0.000353146	0.00115499	0.000863409
TE_embryo2_6	0.00043975	0.00151654	0.000645825	0.0012747	0.00331492
hESC_1	0.000263974	0.000583374	0.000230644	0.0017509	0.0025606
hESC_2	0.000345061	0.00107088	0.00035467	0.00104058	0.00414028
hESC_3	0.00035899	0.00119341	0.000436754	0.00111165	0.00408261
hESC_4	0.000382106	0.00105958	0.000402771	0.000945716	0.00334821
hESC_5	0.000250672	0.000676841	0.00025614	0.000702382	0.00178042
hESC_6	0.000405894	0.00130746	0.000544355	0.00139276	0.00305204
hESC_7	0.000379453	0.00124982	0.000424963	0.0015142	0.00588408
hESC_8	0.000334913	0.0010087	0.000395649	0.00112332	0.00350614
hESC_9	0.000292696	0.00107867	0.000401006	0.0016076	0.00233372
hESC_10	0.000338746	0.001056	0.00045408	0.000883783	0.00470413
hESC_11	0.0002573	0.000828047	0.000328477	0.00113588	0.00277078
hESC_12	0.000346224	0.00129063	0.000419313	0.00109928	0.00254381

## Sheet: S5C Fig
S5C Fig. The expression level of 5fCpG-marked, unmodified CpG-marked L1 and ERVK.
Sample in GSE36552	fCpG-marked L1 mean RPKM	fCpG-marked ERVK meanRPKM	unmodified CpG-marked L1 meanRPKM	unmodified CpG-marked ERVK meanRPKM
Oocyte_1	0.0147476	0.0946456	0.0916257	0.024774
Oocyte_2	0.0144098	0.068451	0.0786596	0.0274754
Oocyte_3	0.0153115	0.0891415	0.0865922	0.0294266
2-cell_1	0.0121838	0.0496887	0.0604672	0.44643
2-cell_2	0.0142138	0.0474034	0.0712306	0.488922
2-cell_3	0.0145137	0.0568406	0.0631848	0.321582
2-cell_4	0.0169606	0.0722164	0.0723518	0.407537
2-cell_5	0.012804	0.0197221	0.0485746	0.274116
2-cell_6	0.0143999	0.0189899	0.0487084	0.260142
4-cell_1	0.0102278	0.0804034	0.0481037	0.0311271
4-cell_2	0.0127856	0.110082	0.0494906	0.0799257
4-cell_3	0.0125758	0.144826	0.0720303	0.0534031
4-cell_4	0.00496891	0.154704	0.0473865	0.0381026
4-cell_5	0.0136731	0.0784003	0.0552384	0.0678507
4-cell_6	0.0116846	0.0568277	0.0474199	0.0374802
4-cell_7	0.0121357	0.0558031	0.0455441	0.0636356
4-cell_8	0.00900358	0.0749128	0.0463304	0.0391259
4-cell_9	0.00722102	0.0727963	0.0384649	0.0967887
4-cell_10	0.0073983	0.0634149	0.0522923	0.0792853
4-cell_11	0.00810312	0.0771982	0.045804	0.0531431
4-cell_12	0.00702167	0.0648945	0.0359199	0.0575418
8-cell_1	0.0162358	0.0649064	0.0412739	0.0809964
8-cell_2	0.0117209	0.0608346	0.0553257	0.13979
8-cell_3	0.0117304	0.0890578	0.0384772	0.0981264
8-cell_4	0.0112541	0.0249864	0.0502467	0.122489
8-cell_5	0.0084518	0.0332605	0.0331034	0.0413864
8-cell_6	0.0067295	0.0398312	0.0219	0.0571113
8-cell_7	0.00755295	0.0322681	0.0274498	0.144811
8-cell_8	0.00902747	0.0291186	0.0301873	0.0990351
8-cell_9	0.0382271	0.23947	0.0745209	0.166841
8-cell_10	0.020018	0.171141	0.0601122	0.0688968
8-cell_11	0.0244793	0.290791	0.0552397	0.0906141
8-cell_12	0.0310484	0.289222	0.0706623	0.20258
8-cell_13	0.0152578	0.0741062	0.0377261	0.115628
8-cell_14	0.0188871	0.100853	0.0675703	0.130963
8-cell_15	0.00746985	0.0661636	0.0765219	0.109822
8-cell_16	0.00878853	0.0749	0.0390579	0.212478
8-cell_17	0.0126801	0.0630633	0.0542954	0.102692
8-cell_18	0.0133384	0.0379467	0.0565729	0.0940096
8-cell_19	0.00718401	0.0537011	0.0474629	0.201255
8-cell_20	0.00895329	0.0377319	0.0637012	0.105383
Morula_1	0.0250733	0.0897502	0.0343634	0.142795
Morula_2	0.0090256	0.0165978	0.0200695	0.0630075
Morula_3	0.107812	0.102444	0.0991661	0.0324244
Morula_4	0.0138004	0.0235966	0.0283666	0.137681
Morula_5	0.010689	0.0173416	0.024881	0.0961745
Morula_6	0.0113153	0.0201731	0.0202801	0.0991254
Morula_7	0.00542962	0.0105122	0.014296	0.108493
Morula_8	0.134063	0.0474389	0.115325	0.10351
Morula_9	0.0170386	0.0368236	0.0429494	0.116014
Morula_10	0.0163012	0.0553888	0.0378279	0.0849287
Morula_11	0.0140887	0.0659762	0.0407951	0.160324
Morula_12	0.0124104	0.061727	0.0349965	0.160543
Morula_13	0.0152327	0.0589676	0.0364883	0.110379
Morula_14	0.0140342	0.0377197	0.0311988	0.104503
Morula_15	0.0141484	0.0367011	0.0269405	0.127032
Morula_16	0.0142718	0.0333875	0.0413529	0.100878
ICM_EPI_1	0.0366042	0.0109153	0.0117324	0.00923611
ICM_EPI_2	0.169361	0.0336878	0.0630783	0.054376
ICM_EPI_3	0.0187035	0.00345211	0.0117763	0.0292893
ICM_EPI_4	0.0126223	0.00919512	0.0295924	0.0750086
ICM_EPI_5	0.0280115	0.0326441	0.0188684	0.426674
ICM_PE_1	0.0177533	0.0306254	0.00462749	0.00647252
ICM_PE_2	0.0886551	0.0109743	0.0463808	0.0229251
ICM_PE_3	0.019824	0.0491401	0.0151518	0.0531735
ICM_PE_4	0.0190287	0.0811051	0.0227392	0.302424
ICM_PE_5	0.0161461	0.00822877	0.0171039	0.0116149
ICM_PE_6	0.00354438	0.107311	0.0243632	0.0123666
ICM_PE_7	0.00929845	0.00598004	0.0315553	0.0189231
TE_1	0.00655323	0.0534456	0.0153608	0.0512582
TE_2	0.00731234	0.00406523	0.0260203	0.0436303
TE_3	0.0304825	0.0276186	0.0539367	0.236271
TE_4	0.0163439	0.0051092	0.0221979	0.0119377
TE_5	0.0111214	0.0283478	0.0185813	0.1201
TE_6	0.00389526	0.00173133	0.0156935	0.0523488
TE_7	0.00437722	0.00404381	0.0182716	0.042812
TE_8	0.00551188	0.0241794	0.0172139	0.0292055
TE_9	0.00618034	0.0402393	0.0276478	0.0662264
TE_10	0.00381585	0.000465031	0.0141428	0.0569409
TE_11	0.00674471	0.0223165	0.0234945	0.0114622
TE_12	0.00422513	0.0159566	0.0176066	0.0245148
TE_13	0.0174303	0.0596465	0.0467831	0.145424
TE_14	0.00202491	0.0814925	0.0217611	0.00630404
TE_15	0.0147032	0.000974389	0.0178244	0.00747704
TE_16	0.0063663	0.0178657	0.0102366	0.000900666
TE_17	0.00475305	0.00530747	0.0331955	0.0048607
TE_18	0.0116251	0.00114704	0.0290403	0.0647
hESC_pass10_1	0.0100624	0.0136189	0.0372756	0.0523107
hESC_pass10_2	0.0144965	0.00719893	0.0350969	0.00648274
hESC_pass10_3	0.00738161	0.000341068	0.0165241	0.0449049
hESC_pass10_4	0.0110669	0.0852267	0.0576839	0.0498549
hESC_pass10_5	0.0117717	0.000267159	0.0455742	0.0205817
hESC_pass10_6	0.0144632	0.0234164	0.0296667	0.0718293
hESC_pass10_7	0.0150174	0.0370923	0.0825924	0.181483
hESC_pass10_8	0.0236214	0.0743089	0.0641011	0.0395763
hESC_pass10_9	0.00775213	0.00511101	0.0555402	0.0315076
hESC_pass10_10	0.017206	0.0277214	0.0683073	0.060884
hESC_pass10_11	0.0326873	0.00123011	0.151342	0.00251761
hESC_pass10_12	0.0600232	0.013626	0.0993168	0.0636034
hESC_pass10_13	0.0145423	0.0259397	0.0582976	0.0752299
hESC_pass10_14	0.0288292	0.0255849	0.100807	0.0441053
hESC_pass10_15	0.0292037	0.0619364	0.113679	0.0671352
hESC_pass10_16	0.0151313	0.0395791	0.0452932	0.0517536
hESC_pass10_17	0.0104321	0.0536611	0.0562527	0.0766582
hESC_pass10_18	0.0140281	0.0284201	0.0540581	0.0500025
hESC_pass10_19	0.0199454	0.0275867	0.0525197	0.0473924
hESC_pass10_20	0.0172542	0.0398044	0.038051	0.0162921
hESC_pass10_21	0.0216416	0.00958363	0.0604189	0.0257758
hESC_pass10_22	0.0409873	0.0131005	0.128019	0.0726135
hESC_pass10_23	0.00942109	0.0793094	0.0640769	0.06049
hESC_pass10_24	0.0814108	0.0114503	0.148384	0.0958744
hESC_pass10_25	0.0205472	0.0272363	0.0782715	0.120227
hESC_pass10_26	0.0474153	0.0562941	0.155581	0.149324

## Sheet: S5D Fig
S5D Fig. The DNA methylation level of 5fCpG-marked, unmodified CpG-marked L1 and ERVK.
Sample of GSE81233	Stage	fCpG-marked L1 methylation level	fCpG-marked ERVK methylation level	unmodified CpG-marked L1 methylation level	unmodified CpG-marked ERVK methylation level
scBS-A-MII-1	MII Oocyte	0.697994	0.695937	0.609194	0.60787
scBS-A-MII-2	MII Oocyte	0.701589	0.700401	0.634666	0.633355
scBS-A-MII-3	MII Oocyte	0.699776	0.698136	0.631909	0.629521
scBS-A-MII-4	MII Oocyte	0.6878	0.685549	0.626816	0.626816
scBS-C-hMII-2	MII Oocyte	0.719645	0.717234	0.658418	0.65773
scBS-C-hMII-5	MII Oocyte	0.749872	0.746914	0.677041	0.675752
scBS-C-hMII-6	MII Oocyte	0.692697	0.689534	0.625319	0.623946
scBS-C-hMII-8	MII Oocyte	0.687186	0.685366	0.621595	0.622494
scBS-D-MII-1	MII Oocyte	0.688606	0.685775	0.628238	0.628184
scBS-D-MII-3	MII Oocyte	0.685137	0.683117	0.623127	0.622343
scBS-D-MII-4	MII Oocyte	0.665491	0.662562	0.615105	0.613984
scBS-D-MII-5	MII Oocyte	0.706018	0.704297	0.638893	0.637227
scBS-D-MII-6	MII Oocyte	0.710769	0.709836	0.636407	0.633798
scBS-D-MII-7	MII Oocyte	0.701701	0.700365	0.627647	0.626099
scBS-D-MII-9	MII Oocyte	0.714708	0.713423	0.642731	0.642111
scBS-E-MII-10	MII Oocyte	0.716524	0.714873	0.65228	0.652791
scBS-E-MII-19	MII Oocyte	0.6421	0.640925	0.571918	0.57332
scBS-E-MII-20	MII Oocyte	0.669001	0.664354	0.61296	0.611914
scBS-E-MII-3	MII Oocyte	0.746117	0.742538	0.668148	0.667083
scBS-G-MII-10	MII Oocyte	0.730012	0.727881	0.653715	0.653007
scBS-G-MII-11	MII Oocyte	0.738428	0.73851	0.689805	0.690023
scBS-G-MII-12	MII Oocyte	0.724088	0.723097	0.665452	0.665434
scBS-G-MII-13	MII Oocyte	0.721736	0.720496	0.660603	0.659146
scBS-J-MII-5	MII Oocyte	0.719121	0.717476	0.654589	0.655117
scBS-K-MII-1	MII Oocyte	0.686119	0.682333	0.609159	0.608319
scBS-K-MII-2	MII Oocyte	0.683948	0.681942	0.632952	0.631668
scBS-K-MII-3	MII Oocyte	0.666294	0.66391	0.590502	0.58778
scBS-L-MII-1	MII Oocyte	0.714065	0.712339	0.644835	0.642231
scBS-L-MII-2	MII Oocyte	0.701188	0.699136	0.63149	0.63226
scBS-L-MII-3	MII Oocyte	0.700357	0.696776	0.635966	0.63489
scBS-L-MII-4	MII Oocyte	0.711606	0.707709	0.635014	0.632587
scBS-M-MII-1	MII Oocyte	0.664371	0.662439	0.584938	0.585087
scBS-M-MII-3	MII Oocyte	0.692751	0.690072	0.604904	0.604251
scBS-2C-1-1	2-cell	0.502906	0.502656	0.460205	0.459871
scBS-2C-1-2	2-cell	0.511026	0.509848	0.474053	0.473365
scBS-2C-10-1	2-cell	0.537159	0.535752	0.477195	0.476364
scBS-2C-10-2	2-cell	0.539518	0.538355	0.47503	0.47325
scBS-2C-11-1	2-cell	0.519585	0.518032	0.467894	0.466407
scBS-2C-11-2	2-cell	0.566258	0.565336	0.490771	0.489366
scBS-2C-6-1	2-cell	0.636529	0.634726	0.565463	0.564575
scBS-2C-6-2	2-cell	0.645778	0.646113	0.556624	0.556064
scBS-2C-7-1	2-cell	0.581722	0.580559	0.503856	0.502046
scBS-2C-7-2	2-cell	0.573531	0.570428	0.498978	0.496969
scBS-2C-8-1	2-cell	0.600579	0.597563	0.541091	0.541656
scBS-2C-9-1	2-cell	0.554957	0.553444	0.497954	0.497984
scBS-2C-9-2	2-cell	0.554618	0.552834	0.492049	0.491104
scBS-4C-1-1	4-cell	0.500049	0.499454	0.45571	0.454747
scBS-4C-1-2	4-cell	0.428481	0.426014	0.380335	0.380992
scBS-4C-1-3	4-cell	0.412679	0.410986	0.362343	0.362911
scBS-4C-1-4	4-cell	0.48	0.480495	0.430988	0.43007
scBS-4C-2-1	4-cell	0.528819	0.525696	0.445959	0.44619
scBS-4C-2-4	4-cell	0.553058	0.552286	0.472986	0.471982
scBS-4C-5-1	4-cell	0.327175	0.324375	0.283915	0.282343
scBS-4C-5-3	4-cell	0.498015	0.495713	0.477011	0.47626
scBS-4C-5-4	4-cell	0.412337	0.410799	0.359377	0.359009
scBS-4C-6-1	4-cell	0.51229	0.510154	0.419183	0.418683
scBS-4C-6-2	4-cell	0.550265	0.549312	0.456217	0.45395
scBS-4C-6-4	4-cell	0.487437	0.483994	0.38474	0.381726
scBS-4C-7-2	4-cell	0.425283	0.424544	0.364644	0.364127
scBS-4C-7-3	4-cell	0.421224	0.419986	0.345524	0.344619
scBS-E-4C-1	4-cell	0.491169	0.488552	0.434444	0.432805
scBS-E-4C-2	4-cell	0.506903	0.506717	0.438774	0.438815
scBS-E-4C-3	4-cell	0.505588	0.5027	0.439818	0.437718
scBS-E-4C-4	4-cell	0.514749	0.513468	0.451679	0.451421
scBS-8C-6-1	8-cell	0.698138	0.692957	0.60347	0.6034
scBS-8C-6-2	8-cell	0.66513	0.663381	0.568605	0.568653
scBS-8C-6-3	8-cell	0.681161	0.678096	0.577736	0.574535
scBS-8C-6-4	8-cell	0.663521	0.660259	0.565288	0.565665
scBS-8C-6-5	8-cell	0.680449	0.675454	0.573297	0.572919
scBS-8C-6-6	8-cell	0.677531	0.672352	0.574053	0.574898
scBS-8C-6-7	8-cell	0.654179	0.648916	0.55816	0.558589
scBS-8C-6-8	8-cell	0.689272	0.68306	0.577549	0.578042
scBS-8C-8-1	8-cell	0.734977	0.730816	0.647935	0.646582
scBS-8C-8-2	8-cell	0.721621	0.716913	0.618642	0.617408
Mor06-Q-s113	Morula	0.624715	0.626411	0.532124	0.53337
Mor06-Q-s114	Morula	0.656563	0.655276	0.557241	0.555942
Mor06-Q-s115	Morula	0.618837	0.618167	0.50463	0.504918
Mor06-Q-s116	Morula	0.641445	0.640974	0.54476	0.546373
Mor06-Q-s117	Morula	0.599891	0.598919	0.501208	0.49971
Mor06-Q-s118	Morula	0.598469	0.598075	0.49553	0.496381
Mor06-Q-s119	Morula	0.579768	0.57704	0.456221	0.453597
Mor06-Q-s120	Morula	0.608936	0.60756	0.499196	0.497313
Mor06-Q-s121	Morula	0.608108	0.606241	0.499148	0.495788
Mor06-Q-s122	Morula	0.59622	0.593559	0.49431	0.493397
Mor06-Q-s123	Morula	0.607587	0.605824	0.4936	0.493022
Mor06-Q-s124	Morula	0.624552	0.623212	0.516737	0.51522
Mor06-Q-s125	Morula	0.637192	0.636257	0.528097	0.527298
Mor06-Q-s126	Morula	0.60133	0.600605	0.508461	0.508326
Mor06-Q-s127	Morula	0.620342	0.616476	0.51365	0.509848
Mor06-Q-s128	Morula	0.646824	0.645083	0.551046	0.549502
Mor06-Q-s129	Morula	0.608837	0.606792	0.480284	0.479808
Mor06-Q-s130	Morula	0.57537	0.573707	0.457045	0.455927
scBS-Morula-1-1	Morula	0.630236	0.62772	0.533417	0.530955
scBS-Morula-1-2	Morula	0.629444	0.627733	0.55058	0.548258
scBS-Morula-1-9	Morula	0.644569	0.644324	0.548338	0.548224
scBS-Morula-3-3	Morula	0.410838	0.409092	0.352934	0.352282
scBS-Morula-3-4	Morula	0.408395	0.406338	0.324359	0.322489
scBS-Morula-3-5	Morula	0.414687	0.411926	0.349156	0.347907
Icm01-W-s12	Blastocyst (ICM)	0.41184	0.408782	0.328312	0.327427
Icm01-W-s13	Blastocyst (ICM)	0.434983	0.432231	0.348951	0.347916
Icm01-W-s18	Blastocyst (ICM)	0.422547	0.41852	0.33039	0.329727
Icm01-W-s19	Blastocyst (ICM)	0.439038	0.438757	0.36114	0.361845
Icm01-W-s20	Blastocyst (ICM)	0.489081	0.489811	0.406653	0.407177
Icm01-W-s21	Blastocyst (ICM)	0.513935	0.514038	0.411143	0.411597
Icm02-Q-s39	Blastocyst (ICM)	0.475496	0.47313	0.382597	0.382687
Icm02-Q-s40	Blastocyst (ICM)	0.469011	0.470336	0.392304	0.391148
Icm02-Q-s41	Blastocyst (ICM)	0.513334	0.510541	0.400956	0.399313
Icm02-W-s14	Blastocyst (ICM)	0.440528	0.439311	0.342836	0.341956
Icm02-W-s34	Blastocyst (ICM)	0.524543	0.522401	0.4329	0.430486
Icm02-W-s36	Blastocyst (ICM)	0.435521	0.433858	0.353889	0.353389
Icm02-W-s37	Blastocyst (ICM)	0.452815	0.453108	0.383599	0.383734
Icm02-W-s38	Blastocyst (ICM)	0.49945	0.496366	0.386776	0.386081
Icm02-W-s42	Blastocyst (ICM)	0.568072	0.564784	0.447019	0.447608
Icm03-W-s58	Blastocyst (ICM)	0.467137	0.465441	0.374708	0.374594
Icm03-W-s59	Blastocyst (ICM)	0.411663	0.411652	0.343046	0.343208
Icm03-W-s61	Blastocyst (ICM)	0.814562	0.812182	0.760014	0.758859
Icm03-W-s63	Blastocyst (ICM)	0.493289	0.490149	0.393942	0.391813
Icm03-W-s64	Blastocyst (ICM)	0.811506	0.810491	0.804791	0.804229
Icm04-W-s78	Blastocyst (ICM)	0.440404	0.437267	0.350525	0.348974
Icm04-W-s83	Blastocyst (ICM)	0.427516	0.428866	0.354673	0.354593
Icm04-W-s84	Blastocyst (ICM)	0.46666	0.465945	0.382885	0.383215
Icm04-W-s85	Blastocyst (ICM)	0.671707	0.667773	0.602714	0.601739
Icm04-W-s86	Blastocyst (ICM)	0.456697	0.456193	0.360095	0.35941
Icm05-W-s101	Blastocyst (ICM)	0.488575	0.48423	0.399619	0.399086
Icm05-W-s102	Blastocyst (ICM)	0.461113	0.458448	0.362541	0.362046
Icm05-W-s103	Blastocyst (ICM)	0.42558	0.422224	0.346445	0.345957
Icm05-W-s104	Blastocyst (ICM)	0.355741	0.355539	0.295351	0.29609
Icm05-W-s110	Blastocyst (ICM)	0.48862	0.485829	0.397883	0.39606
Icm05-W-s89	Blastocyst (ICM)	0.47673	0.474566	0.371277	0.370512
Icm05-W-s90	Blastocyst (ICM)	0.496706	0.494589	0.399959	0.397698
Icm10-Q-s246	Blastocyst (ICM)	0.376206	0.373811	0.314691	0.314512
Icm10-Q-s247	Blastocyst (ICM)	0.378121	0.375911	0.312287	0.312299
Icm10-Q-s251	Blastocyst (ICM)	0.319336	0.318033	0.265654	0.265877
Icm10-Q-s252	Blastocyst (ICM)	0.344516	0.343305	0.278908	0.279806
Icm10-Q-s253	Blastocyst (ICM)	0.353296	0.356538	0.286482	0.286753
Icm10-Q-s256	Blastocyst (ICM)	0.372142	0.370533	0.303388	0.304176
Icm10-Q-s257	Blastocyst (ICM)	0.429728	0.430067	0.339411	0.337933
Icm10-Q-s259	Blastocyst (ICM)	0.34927	0.347729	0.294278	0.294717
Icm10-Q-s260	Blastocyst (ICM)	0.559492	0.556735	0.476909	0.473
Icm10-Q-s261	Blastocyst (ICM)	0.388249	0.386921	0.300412	0.299753
Icm10-Q-s262	Blastocyst (ICM)	0.36995	0.371077	0.305753	0.304715
Icm10-Q-s268	Blastocyst (ICM)	0.304827	0.302454	0.251475	0.251075
Icm10-Q-s269	Blastocyst (ICM)	0.338332	0.338541	0.276742	0.276616
Icm10-Q-s270	Blastocyst (ICM)	0.388576	0.38648	0.313511	0.313107
Icm10-Q-s277	Blastocyst (ICM)	0.29743	0.295952	0.239357	0.238332
Icm10-Q-s278	Blastocyst (ICM)	0.354668	0.35392	0.279753	0.279548
Icm10-Q-s295	Blastocyst (ICM)	0.370468	0.370933	0.301184	0.298922
Icm10-Q-s296	Blastocyst (ICM)	0.511986	0.509723	0.447013	0.446534
Icm10-Q-s297	Blastocyst (ICM)	0.335022	0.334499	0.283299	0.283323
Icm10-Q-s299	Blastocyst (ICM)	0.391946	0.395223	0.324565	0.323285
Icm10-Q-s300	Blastocyst (ICM)	0.335837	0.334834	0.271166	0.270846
Icm10-Q-s301	Blastocyst (ICM)	0.348989	0.349319	0.278236	0.278234
Icm10-Q-s304	Blastocyst (ICM)	0.355334	0.354403	0.292446	0.293107
Icm10-Q-s305	Blastocyst (ICM)	0.444817	0.446278	0.369059	0.367028
Icm10-Q-s306	Blastocyst (ICM)	0.338176	0.336831	0.271272	0.270589
Icm10-Q-s307	Blastocyst (ICM)	0.347493	0.346144	0.286668	0.286682
Icm10-Q-s309	Blastocyst (ICM)	0.384363	0.382997	0.314591	0.314431
Icm10-Q-s311	Blastocyst (ICM)	0.30177	0.303663	0.259041	0.259147
Icm10-Q-s313	Blastocyst (ICM)	0.404679	0.400046	0.330386	0.330668
Icm10-Q-s314	Blastocyst (ICM)	0.36611	0.365765	0.309901	0.308079
Icm11-Q-b293	Blastocyst (ICM)	0.355563	0.355333	0.296418	0.296551
Icm11-Q-b294	Blastocyst (ICM)	0.387946	0.387714	0.318695	0.318898
Icm11-Q-s285	Blastocyst (ICM)	0.391145	0.386524	0.325384	0.323183
Icm11-Q-s286	Blastocyst (ICM)	0.275316	0.27385	0.22501	0.2251
Icm11-Q-s287	Blastocyst (ICM)	0.348909	0.347954	0.285802	0.284287
scBS-L-ICM2-s1	Blastocyst (ICM)	0.374486	0.376869	0.326776	0.328082
scBS-L-ICM2-s2	Blastocyst (ICM)	0.331432	0.331017	0.278743	0.276681
scBS-L-ICM2-s3	Blastocyst (ICM)	0.406046	0.40906	0.350085	0.351349
scBS-L-ICM2-s4	Blastocyst (ICM)	0.406302	0.405821	0.407481	0.408157
scBS-L-ICM2-s5	Blastocyst (ICM)	0.452798	0.45081	0.432758	0.431588
scBS-O-ICM-14s1	Blastocyst (ICM)	0.350996	0.348484	0.317503	0.317421
scBS-O-ICM-14s2	Blastocyst (ICM)	0.418812	0.416143	0.381109	0.380578
scBS-O-ICM-14s3	Blastocyst (ICM)	0.390717	0.389253	0.3396	0.339073
scBS-O-ICM-14s4	Blastocyst (ICM)	0.350643	0.348983	0.303033	0.303027
scBS-L-TE2-s1	Blastocyst (TE)	0.463591	0.460468	0.434005	0.435603
scBS-L-TE2-s2	Blastocyst (TE)	0.467604	0.466167	0.427606	0.42673
scBS-L-TE2-s3	Blastocyst (TE)	0.395815	0.40041	0.343511	0.344344
scBS-L-TE2-s4	Blastocyst (TE)	0.291026	0.289961	0.246165	0.245489
scBS-L-TE2-s5	Blastocyst (TE)	0.496631	0.492527	0.544573	0.546136
scBS-O-TE-14s1	Blastocyst (TE)	0.401619	0.399007	0.338617	0.337711
scBS-O-TE-14s2	Blastocyst (TE)	0.428315	0.426967	0.369386	0.366088
scBS-O-TE-14s3	Blastocyst (TE)	0.372695	0.3716	0.321452	0.320993
scBS-O-TE-14s4	Blastocyst (TE)	0.378328	0.376002	0.343533	0.341521
Te01-W-s01	Blastocyst (TE)	0.390842	0.387819	0.303248	0.302271
Te01-W-s02	Blastocyst (TE)	0.453628	0.453347	0.365478	0.366403
Te01-W-s05	Blastocyst (TE)	0.39498	0.392405	0.30871	0.307369
Te01-W-s06	Blastocyst (TE)	0.48121	0.481482	0.386768	0.386082
Te01-W-s09	Blastocyst (TE)	0.472464	0.471341	0.386751	0.384685
Te01-W-s10	Blastocyst (TE)	0.466666	0.466403	0.366734	0.366376
Te02-W-s23	Blastocyst (TE)	0.525952	0.52414	0.424799	0.425252
Te02-W-s24	Blastocyst (TE)	0.575778	0.571352	0.474684	0.473836
Te02-W-s25	Blastocyst (TE)	0.492801	0.491433	0.399988	0.399359
Te02-W-s27	Blastocyst (TE)	0.557027	0.554905	0.445325	0.444262
Te02-W-s28	Blastocyst (TE)	0.456724	0.456138	0.369908	0.369536
Te02-W-s29	Blastocyst (TE)	0.545052	0.543143	0.414346	0.411933
Te02-W-s30	Blastocyst (TE)	0.533625	0.53185	0.431083	0.429753
Te02-W-s31	Blastocyst (TE)	0.527851	0.524926	0.39426	0.392693
Te02-W-s32	Blastocyst (TE)	0.500325	0.497216	0.373437	0.371912
Te03-W-s46	Blastocyst (TE)	0.542073	0.542044	0.451347	0.449344
Te03-W-s47	Blastocyst (TE)	0.374546	0.372339	0.301754	0.302048
Te03-W-s48	Blastocyst (TE)	0.532832	0.528249	0.431894	0.43036
Te03-W-s49	Blastocyst (TE)	0.415073	0.413948	0.335096	0.334413
Te03-W-s50	Blastocyst (TE)	0.446455	0.448306	0.357706	0.357236
Te03-W-s51	Blastocyst (TE)	0.448858	0.449425	0.367861	0.366997
Te03-W-s52	Blastocyst (TE)	0.462432	0.460452	0.378315	0.375963
Te03-W-s54	Blastocyst (TE)	0.399673	0.398093	0.314844	0.313364
Te05-W-s91	Blastocyst (TE)	0.441685	0.439663	0.37678	0.376293
Te05-W-s92	Blastocyst (TE)	0.421238	0.420744	0.354342	0.352688
Te05-W-s93	Blastocyst (TE)	0.458943	0.456191	0.355141	0.354939
Te05-W-s94	Blastocyst (TE)	0.518524	0.516168	0.398852	0.398436
Te05-W-s95	Blastocyst (TE)	0.325038	0.321587	0.250505	0.249374
Te05-W-s96	Blastocyst (TE)	0.451134	0.450342	0.386449	0.385915
Te05-W-s97	Blastocyst (TE)	0.456235	0.45367	0.35702	0.355038
Te05-W-s98	Blastocyst (TE)	0.472212	0.471616	0.367099	0.366873
Te10-Q-s203	Blastocyst (TE)	0.375757	0.372529	0.298206	0.2972
Te10-Q-s204	Blastocyst (TE)	0.372515	0.370462	0.294967	0.294628
Te10-Q-s205	Blastocyst (TE)	0.33119	0.328488	0.261953	0.260482
Te10-Q-s206	Blastocyst (TE)	0.324136	0.321846	0.265769	0.265954
Te10-Q-s208	Blastocyst (TE)	0.373373	0.371779	0.297057	0.296211
Te10-Q-s209	Blastocyst (TE)	0.334678	0.3324	0.265718	0.264563
Te10-Q-s214	Blastocyst (TE)	0.341004	0.338135	0.269735	0.269725
Te10-Q-s215	Blastocyst (TE)	0.376802	0.378904	0.322181	0.322126
Te10-Q-s219	Blastocyst (TE)	0.344533	0.346935	0.282947	0.281204
Te10-Q-s222	Blastocyst (TE)	0.394307	0.391766	0.310725	0.30878
Te10-Q-s225	Blastocyst (TE)	0.315625	0.317656	0.264693	0.263994
Te10-Q-s229	Blastocyst (TE)	0.351325	0.349957	0.293018	0.293178
Te10-Q-s233	Blastocyst (TE)	0.408684	0.406136	0.334021	0.332123
Te10-Q-s234	Blastocyst (TE)	0.363619	0.362949	0.295332	0.295777
Te10-Q-s235	Blastocyst (TE)	0.387508	0.386724	0.321685	0.32328
Te10-Q-s236	Blastocyst (TE)	0.331318	0.328686	0.26625	0.264246
Te10-Q-s237	Blastocyst (TE)	0.385179	0.382608	0.320774	0.320597
Te10-Q-s238	Blastocyst (TE)	0.31748	0.316534	0.26101	0.261766
Te10-Q-s242	Blastocyst (TE)	0.39244	0.388619	0.302992	0.302094
Te10-Q-s243	Blastocyst (TE)	0.363705	0.360674	0.283672	0.283555
Te10-Q-s244	Blastocyst (TE)	0.321856	0.319786	0.256977	0.256435
Te10-Q-s271	Blastocyst (TE)	0.324794	0.32254	0.279978	0.279963
Te10-Q-s273	Blastocyst (TE)	0.334362	0.333592	0.271826	0.271175
Te10-Q-s274	Blastocyst (TE)	0.347247	0.345038	0.28596	0.28687
Te10-Q-s275	Blastocyst (TE)	0.409363	0.408201	0.328473	0.328599
Te10-Q-s276	Blastocyst (TE)	0.407959	0.406885	0.327099	0.326107

## Sheet: S5E Fig
S5E Fig. The number of gamete-specific, gamete-shared, pronuclei-specific and pronuclei-shared 5fCpG-marked 1-kb bins in repeat element.
Sample	SINE	LINE	LTR	Satellite
Sperm sepcific	7093	11542	3538	214
Gamete shared	861	2634	532	98
Oocyte sepcific	11001	15041	5565	202
Male PN specific	11705	17031	6337	266
Pronclei shared	1948	5799	1425	151
Female PN specific	13342	19383	7348	280

[truncated: 3 more sheets: S6A Fig, S6B Fig, S6C Fig]
