# Supplementary material for: 5-Formylcytosine landscapes of human preimplantation embryos at single-cell resolution
Source: PLoS Biol. 2020 Jul 30;18(7):e3000799. doi: 10.1371/journal.pbio.3000799 (PMC7419013; doi:10.1371/journal.pbio.3000799)
Supplement: S4 Data — (ZIP) [file pbio.3000799.s012.zip]

Archive with 3 entries (2 files):
- S4_Data_FigS3C.xls
- __MACOSX/
- __MACOSX/._S4_Data_FigS3C.xls
