# Supplementary material for: 5-Formylcytosine landscapes of human preimplantation embryos at single-cell resolution
Source: PLoS Biol. 2020 Jul 30;18(7):e3000799. doi: 10.1371/journal.pbio.3000799 (PMC7419013; doi:10.1371/journal.pbio.3000799)
Supplement: S4 Data — (ZIP) [file pbio.3000799.s012.zip › S4_Data_FigS3C.xls]

Chr	Start	End	Sperm	Oocyte	PB1	malePN	femalePN	2-cell	4-cell	8-cell	Morula	ICM	TE	hESC
chr1	49001	50000	NA	0.00260416666666667	NA	NA	NA	NA	NA	NA	NA	0.0025	NA	NA
chr1	77001	78000	NA	NA	NA	NA	0.003125	0.000555555555555556	NA	NA	0.00118063754427391	NA	NA	NA
chr1	85001	86000	NA	NA	NA	NA	0.00260416666666667	NA	NA	NA	NA	NA	NA	NA
chr1	96001	97000	NA	NA	NA	NA	0.002	NA	NA	NA	NA	NA	NA	NA
chr1	109001	110000	0.0416666666666667	0.162962962962963	NA	NA	NA	NA	0.0078125	0.0357142857142857	NA	0.03125	NA	NA
chr1	116001	117000	NA	NA	NA	0.00520833333333333	NA	NA	NA	NA	NA	NA	NA	NA
chr1	119001	120000	NA	NA	NA	NA	NA	NA	NA	NA	0.00892857142857143	NA	NA	NA
chr1	125001	126000	0.0078125	NA	0.00223214285714286	0.0416666666666667	NA	0.00226757369614513	NA	NA	NA	NA	NA	0.0104166666666667
chr1	139001	140000	NA	NA	NA	NA	0.00462962962962965	NA	NA	NA	NA	NA	NA	NA
chr1	148001	149000	NA	NA	NA	NA	NA	NA	NA	0.125	NA	NA	NA	NA
chr1	154001	155000	NA	NA	NA	NA	NA	NA	NA	NA	0.0104166666666667	NA	0.03125	NA
chr1	165001	166000	NA	NA	0.0104166666666667	NA	NA	NA	NA	NA	NA	NA	NA	NA
chr1	230001	231000	NA	NA	NA	NA	NA	NA	NA	NA	0.00666666666666667	NA	NA	NA
chr1	233001	234000	NA	0.00571428571428572	NA	NA	NA	NA	NA	NA	NA	NA	NA	NA
chr1	237001	238000	NA	NA	NA	NA	NA	0.00173611111111111	NA	NA	0.00112233445566779	NA	0.00205761316872428	NA
chr1	256001	257000	NA	NA	NA	NA	NA	NA	NA	NA	0.0277777777777778	NA	NA	NA
chr1	257001	258000	NA	NA	NA	NA	NA	0.00462962962962965	0.05	NA	0.0078125	NA	NA	NA
chr1	521001	522000	0.0345982142857143	NA	NA	NA	NA	0.00347222222222224	NA	0.0277777777777778	NA	NA	NA	NA
chr1	525001	526000	0.00694444444444447	NA	NA	NA	NA	NA	NA	NA	NA	NA	NA	NA
chr1	526001	527000	0.00127551020408163	NA	NA	NA	NA	0.00231481481481481	0.0833333333333333	0.125	NA	NA	NA	NA
chr1	527001	528000	NA	NA	NA	NA	NA	NA	0	0.000566893424036281	NA	NA	NA	NA
chr1	553001	554000	0.00166666666666667	NA	NA	NA	NA	NA	NA	NA	NA	0.002	NA	NA
chr1	558001	559000	NA	NA	NA	NA	NA	NA	NA	NA	NA	0.03125	NA	NA
chr1	566001	567000	NA	NA	NA	0.0001778505519855	4.62278106508874e-05	NA	NA	NA	NA	NA	NA	NA
chr1	567001	568000	NA	NA	NA	5.1630311575881e-05	0.000271012714037598	NA	NA	NA	NA	NA	NA	NA
chr1	576001	577000	NA	NA	NA	NA	NA	NA	NA	NA	NA	NA	0.03125	NA
chr1	580001	581000	0.00973958333333333	NA	NA	NA	NA	NA	NA	NA	NA	NA	0.00694444444444447	NA
chr1	590001	591000	0.0833333333333333	NA	NA	NA	NA	NA	NA	NA	NA	NA	NA	NA
chr1	594001	595000	NA	NA	NA	NA	NA	NA	NA	NA	NA	NA	NA	0
chr1	618001	619000	NA	0.0078125	NA	0.0138888888888889	NA	NA	NA	0.00277777777777779	NA	0.00694444444444444	0.00347222222222224	0.00694444444444444
chr1	637001	638000	NA	NA	NA	NA	NA	NA	NA	NA	NA	0.01	NA	NA
chr1	652001	653000	0.0277777777777777	NA	0.0416666666666667	NA	NA	NA	NA	NA	NA	NA	NA	NA
chr1	665001	666000	0.000357142857142857	NA	NA	0.000440917107583775	NA	NA	NA	NA	NA	NA	NA	NA
chr1	668001	669000	NA	NA	NA	NA	NA	NA	NA	NA	NA	NA	NA	0.00694444444444447
chr1	743001	744000	NA	NA	NA	0.0208333333333333	NA	NA	NA	NA	NA	NA	NA	NA
chr1	748001	749000	NA	NA	NA	0.00302055429957831	0.00185528756957329	NA	NA	NA	NA	0.0049721706864564	NA	NA
chr1	752001	753000	NA	NA	NA	NA	NA	NA	0.0222222222222222	0.0125	0.0109126984126984	NA	NA	NA
chr1	759001	760000	NA	0.0357142857142857	NA	NA	NA	NA	NA	NA	NA	NA	NA	NA
chr1	761001	762000	NA	NA	NA	NA	0.000850340136054421	NA	0.000992063492063491	NA	NA	NA	NA	NA
chr1	765001	766000	NA	NA	NA	NA	NA	NA	NA	0.00028344671201814	NA	NA	NA	NA
chr1	773001	774000	NA	NA	NA	NA	NA	NA	NA	NA	NA	NA	NA	0.00252525252525254
chr1	786001	787000	0.00892857142857143	NA	NA	NA	NA	0.0078125	0.037037037037037	NA	NA	NA	NA	NA
chr1	791001	792000	NA	0.0125	NA	NA	NA	NA	NA	NA	NA	NA	NA	NA
chr1	816001	817000	NA	NA	0.0111111111111111	NA	NA	NA	NA	NA	NA	NA	NA	NA
chr1	825001	826000	NA	NA	NA	NA	0.00130208333333333	NA	0.004	NA	NA	0.0015625	NA	0.000288350634371396
chr1	826001	827000	NA	NA	NA	NA	0.125	NA	NA	NA	NA	NA	NA	NA
chr1	829001	830000	NA	NA	0.125	NA	NA	NA	NA	NA	NA	NA	0.0833333333333333	NA
chr1	831001	832000	NA	0.0222222222222222	NA	NA	NA	NA	NA	NA	NA	NA	NA	0.0416666666666667
chr1	837001	838000	NA	NA	NA	NA	NA	NA	NA	NA	NA	NA	NA	0.03125
chr1	847001	848000	NA	NA	0.0009765625	NA	NA	NA	NA	NA	NA	NA	NA	NA
chr1	882001	883000	NA	NA	NA	NA	0.02	NA	NA	NA	NA	NA	NA	NA
chr1	921001	922000	NA	NA	NA	NA	NA	NA	NA	0.0138888888888889	NA	NA	NA	NA
chr1	922001	923000	NA	NA	NA	NA	NA	NA	NA	0.0138888888888889	0.00680272108843539	NA	NA	NA
chr1	925001	926000	NA	NA	NA	0.00333333333333333	NA	NA	NA	NA	NA	NA	NA	NA
chr1	987001	988000	NA	NA	NA	0.01	NA	NA	NA	NA	NA	NA	NA	NA
chr1	993001	994000	NA	0.00078125	NA	NA	NA	NA	0.000128600823045268	NA	NA	NA	NA	NA
chr1	1032001	1033000	NA	NA	NA	NA	NA	NA	NA	NA	NA	NA	0.00111111111111111	NA
chr1	1034001	1035000	0.000159438775510204	NA	NA	NA	NA	NA	NA	0.00062962962962963	6.29564341475698e-05	NA	NA	NA
chr1	1035001	1036000	0.00176366843033509	NA	NA	NA	NA	0.0277777777777778	NA	NA	NA	NA	NA	0.025
chr1	1087001	1088000	NA	NA	NA	0.00118343195266272	NA	NA	NA	NA	NA	NA	NA	NA
chr1	1088001	1089000	NA	NA	NA	NA	NA	NA	NA	NA	NA	NA	NA	0.0833333333333333
chr1	1099001	1100000	NA	NA	NA	NA	NA	NA	NA	NA	NA	0.00125	0.000432525951557095	NA
chr1	1112001	1113000	NA	NA	NA	0.000728862973760932	NA	0.00111111111111111	NA	NA	NA	NA	NA	NA
chr1	1128001	1129000	NA	NA	NA	NA	NA	NA	4e-04	NA	NA	NA	NA	NA
chr1	1185001	1186000	NA	NA	NA	NA	0.000578703703703705	NA	NA	NA	NA	NA	NA	NA
chr1	1206001	1207000	NA	NA	NA	0.00111111111111111	NA	NA	NA	NA	NA	NA	NA	NA
chr1	1211001	1212000	NA	NA	0.0014792899408284	NA	NA	0.000784942107750472	NA	NA	NA	NA	0.000493827160493828	NA
chr1	1320001	1321000	NA	NA	NA	NA	NA	0.0833333333333333	NA	NA	NA	NA	NA	NA
chr1	1330001	1331000	NA	NA	NA	NA	0.000173130193905817	NA	NA	NA	NA	NA	NA	NA
chr1	1345001	1346000	NA	NA	NA	NA	NA	NA	0.000118906064209275	NA	NA	NA	NA	0.00226757369614513
chr1	1350001	1351000	NA	NA	NA	NA	NA	NA	NA	NA	NA	0.00223214285714286	NA	NA
chr1	1450001	1451000	NA	0.000625	NA	NA	NA	NA	NA	NA	NA	NA	NA	NA
chr1	1495001	1496000	NA	NA	0.00222222222222222	NA	NA	NA	NA	NA	NA	NA	NA	NA
chr1	1515001	1516000	NA	NA	NA	NA	NA	0.00333333333333333	NA	NA	NA	NA	NA	NA
chr1	1517001	1518000	NA	NA	NA	NA	NA	0.000625	0.000637755102040816	NA	NA	NA	NA	NA
chr1	1522001	1523000	NA	NA	NA	0.00048828125	NA	NA	NA	NA	0.0029585798816568	NA	NA	NA
chr1	1523001	1524000	NA	NA	NA	NA	NA	NA	NA	NA	NA	NA	NA	0.00052029136316337
chr1	1552001	1553000	NA	NA	NA	NA	NA	NA	NA	0.00113378684807256	NA	NA	NA	NA
chr1	1588001	1589000	NA	NA	NA	NA	NA	NA	NA	0.00555555555555558	NA	NA	NA	NA
chr1	1611001	1612000	NA	NA	NA	NA	NA	NA	NA	NA	NA	0.0125	NA	NA
chr1	1619001	1620000	NA	NA	NA	NA	NA	0.000625	NA	NA	NA	NA	NA	NA
chr1	1649001	1650000	0.000868055555555557	NA	NA	NA	NA	0.0401388888888888	NA	NA	NA	NA	NA	NA
chr1	1667001	1668000	NA	NA	NA	NA	NA	NA	NA	NA	0.00333333333333333	NA	NA	NA
chr1	1750001	1751000	NA	NA	NA	NA	NA	NA	NA	NA	NA	0.0371900826446282	NA	NA
chr1	1774001	1775000	NA	NA	NA	NA	NA	NA	0.00206611570247934	NA	NA	NA	NA	NA
chr1	1892001	1893000	NA	NA	NA	0.00088888888888889	0.00014609203798393	NA	NA	NA	0.000228571428571429	NA	NA	0.000248015873015873
chr1	1898001	1899000	NA	NA	NA	0.00130208333333333	NA	NA	NA	NA	NA	NA	NA	NA
chr1	1916001	1917000	NA	NA	NA	0.00249134948096885	NA	NA	NA	NA	NA	NA	NA	NA
chr1	1930001	1931000	NA	NA	NA	NA	NA	NA	NA	NA	NA	NA	NA	0.00666666666666667
chr1	1931001	1932000	NA	NA	0.00127551020408163	NA	NA	NA	NA	NA	NA	NA	NA	NA
chr1	2033001	2034000	NA	NA	NA	NA	NA	0.00173611111111111	NA	NA	NA	NA	NA	NA
chr1	2081001	2082000	NA	NA	NA	0.0138888888888889	NA	NA	NA	NA	NA	NA	NA	NA
chr1	2151001	2152000	NA	NA	NA	NA	NA	0.0138888888888889	NA	NA	NA	NA	NA	NA
chr1	2190001	2191000	NA	NA	NA	NA	NA	0.00308641975308643	NA	NA	NA	NA	NA	NA
chr1	2192001	2193000	NA	NA	NA	NA	NA	NA	NA	NA	NA	NA	0.04832	NA
chr1	2194001	2195000	NA	NA	NA	NA	NA	0.000377928949357521	NA	0.000986193293885601	NA	NA	NA	NA
chr1	2258001	2259000	NA	NA	NA	NA	NA	0.000128155837498398	NA	NA	NA	NA	NA	NA
chr1	2297001	2298000	NA	NA	NA	NA	NA	NA	NA	NA	NA	NA	0.02	NA
chr1	2315001	2316000	NA	NA	NA	0.015625	NA	NA	NA	NA	NA	NA	NA	NA
chr1	2377001	2378000	NA	NA	NA	NA	NA	NA	NA	NA	0.00138504155124654	NA	NA	NA
chr1	2465001	2466000	NA	NA	NA	NA	NA	NA	0.0138888888888889	NA	NA	NA	NA	NA
chr1	2510001	2511000	NA	NA	NA	NA	NA	NA	NA	NA	0.00617283950617283	NA	NA	NA
chr1	2548001	2549000	NA	NA	NA	NA	NA	NA	0.00223214285714286	NA	0.00277777777777779	NA	NA	NA
chr1	2730001	2731000	NA	NA	NA	NA	NA	NA	NA	0.000617283950617285	NA	NA	NA	NA
chr1	2757001	2758000	NA	NA	NA	NA	NA	NA	NA	NA	0.004	NA	NA	NA
chr1	2759001	2760000	0.04375	NA	0.0104166666666667	NA	NA	NA	NA	NA	NA	NA	NA	0.00625
chr1	2774001	2775000	NA	NA	NA	NA	NA	NA	NA	NA	NA	NA	NA	0.000413223140495869
chr1	2854001	2855000	NA	0.00338123415046493	NA	NA	0.00277777777777779	NA	NA	NA	NA	NA	NA	NA
chr1	2857001	2858000	NA	NA	NA	NA	0.00390625	NA	NA	NA	NA	NA	NA	NA
chr1	2965001	2966000	0.0138888888888889	NA	NA	0.00333333333333333	0.125	NA	NA	NA	0.00130208333333333	NA	0.015625	NA
chr1	3028001	3029000	NA	NA	NA	0.00042517006802721	NA	NA	NA	NA	NA	NA	NA	NA
chr1	3030001	3031000	NA	NA	NA	NA	7.43162901307964e-05	NA	NA	NA	NA	NA	NA	NA
chr1	3047001	3048000	NA	NA	NA	NA	NA	0.000108166576527853	NA	NA	NA	NA	NA	NA
chr1	3139001	3140000	NA	NA	NA	NA	NA	NA	NA	NA	NA	NA	NA	0.000153045607591062
chr1	3164001	3165000	NA	NA	NA	NA	NA	NA	NA	NA	0.000289351851851852	NA	NA	NA
chr1	3169001	3170000	NA	NA	NA	NA	NA	NA	NA	NA	NA	0.125	NA	NA
chr1	3170001	3171000	NA	NA	NA	NA	NA	NA	NA	NA	NA	NA	0.03125	NA
chr1	3171001	3172000	NA	NA	NA	NA	0.0833333333333333	NA	NA	NA	NA	0.037037037037037	NA	NA
chr1	3232001	3233000	NA	NA	NA	0.00205761316872428	0.000918273645546373	NA	NA	NA	NA	NA	NA	NA
chr1	3253001	3254000	NA	NA	NA	NA	0.01	NA	0.05	NA	NA	NA	NA	NA
chr1	3279001	3280000	NA	0.00113378684807256	NA	NA	NA	NA	NA	NA	NA	NA	NA	NA
chr1	3303001	3304000	NA	NA	NA	NA	0.00255102040816327	NA	NA	NA	NA	NA	NA	NA
chr1	3314001	3315000	NA	NA	NA	NA	0.00277008310249308	NA	NA	NA	NA	NA	NA	NA
chr1	3333001	3334000	NA	NA	NA	NA	NA	0.015625	NA	NA	NA	NA	NA	NA
chr1	3365001	3366000	NA	NA	0.00115740740740741	NA	NA	NA	NA	NA	0.000434027777777778	NA	0.00078125	NA
chr1	3405001	3406000	0.000986193293885601	NA	NA	NA	NA	NA	NA	NA	NA	NA	NA	NA
chr1	3478001	3479000	NA	NA	NA	NA	NA	0.00308641975308641	NA	NA	NA	NA	NA	NA
chr1	3492001	3493000	NA	NA	NA	NA	0.0158730158730158	0.00275482093663912	NA	NA	NA	NA	NA	NA
chr1	3531001	3532000	NA	NA	NA	NA	NA	NA	NA	NA	NA	0.00340136054421769	NA	NA
chr1	3532001	3533000	NA	NA	NA	0.000637755102040816	NA	NA	NA	NA	NA	NA	NA	NA
chr1	3583001	3584000	0.00102040816326531	0.000651041666666667	NA	0.000868055555555557	NA	NA	NA	NA	0.0104166666666667	NA	NA	NA
chr1	3667001	3668000	NA	NA	NA	NA	NA	NA	NA	0.25	NA	NA	NA	NA
chr1	3696001	3697000	NA	NA	NA	NA	0.000377928949357521	NA	NA	NA	NA	NA	NA	NA
chr1	3714001	3715000	NA	NA	NA	NA	0.0625	NA	NA	NA	NA	NA	NA	NA
chr1	3737001	3738000	NA	NA	NA	NA	NA	NA	NA	NA	NA	0.00113378684807256	NA	NA
chr1	3739001	3740000	NA	NA	NA	0.0011694637345679	NA	NA	NA	NA	NA	NA	NA	NA
chr1	3746001	3747000	NA	0.000128600823045268	NA	NA	NA	NA	NA	NA	NA	NA	NA	NA
chr1	3750001	3751000	NA	NA	NA	0.00078125	NA	NA	NA	NA	NA	NA	NA	NA
chr1	3776001	3777000	NA	NA	NA	NA	NA	0.000771604938271606	NA	NA	NA	NA	NA	NA
chr1	3779001	3780000	0.000272108843537416	NA	NA	0.000408163265306123	0.000228623685413808	0.000260145681581685	0.000177777777777778	NA	NA	NA	NA	NA
chr1	3996001	3997000	NA	NA	NA	NA	NA	NA	NA	NA	0.166666666666667	NA	NA	NA
chr1	4017001	4018000	NA	NA	NA	NA	0.00520833333333333	NA	NA	NA	NA	NA	NA	NA
chr1	4019001	4020000	NA	NA	NA	NA	NA	NA	NA	NA	NA	NA	0.0625	NA
chr1	4053001	4054000	NA	NA	NA	0.000347222222222223	0.000461680517082179	NA	NA	NA	NA	NA	NA	NA
chr1	4089001	4090000	NA	NA	NA	0.0092592592592593	NA	NA	NA	NA	NA	NA	NA	NA
chr1	4094001	4095000	NA	NA	NA	NA	0.00138504155124654	0.00411522633744855	NA	NA	NA	NA	NA	NA
chr1	4112001	4113000	NA	NA	0.000472589792060491	NA	NA	NA	NA	NA	0.000148809523809524	0.00032	NA	NA
chr1	4119001	4120000	NA	0.0185185185185185	0.0222222222222222	NA	NA	NA	NA	NA	NA	NA	NA	0.0125
chr1	4130001	4131000	NA	NA	NA	NA	NA	0.00255102040816327	NA	NA	0.0227272727272727	NA	NA	NA
chr1	4145001	4146000	NA	NA	NA	NA	0.003125	NA	NA	NA	NA	NA	NA	NA
chr1	4162001	4163000	NA	NA	NA	NA	NA	NA	NA	NA	NA	NA	NA	0.05
chr1	4164001	4165000	NA	NA	NA	NA	0.0104166666666667	NA	NA	0.0104166666666667	NA	NA	NA	NA
chr1	4166001	4167000	NA	NA	NA	NA	NA	0.0625	NA	NA	NA	NA	NA	0.00170068027210884
chr1	4192001	4193000	NA	NA	NA	NA	NA	NA	NA	NA	NA	0.00231481481481481	NA	NA
chr1	4200001	4201000	NA	NA	NA	NA	NA	NA	NA	NA	NA	NA	0.000378071833648393	0.00347222222222224
chr1	4203001	4204000	NA	NA	NA	NA	NA	0.0222222222222222	NA	NA	0.0158730158730158	0.00694444444444447	0.00347222222222224	NA
chr1	4221001	4222000	NA	NA	NA	0.037037037037037	NA	NA	NA	NA	NA	NA	NA	NA
chr1	4247001	4248000	NA	NA	NA	NA	NA	0.00125	NA	NA	NA	NA	NA	NA
chr1	4269001	4270000	NA	NA	NA	0.00694444444444447	NA	NA	NA	NA	NA	NA	NA	NA
chr1	4283001	4284000	NA	0.00390625	NA	NA	0.00390625	NA	NA	NA	NA	NA	NA	NA
chr1	4306001	4307000	NA	NA	0.0138888888888889	0.0416666666666667	NA	NA	NA	NA	NA	NA	NA	NA
chr1	4329001	4330000	NA	NA	NA	NA	0.015625	NA	NA	NA	NA	NA	NA	0.0208333333333333
chr1	4347001	4348000	NA	NA	NA	NA	NA	0.00510204081632654	NA	NA	NA	NA	NA	NA
chr1	4354001	4355000	NA	NA	NA	0.02	NA	NA	NA	NA	NA	NA	NA	NA
chr1	4363001	4364000	NA	NA	NA	NA	0.0426035502958581	NA	NA	NA	NA	NA	NA	NA
chr1	4371001	4372000	NA	NA	NA	NA	0.05	NA	NA	NA	NA	NA	NA	NA
chr1	4385001	4386000	NA	0.00411522633744855	NA	NA	NA	NA	NA	NA	NA	NA	NA	NA
chr1	4406001	4407000	NA	NA	NA	0.00125	NA	NA	NA	NA	NA	NA	NA	NA
chr1	4410001	4411000	NA	NA	NA	0.00206611570247934	NA	NA	NA	NA	NA	NA	NA	NA
chr1	4422001	4423000	NA	NA	NA	NA	NA	0.00170068027210884	NA	0.0138888888888889	NA	NA	NA	NA
chr1	4433001	4434000	NA	NA	NA	0.0222222222222222	NA	NA	NA	NA	NA	NA	NA	NA
chr1	4435001	4436000	NA	NA	0.0014792899408284	NA	NA	0.000986193293885601	NA	NA	NA	0.00115055884286653	0.00126796280642434	NA
chr1	4441001	4442000	NA	NA	0.002	NA	NA	NA	NA	NA	NA	NA	NA	NA
chr1	4447001	4448000	NA	NA	NA	NA	NA	NA	0.01	NA	NA	NA	NA	NA
chr1	4454001	4455000	NA	NA	NA	NA	0.0125	NA	NA	NA	NA	NA	NA	NA
chr1	4460001	4461000	NA	NA	NA	NA	NA	NA	NA	NA	0.00034686090877558	NA	NA	NA
chr1	4472001	4473000	NA	NA	NA	NA	0.00223214285714286	NA	NA	NA	NA	NA	NA	NA
chr1	4477001	4478000	NA	NA	NA	NA	NA	NA	NA	NA	NA	NA	NA	0.000918273645546373
chr1	4497001	4498000	NA	NA	NA	NA	NA	NA	NA	NA	0.000416666666666667	NA	NA	NA
chr1	4501001	4502000	NA	NA	NA	NA	NA	NA	NA	NA	NA	NA	0.000576701268742791	NA
chr1	4514001	4515000	NA	NA	NA	NA	NA	NA	NA	NA	NA	NA	NA	0.333333333333333
chr1	4516001	4517000	NA	0.000651041666666667	NA	NA	NA	0.000323939099449303	NA	NA	NA	NA	NA	NA
chr1	4530001	4531000	NA	NA	NA	NA	NA	NA	NA	NA	NA	NA	NA	0.00275482093663912
chr1	4533001	4534000	NA	NA	NA	NA	NA	NA	NA	NA	NA	NA	NA	0.00231481481481481
chr1	4541001	4542000	NA	NA	NA	NA	0.0009765625	NA	NA	NA	0.000325520833333333	NA	NA	NA
chr1	4552001	4553000	NA	NA	NA	NA	NA	NA	NA	NA	0.000914782333051563	NA	NA	NA
chr1	4575001	4576000	NA	NA	NA	NA	NA	NA	NA	NA	0.0555555555555554	NA	NA	NA
chr1	4580001	4581000	NA	NA	NA	NA	0.00520833333333333	NA	NA	NA	0.0208333333333333	NA	NA	NA
chr1	4591001	4592000	NA	NA	0.05	NA	NA	NA	NA	NA	NA	NA	NA	NA
chr1	4612001	4613000	NA	NA	NA	NA	NA	NA	NA	NA	NA	NA	0.0357142857142857	NA
chr1	4690001	4691000	NA	NA	NA	NA	NA	0.0029585798816568	NA	NA	NA	NA	NA	NA
chr1	4692001	4693000	NA	NA	NA	NA	0.00396825396825398	NA	NA	NA	NA	NA	NA	NA
chr1	4720001	4721000	NA	NA	NA	0.0014792899408284	NA	NA	NA	NA	0.00555555555555558	NA	NA	NA
chr1	4723001	4724000	NA	NA	NA	NA	0.000660063428580356	NA	NA	NA	0.005	NA	NA	NA
chr1	4727001	4728000	NA	NA	NA	NA	NA	0.0555555555555554	NA	NA	NA	NA	NA	NA
chr1	4738001	4739000	NA	NA	NA	NA	NA	0.0078125	NA	NA	NA	NA	NA	NA
chr1	4741001	4742000	NA	NA	NA	NA	NA	NA	NA	NA	0.0125	0.01875	NA	NA
chr1	4764001	4765000	NA	0.00892857142857143	NA	NA	NA	NA	NA	0.0222222222222222	0.0222222222222222	0.0472222222222222	0.0222222222222222	NA
chr1	4765001	4766000	0.037037037037037	NA	NA	NA	NA	NA	NA	0.0185185185185185	NA	NA	NA	NA
chr1	4767001	4768000	NA	NA	NA	NA	NA	NA	NA	NA	NA	NA	NA	0.015625
chr1	4852001	4853000	NA	0.0138888888888889	0.001953125	NA	NA	NA	NA	0.0104166666666667	0.025	NA	NA	NA
chr1	4880001	4881000	NA	NA	NA	0.000918273645546373	NA	NA	NA	NA	NA	NA	NA	NA
chr1	4903001	4904000	0.0555555555555554	NA	NA	NA	NA	0.0104166666666667	NA	NA	NA	NA	NA	NA
chr1	4911001	4912000	NA	NA	NA	NA	NA	NA	NA	NA	NA	NA	0.125	NA
chr1	4913001	4914000	NA	NA	NA	NA	NA	0.00170068027210884	NA	NA	NA	NA	NA	NA
chr1	4919001	4920000	NA	NA	NA	NA	NA	0.333333333333333	NA	NA	NA	NA	NA	NA
chr1	4923001	4924000	NA	NA	0.00408163265306123	NA	NA	NA	NA	0.037037037037037	NA	NA	NA	NA
chr1	4925001	4926000	NA	0.00142857142857143	NA	NA	0.0555555555555555	NA	0.00666666666666667	NA	NA	NA	NA	NA
chr1	4943001	4944000	NA	NA	NA	NA	NA	NA	0.0125	NA	NA	NA	NA	NA
chr1	4944001	4945000	NA	0.00571428571428572	NA	NA	NA	NA	NA	NA	NA	NA	NA	NA
chr1	4946001	4947000	NA	NA	0.00176366843033509	0.005	NA	NA	NA	0.01	NA	NA	NA	NA
chr1	4952001	4953000	NA	0.00666666666666667	NA	NA	NA	NA	NA	NA	NA	NA	NA	NA
chr1	4954001	4955000	NA	NA	NA	NA	NA	NA	0.00118343195266272	0.00555555555555558	NA	NA	0.00223214285714286	NA
chr1	4964001	4965000	NA	NA	NA	NA	NA	NA	0.000416666666666667	NA	NA	NA	NA	NA
chr1	4975001	4976000	NA	NA	NA	0.00474982892565311	NA	NA	NA	NA	NA	NA	NA	NA
chr1	5041001	5042000	NA	NA	NA	NA	NA	NA	0.00125	NA	NA	NA	NA	NA
chr1	5044001	5045000	NA	NA	0.00411522633744855	NA	NA	NA	NA	NA	NA	NA	NA	NA
chr1	5048001	5049000	NA	NA	NA	0.000566893424036281	NA	0.000307787011388119	NA	NA	NA	NA	NA	NA
chr1	5058001	5059000	NA	NA	NA	0.03125	NA	NA	NA	NA	NA	NA	NA	NA
chr1	5061001	5062000	NA	0.0125	NA	NA	NA	NA	NA	NA	NA	NA	NA	NA
chr1	5078001	5079000	NA	0.00039572615749901	NA	NA	NA	NA	NA	NA	NA	NA	NA	NA
chr1	5104001	5105000	NA	NA	NA	NA	NA	NA	NA	0.2	NA	NA	NA	0.0101010101010101
chr1	5105001	5106000	NA	0.00255102040816327	NA	NA	NA	NA	NA	NA	NA	NA	NA	NA
chr1	5112001	5113000	NA	NA	NA	NA	0.00767857142857143	NA	0.0416666666666667	NA	NA	NA	0.0161210317460317	0.00411522633744855
chr1	5116001	5117000	NA	0.0015625	0.00142857142857143	NA	NA	NA	NA	NA	NA	NA	NA	NA
chr1	5126001	5127000	NA	NA	NA	NA	NA	NA	NA	NA	0.003125	NA	NA	NA
chr1	5141001	5142000	NA	NA	NA	NA	NA	0.00173611111111111	NA	NA	NA	NA	NA	NA
chr1	5142001	5143000	NA	NA	NA	NA	NA	0.000576701268742791	NA	NA	NA	NA	NA	NA
chr1	5146001	5147000	0.125	NA	NA	NA	NA	0.0833333333333333	NA	NA	NA	0.00102040816326531	0.0078125	NA
chr1	5159001	5160000	NA	NA	NA	NA	NA	NA	0.00117315444696397	NA	NA	NA	NA	NA
chr1	5194001	5195000	NA	NA	NA	NA	NA	NA	NA	NA	NA	NA	NA	0.00223214285714286
chr1	5199001	5200000	NA	NA	NA	NA	0.25	NA	0.0625	NA	NA	NA	NA	NA
chr1	5206001	5207000	NA	NA	NA	NA	0.000634920634920635	NA	NA	NA	NA	NA	NA	NA
chr1	5207001	5208000	NA	NA	NA	NA	NA	NA	0.0092592592592593	NA	NA	NA	NA	NA
chr1	5215001	5216000	NA	NA	0.00520833333333333	NA	0.00340136054421769	NA	NA	NA	NA	NA	NA	NA
chr1	5222001	5223000	NA	NA	NA	NA	0.0208333333333333	NA	NA	NA	0.00039572615749901	NA	NA	NA
chr1	5239001	5240000	NA	NA	NA	NA	NA	NA	0.000651041666666667	NA	NA	NA	NA	NA
chr1	5270001	5271000	NA	NA	NA	NA	NA	NA	0.000139508928571429	NA	0.000295159386068478	0.000728862973760932	NA	NA
chr1	5284001	5285000	NA	NA	0.00148148148148148	0.0416666666666667	0.0326785714285714	NA	NA	NA	NA	NA	NA	NA
chr1	5296001	5297000	NA	NA	NA	NA	NA	NA	0.02	NA	NA	0.0102040816326531	NA	NA
chr1	5299001	5300000	NA	NA	NA	NA	NA	0.000228571428571429	NA	NA	NA	NA	NA	NA
chr1	5307001	5308000	NA	NA	NA	NA	NA	NA	NA	NA	NA	NA	NA	0.015625
chr1	5332001	5333000	NA	NA	NA	NA	NA	NA	0.00103305785123967	NA	NA	NA	NA	NA
chr1	5341001	5342000	NA	NA	NA	NA	NA	0.00222222222222222	NA	NA	NA	NA	0.00154320987654321	NA
chr1	5378001	5379000	NA	NA	NA	NA	NA	NA	NA	NA	NA	0.00032	NA	NA
chr1	5381001	5382000	0.000516528925619836	NA	NA	NA	NA	0.00078125	NA	NA	NA	NA	NA	NA
chr1	5384001	5385000	NA	NA	NA	NA	NA	NA	NA	NA	NA	NA	NA	0.000566893424036281
chr1	5397001	5398000	NA	NA	NA	0.00123456790123457	0.00176366843033509	NA	NA	NA	NA	NA	NA	NA
chr1	5406001	5407000	NA	NA	NA	0.00396825396825398	NA	NA	NA	NA	NA	NA	NA	NA
chr1	5453001	5454000	NA	NA	NA	NA	NA	NA	NA	NA	0.00396825396825398	NA	NA	NA
chr1	5521001	5522000	NA	0.00088888888888889	NA	NA	NA	NA	NA	NA	NA	NA	NA	NA
chr1	5531001	5532000	NA	NA	NA	NA	NA	NA	NA	NA	NA	NA	NA	0.00261957593688363
chr1	5535001	5536000	NA	0.00269067185697809	0.00223214285714286	0.00376157407407407	0.00276162296364316	0.000935185185185186	NA	NA	0.000210039907582441	0.0046875	0.00416666666666667	NA
chr1	5545001	5546000	NA	NA	NA	NA	0.00390625	NA	NA	NA	NA	NA	NA	NA
chr1	5550001	5551000	NA	NA	NA	NA	NA	0.00233764336328438	NA	NA	NA	NA	NA	NA
chr1	5555001	5556000	NA	NA	NA	NA	NA	NA	NA	NA	NA	NA	0.000103305785123967	NA
chr1	5562001	5563000	NA	NA	NA	NA	NA	0.0133333333333333	NA	NA	NA	NA	NA	NA
chr1	5575001	5576000	NA	NA	NA	NA	NA	NA	NA	NA	NA	NA	0.00125	NA
chr1	5617001	5618000	NA	NA	NA	0.03125	NA	NA	NA	NA	NA	NA	NA	NA
chr1	5624001	5625000	NA	NA	NA	NA	0.000244140625	0.0029585798816568	NA	NA	NA	NA	NA	NA
chr1	5633001	5634000	NA	NA	NA	NA	0.0416666666666667	NA	NA	NA	NA	NA	NA	NA
chr1	5643001	5644000	NA	NA	NA	0.00034435261707989	NA	NA	NA	NA	NA	NA	NA	NA
chr1	5701001	5702000	NA	NA	NA	NA	NA	NA	NA	NA	NA	NA	0.000236294896030246	NA
chr1	5702001	5703000	NA	0.05	NA	NA	NA	NA	0.0625	NA	NA	NA	NA	0.01
chr1	5713001	5714000	NA	NA	NA	NA	NA	NA	NA	NA	NA	NA	0.000868055555555555	NA
chr1	5716001	5717000	NA	NA	NA	NA	0.00363636363636364	NA	NA	NA	NA	NA	NA	NA
chr1	5730001	5731000	0.00311192735435159	0.00462962962962965	NA	0.00308641975308643	0.0210912698412699	0.00385120496754894	0.00726919339164238	0.00115740740740741	0.00204081632653062	0.032	NA	0.00517290249433108
chr1	5731001	5732000	0.00255102040816327	0.0078125	0.125	0.0625	NA	NA	NA	NA	NA	0.00390625	NA	NA
chr1	5735001	5736000	0.0373456790123456	0.0111111111111111	0.019753086419753	0.019753086419753	0.0969696969696969	0.03125	0.0259259259259259	NA	NA	0.0242424242424242	0.0111111111111111	0.0378787878787878
chr1	5757001	5758000	NA	NA	NA	NA	NA	0.00148148148148148	NA	NA	NA	0.00088888888888889	0.000494315373208107	NA
chr1	5760001	5761000	NA	0.00115340253748558	NA	NA	NA	NA	NA	NA	0.000634920634920635	NA	NA	NA
chr1	5762001	5763000	0.000266666666666667	NA	NA	NA	NA	NA	NA	NA	NA	NA	NA	NA
chr1	5766001	5767000	NA	NA	NA	NA	NA	NA	NA	NA	NA	0.00347222222222222	NA	NA
chr1	5798001	5799000	NA	NA	NA	NA	0.0104166666666667	NA	NA	NA	NA	NA	NA	NA
chr1	5802001	5803000	NA	0.0208333333333333	NA	NA	NA	NA	NA	NA	NA	NA	NA	NA
chr1	5811001	5812000	NA	NA	NA	NA	NA	0.00138504155124654	0.00515500317774169	NA	NA	NA	NA	NA
chr1	5827001	5828000	NA	NA	NA	NA	NA	0.00125308947108255	NA	NA	NA	NA	0.000123578843302027	NA
chr1	5835001	5836000	NA	NA	NA	NA	NA	NA	0.001953125	NA	NA	NA	NA	NA
chr1	5843001	5844000	NA	NA	NA	NA	NA	NA	NA	NA	NA	0.000384467512495194	NA	NA
chr1	5849001	5850000	0.00222222222222222	0.0535349891410498	0.166666666666667	0.000651041666666667	0.0935185185185186	0.00520833333333333	0.05	NA	NA	0.0204081632653062	NA	NA
chr1	5850001	5851000	NA	NA	NA	NA	0.125	NA	NA	NA	NA	NA	NA	NA
chr1	5877001	5878000	NA	NA	NA	NA	NA	NA	NA	NA	NA	NA	NA	0.0277777777777778
chr1	5879001	5880000	NA	NA	NA	0.00411522633744855	NA	NA	NA	NA	NA	NA	NA	NA
chr1	5884001	5885000	NA	0.037037037037037	NA	NA	NA	NA	NA	NA	NA	NA	NA	NA
chr1	5887001	5888000	NA	0.00138888888888889	NA	NA	NA	NA	NA	NA	NA	NA	NA	NA
chr1	5902001	5903000	NA	NA	NA	NA	NA	NA	NA	NA	NA	NA	0.00694444444444447	NA
chr1	5930001	5931000	NA	NA	NA	NA	NA	NA	NA	NA	NA	0.000306091215182124	NA	NA
chr1	5953001	5954000	NA	NA	NA	NA	0.003125	NA	NA	NA	NA	NA	NA	NA
chr1	6042001	6043000	NA	NA	NA	NA	NA	NA	NA	NA	0.03125	NA	NA	NA
chr1	6083001	6084000	NA	NA	0.0104166666666667	NA	NA	NA	NA	NA	NA	NA	NA	NA
chr1	6084001	6085000	NA	NA	NA	NA	NA	0.00666666666666667	NA	NA	NA	NA	NA	NA
chr1	6097001	6098000	NA	NA	NA	NA	NA	0.0833333333333333	NA	NA	NA	NA	NA	NA
chr1	6113001	6114000	NA	NA	NA	NA	NA	NA	NA	NA	0.000109577032653955	NA	NA	NA
chr1	6135001	6136000	NA	0.000416666666666667	NA	NA	NA	NA	NA	0.000472589792060491	0.000210039907582441	NA	NA	NA
chr1	6165001	6166000	NA	NA	NA	NA	NA	0.0138888888888889	NA	NA	NA	NA	NA	NA
chr1	6182001	6183000	NA	NA	NA	NA	NA	NA	NA	NA	0.0104166666666667	NA	NA	NA
chr1	6190001	6191000	NA	0.00231481481481481	NA	NA	NA	NA	NA	NA	NA	NA	NA	NA
chr1	6199001	6200000	NA	NA	0.00411522633744855	NA	NA	NA	NA	NA	NA	NA	NA	NA
chr1	6210001	6211000	NA	NA	NA	NA	NA	NA	NA	NA	NA	0.000865051903114187	NA	NA
chr1	6212001	6213000	NA	NA	NA	0.00231481481481481	NA	NA	NA	NA	NA	NA	NA	NA
chr1	6233001	6234000	0.0138888888888889	NA	NA	NA	NA	NA	NA	NA	NA	NA	NA	NA
chr1	6236001	6237000	NA	NA	NA	NA	NA	NA	NA	0.00510204081632654	NA	NA	0.00408163265306123	NA
chr1	6248001	6249000	NA	NA	NA	NA	NA	0.0555555555555554	NA	NA	NA	NA	NA	NA
chr1	6276001	6277000	NA	NA	NA	NA	0.003125	NA	NA	NA	NA	NA	NA	NA
chr1	6281001	6282000	NA	NA	NA	NA	NA	NA	NA	NA	NA	0.000177777777777778	NA	NA
chr1	6282001	6283000	NA	NA	NA	NA	NA	0.00127551020408163	NA	NA	NA	NA	NA	NA
chr1	6291001	6292000	NA	NA	NA	NA	NA	NA	0.00165289256198347	NA	NA	NA	NA	NA
chr1	6312001	6313000	NA	NA	NA	0.00115740740740741	NA	NA	NA	NA	NA	NA	NA	NA
chr1	6364001	6365000	NA	NA	NA	NA	NA	NA	NA	NA	NA	NA	NA	0.01
chr1	6401001	6402000	NA	NA	NA	NA	NA	NA	NA	NA	NA	NA	0.00333333333333333	NA
chr1	6411001	6412000	NA	0.0138888888888889	NA	NA	NA	NA	NA	NA	0.00510204081632654	NA	NA	NA
chr1	6425001	6426000	NA	NA	NA	NA	NA	NA	NA	NA	0.00206611570247934	NA	NA	NA
chr1	6437001	6438000	NA	NA	NA	NA	NA	NA	NA	NA	NA	NA	0.0078125	NA
chr1	6443001	6444000	NA	NA	NA	NA	NA	0.00333333333333333	NA	NA	NA	NA	NA	NA
chr1	6498001	6499000	NA	NA	NA	NA	NA	NA	NA	NA	NA	NA	NA	0.0833333333333333
chr1	6504001	6505000	NA	NA	NA	0.00275482093663912	NA	NA	NA	NA	NA	NA	NA	NA
chr1	6542001	6543000	NA	NA	NA	0.0555555555555554	NA	NA	NA	NA	NA	NA	NA	NA
chr1	6555001	6556000	NA	NA	NA	NA	NA	NA	NA	NA	0.000514403292181071	NA	NA	NA
chr1	6561001	6562000	0.000688705234159781	NA	NA	0.00680272108843539	NA	NA	NA	NA	0.000692520775623268	NA	NA	NA
chr1	6581001	6582000	NA	NA	NA	NA	NA	NA	0.00694444444444447	NA	NA	NA	NA	NA
chr1	6588001	6589000	NA	NA	NA	NA	NA	NA	NA	NA	0.00223214285714286	NA	NA	NA
chr1	6604001	6605000	NA	NA	NA	NA	NA	0.015625	NA	NA	NA	NA	NA	NA
chr1	6605001	6606000	NA	NA	NA	NA	NA	NA	0.00510204081632654	NA	NA	NA	NA	0.00308641975308641
chr1	6658001	6659000	NA	0.0555555555555554	NA	NA	NA	NA	NA	NA	NA	NA	NA	0.000346260387811634
chr1	6720001	6721000	NA	NA	NA	NA	NA	NA	NA	NA	NA	NA	0.00183654729109275	NA
chr1	6730001	6731000	0.000342935528120713	NA	NA	NA	NA	NA	0.00260416666666667	NA	NA	NA	NA	NA
chr1	6776001	6777000	NA	NA	NA	0.00170068027210884	NA	NA	NA	NA	NA	NA	NA	NA
chr1	6786001	6787000	NA	NA	NA	NA	NA	NA	NA	NA	NA	NA	0.00102040816326531	NA
chr1	6801001	6802000	NA	NA	NA	0.0092592592592593	NA	NA	NA	NA	NA	NA	NA	NA
chr1	6830001	6831000	NA	NA	NA	NA	NA	NA	NA	0.00173010380622837	NA	NA	NA	NA
chr1	6832001	6833000	NA	NA	NA	NA	NA	NA	NA	0.000558035714285714	NA	NA	NA	NA
chr1	6841001	6842000	0.0138888888888889	NA	NA	NA	NA	NA	NA	NA	NA	NA	NA	NA
chr1	6852001	6853000	NA	0.000554016620498614	NA	NA	NA	NA	NA	NA	NA	NA	NA	NA
chr1	6913001	6914000	NA	NA	NA	NA	0.0104166666666667	NA	NA	0.00223214285714286	NA	NA	NA	NA
chr1	6914001	6915000	NA	0.00148809523809524	NA	NA	NA	NA	NA	NA	NA	NA	NA	NA
chr1	6919001	6920000	NA	NA	NA	NA	NA	NA	NA	NA	NA	NA	0.0003125	NA
chr1	6959001	6960000	NA	NA	NA	0.00302343159486016	NA	NA	0.000554016620498614	NA	NA	0.000878298010380623	NA	NA
chr1	6965001	6966000	NA	NA	NA	NA	0.00275482093663912	NA	NA	NA	NA	NA	NA	NA
chr1	6977001	6978000	NA	NA	NA	0.005	NA	NA	NA	NA	NA	NA	NA	NA
chr1	7006001	7007000	0.0138888888888889	NA	NA	NA	NA	NA	NA	NA	NA	NA	NA	NA
chr1	7018001	7019000	NA	NA	NA	NA	0.000755857898715041	NA	NA	NA	0.000850340136054421	NA	NA	NA
chr1	7039001	7040000	NA	0.0029585798816568	NA	NA	NA	NA	NA	NA	NA	NA	NA	NA
chr1	7047001	7048000	NA	NA	NA	NA	NA	NA	NA	NA	0.00103305785123967	NA	NA	NA
chr1	7062001	7063000	NA	0.000625	NA	NA	NA	NA	NA	NA	0.000255102040816326	NA	NA	NA
chr1	7063001	7064000	NA	NA	NA	NA	NA	NA	NA	NA	0.000463821892393321	NA	NA	NA
chr1	7071001	7072000	0.0078125	NA	NA	NA	NA	NA	NA	NA	NA	NA	NA	NA
chr1	7087001	7088000	NA	0.000945179584120982	0.00413223140495868	NA	NA	0.0277777777777777	NA	NA	NA	NA	NA	NA
chr1	7090001	7091000	0.02	NA	NA	NA	NA	NA	NA	NA	NA	NA	NA	NA
chr1	7102001	7103000	0.000555555555555554	NA	NA	NA	NA	NA	NA	NA	NA	NA	NA	NA
chr1	7105001	7106000	NA	NA	0.0138888888888889	NA	NA	NA	NA	NA	NA	NA	NA	NA
chr1	7120001	7121000	NA	NA	0.00510204081632654	NA	NA	NA	NA	NA	NA	NA	NA	NA
chr1	7128001	7129000	NA	0.000803544887039239	NA	0.00023781212841855	0.00173611111111111	NA	0.00127551020408163	0.000692520775623268	0.00146489040060469	NA	0.00032	NA
chr1	7135001	7136000	NA	NA	NA	NA	NA	NA	NA	NA	NA	0.000432525951557093	NA	NA
chr1	7140001	7141000	NA	NA	NA	NA	0.125	NA	NA	NA	NA	NA	NA	NA
chr1	7149001	7150000	NA	NA	NA	NA	NA	NA	0.000440917107583775	NA	NA	NA	NA	NA
chr1	7154001	7155000	NA	NA	NA	0.00127551020408163	NA	0.00119848493413986	NA	NA	0.000510204081632653	0.00241666666666667	0.00185195683211556	NA
chr1	7174001	7175000	NA	NA	0.015625	NA	NA	NA	0.0833333333333333	NA	NA	NA	NA	NA
chr1	7254001	7255000	NA	NA	NA	NA	NA	0.00028344671201814	NA	NA	NA	NA	NA	NA
chr1	7257001	7258000	NA	NA	NA	0.0102040816326531	NA	NA	NA	NA	NA	NA	NA	NA
chr1	7271001	7272000	NA	NA	NA	0.000385802469135803	NA	NA	NA	NA	NA	NA	NA	NA
chr1	7272001	7273000	NA	NA	NA	0.00226757369614513	NA	NA	NA	NA	NA	0.0078125	NA	NA
chr1	7273001	7274000	0.0125	NA	NA	NA	NA	0.00103305785123967	NA	NA	NA	0.0306150793650794	NA	NA
chr1	7274001	7275000	NA	NA	NA	NA	0.125	NA	NA	NA	NA	NA	NA	NA
chr1	7277001	7278000	NA	0.00255555555555555	NA	NA	NA	NA	0.000868055555555555	0.00115740740740741	NA	0.00198412698412698	NA	NA
chr1	7282001	7283000	NA	NA	NA	NA	NA	NA	NA	NA	6.29881582262534e-05	NA	NA	NA
chr1	7293001	7294000	NA	0.00102040816326531	NA	NA	NA	NA	NA	NA	NA	NA	NA	NA
chr1	7317001	7318000	NA	NA	NA	0.00166666666666667	NA	NA	NA	NA	NA	NA	NA	NA
chr1	7347001	7348000	NA	0.00137741046831956	NA	NA	NA	NA	NA	NA	NA	NA	NA	NA
chr1	7360001	7361000	NA	NA	NA	NA	NA	NA	NA	NA	0.0833333333333333	NA	NA	NA
chr1	7376001	7377000	NA	NA	NA	NA	NA	NA	NA	NA	NA	0.005	NA	NA
chr1	7430001	7431000	NA	NA	NA	NA	NA	NA	NA	NA	0.000384467512495194	NA	NA	NA
chr1	7472001	7473000	NA	NA	NA	NA	NA	NA	NA	0.00694444444444447	NA	NA	NA	NA
chr1	7476001	7477000	NA	NA	0.0078125	NA	0.000147928994082841	NA	NA	0.0277777777777778	NA	NA	NA	NA
chr1	7523001	7524000	NA	0.00118063754427391	0.000845308537616229	NA	NA	NA	NA	NA	NA	0.00137741046831956	NA	NA
chr1	7524001	7525000	NA	NA	NA	NA	NA	NA	0.000651041666666667	NA	NA	NA	NA	NA
chr1	7525001	7526000	NA	NA	NA	NA	NA	NA	NA	NA	NA	NA	0.000868055555555555	NA
chr1	7540001	7541000	NA	NA	NA	NA	NA	NA	0.00571428571428572	NA	NA	NA	0.00016986580601325	NA
chr1	7550001	7551000	NA	NA	NA	0.000328731097961866	NA	NA	0.00351716961498439	NA	NA	NA	NA	NA
chr1	7552001	7553000	NA	NA	NA	NA	0.00308641975308641	0.00173611111111111	NA	0.00255102040816326	NA	NA	NA	NA
chr1	7553001	7554000	NA	NA	NA	NA	NA	NA	NA	NA	NA	0.00413223140495868	NA	NA
chr1	7601001	7602000	NA	NA	NA	NA	0.00118063754427391	NA	NA	NA	NA	NA	NA	NA
chr1	7628001	7629000	NA	NA	NA	NA	0.0092592592592593	NA	NA	NA	NA	NA	NA	NA
chr1	7632001	7633000	NA	NA	NA	NA	NA	0.00540123456790126	NA	0.0185185185185185	NA	0.000826446280991735	NA	NA
chr1	7660001	7661000	NA	NA	NA	NA	NA	NA	NA	0.000510204081632653	NA	NA	NA	NA
chr1	7662001	7663000	NA	0.0833333333333333	NA	NA	NA	NA	NA	NA	NA	NA	NA	NA
chr1	7663001	7664000	0.00694444444444444	NA	0.00625	NA	NA	NA	NA	NA	0.00606060606060606	NA	NA	NA
chr1	7665001	7666000	NA	0.000260145681581685	NA	NA	NA	NA	NA	NA	NA	NA	NA	NA
chr1	7674001	7675000	NA	NA	NA	NA	0.00027434842249657	NA	NA	NA	NA	NA	NA	NA
chr1	7681001	7682000	NA	NA	NA	0.03125	NA	NA	NA	NA	NA	NA	NA	0.015625
chr1	7682001	7683000	NA	NA	NA	NA	NA	0.000217013888888889	NA	NA	NA	NA	NA	NA
chr1	7685001	7686000	NA	NA	NA	NA	NA	NA	NA	NA	NA	NA	0.00170068027210884	NA
chr1	7768001	7769000	NA	NA	NA	NA	NA	NA	NA	NA	0.000728862973760932	NA	NA	NA
chr1	7773001	7774000	NA	NA	NA	0.0158730158730158	NA	NA	NA	NA	NA	NA	NA	NA
chr1	7798001	7799000	NA	NA	NA	NA	0.00308641975308641	NA	NA	NA	NA	NA	NA	NA
chr1	7805001	7806000	NA	0.08	NA	NA	NA	NA	NA	NA	NA	NA	NA	NA
chr1	7811001	7812000	NA	NA	NA	NA	NA	NA	0.00014609203798393	NA	NA	NA	NA	NA
chr1	7816001	7817000	NA	NA	NA	NA	0.0125	NA	0.0140817901234568	NA	NA	NA	NA	NA
chr1	7820001	7821000	NA	NA	NA	0.000432525951557093	NA	NA	NA	NA	NA	NA	NA	2e-04
chr1	7826001	7827000	NA	NA	NA	NA	NA	NA	NA	NA	NA	0.03125	NA	NA
chr1	7839001	7840000	NA	NA	NA	NA	NA	NA	NA	NA	NA	0.000289351851851852	NA	NA
chr1	7841001	7842000	0.00680272108843539	NA	NA	0.00231481481481481	NA	NA	NA	NA	NA	NA	NA	0.000692520775623268
chr1	7848001	7849000	NA	0.00520833333333333	NA	NA	NA	0.0104166666666667	NA	0.01171875	NA	0.000516528925619836	NA	NA
chr1	7855001	7856000	NA	NA	NA	0.000566893424036281	NA	NA	NA	NA	NA	NA	NA	NA
chr1	7867001	7868000	0.000755857898715041	NA	NA	NA	NA	NA	NA	NA	NA	NA	NA	NA
chr1	7875001	7876000	NA	NA	NA	NA	NA	NA	NA	NA	NA	NA	0.000692520775623268	NA
chr1	7877001	7878000	NA	NA	NA	NA	NA	NA	NA	0.00078125	NA	NA	NA	NA
chr1	7892001	7893000	NA	NA	NA	NA	NA	NA	0.000740740740740741	NA	NA	NA	0.00111111111111111	NA
chr1	7898001	7899000	NA	0.0357142857142857	NA	NA	NA	0.00892857142857143	0.00694444444444444	NA	NA	0.0078125	NA	NA
chr1	7910001	7911000	NA	NA	NA	NA	NA	NA	NA	NA	NA	NA	NA	0.000728862973760932
chr1	7944001	7945000	NA	NA	NA	NA	0.015625	NA	NA	NA	NA	NA	NA	NA
chr1	7949001	7950000	NA	NA	NA	NA	NA	NA	NA	NA	NA	NA	NA	0.00102040816326531
chr1	7967001	7968000	0.0299789186507937	NA	0.0833333333333333	0.0069251177953101	NA	0.000315059861373661	NA	NA	NA	NA	0.00138888888888889	NA
chr1	7980001	7981000	NA	NA	0.0092592592592593	NA	NA	NA	NA	NA	NA	NA	NA	NA
chr1	7991001	7992000	NA	NA	NA	NA	0.00408163265306123	NA	NA	NA	NA	NA	NA	NA
chr1	7995001	7996000	NA	NA	NA	NA	NA	0.000434027777777778	0.0625	NA	NA	NA	NA	NA
chr1	8022001	8023000	NA	NA	NA	NA	NA	NA	0.000637755102040816	NA	NA	NA	NA	NA
chr1	8045001	8046000	NA	0.0102040816326531	NA	NA	NA	NA	NA	NA	NA	NA	NA	NA
chr1	8064001	8065000	NA	NA	NA	NA	NA	0.000516528925619836	NA	NA	NA	NA	NA	NA
chr1	8065001	8066000	NA	NA	NA	NA	NA	0.000212585034013605	NA	NA	NA	NA	0.00396825396825398	NA
chr1	8152001	8153000	NA	NA	NA	NA	NA	0.00115740740740741	NA	NA	NA	NA	NA	0.000558035714285714
chr1	8163001	8164000	NA	0.00078125	NA	NA	NA	NA	NA	NA	NA	NA	NA	NA
chr1	8209001	8210000	NA	NA	NA	NA	NA	NA	0.00571428571428572	NA	NA	NA	NA	NA
chr1	8280001	8281000	NA	NA	NA	NA	NA	NA	NA	0.000248015873015873	NA	NA	NA	NA
chr1	8286001	8287000	NA	NA	NA	NA	NA	NA	NA	NA	0.125	NA	NA	NA
chr1	8290001	8291000	NA	NA	NA	NA	NA	NA	NA	NA	NA	0.00223214285714286	NA	NA
chr1	8295001	8296000	NA	NA	NA	NA	NA	NA	NA	NA	0.00078125	NA	NA	NA
chr1	8303001	8304000	NA	NA	NA	NA	NA	NA	NA	0.00125	NA	NA	NA	NA
chr1	8318001	8319000	NA	NA	NA	0.00173010380622837	NA	NA	NA	NA	NA	NA	NA	NA
chr1	8328001	8329000	NA	NA	0.00246913580246913	NA	NA	NA	NA	NA	NA	NA	NA	NA
chr1	8329001	8330000	NA	NA	NA	NA	0.000740740740740741	NA	NA	NA	NA	NA	NA	0.00165289256198347
chr1	8368001	8369000	NA	0.0014792899408284	NA	NA	NA	NA	NA	NA	NA	NA	NA	0.003125
chr1	8381001	8382000	NA	NA	NA	NA	0.000986193293885601	NA	NA	NA	NA	NA	NA	NA
chr1	8397001	8398000	NA	NA	NA	NA	NA	NA	NA	NA	0.00408163265306123	NA	NA	NA
chr1	8457001	8458000	NA	NA	NA	NA	NA	NA	NA	0.00142857142857143	NA	NA	NA	NA
chr1	8463001	8464000	NA	NA	NA	NA	NA	NA	NA	NA	NA	NA	NA	0.00103305785123967
chr1	8474001	8475000	NA	NA	NA	NA	NA	NA	0.00625	NA	NA	NA	NA	NA
chr1	8480001	8481000	NA	0.005	NA	NA	NA	NA	NA	NA	NA	NA	NA	NA
chr1	8491001	8492000	NA	NA	NA	NA	0.00142857142857143	NA	NA	NA	NA	NA	NA	NA
chr1	8494001	8495000	NA	NA	NA	NA	NA	NA	NA	NA	NA	NA	0.00308641975308641	NA
chr1	8536001	8537000	NA	NA	NA	NA	NA	0.00125	NA	0.00166666666666667	NA	NA	NA	NA
chr1	8578001	8579000	NA	NA	NA	0.00555555555555558	NA	NA	NA	NA	NA	NA	NA	NA
chr1	8595001	8596000	NA	NA	NA	NA	NA	NA	0.00137741046831956	NA	NA	NA	NA	NA
chr1	8611001	8612000	NA	NA	NA	NA	NA	NA	0.000566893424036281	NA	NA	NA	NA	NA
chr1	8638001	8639000	NA	NA	NA	NA	NA	NA	NA	NA	NA	0.00462962962962965	NA	NA
chr1	8647001	8648000	NA	NA	NA	0.015625	NA	NA	NA	NA	NA	NA	NA	NA
chr1	8658001	8659000	NA	NA	NA	0.00333333333333333	NA	NA	NA	NA	NA	NA	NA	NA
chr1	8665001	8666000	NA	NA	NA	NA	NA	NA	NA	NA	0.00275482093663912	NA	NA	NA
chr1	8683001	8684000	NA	0.00078125	NA	NA	NA	NA	NA	0.00130208333333333	NA	NA	NA	NA
chr1	8713001	8714000	NA	NA	NA	NA	NA	NA	NA	NA	0.015625	NA	NA	NA
chr1	8718001	8719000	NA	0.00694444444444447	NA	NA	0.0666666666666667	NA	NA	NA	NA	NA	NA	NA
chr1	8741001	8742000	NA	NA	NA	NA	NA	NA	NA	0.000206611570247934	NA	NA	NA	NA
chr1	8742001	8743000	NA	NA	NA	0.00462962962962965	NA	0.00892857142857143	NA	NA	NA	NA	NA	NA
chr1	8743001	8744000	NA	NA	NA	NA	0.00142857142857143	NA	NA	NA	NA	NA	NA	NA
chr1	8756001	8757000	NA	NA	NA	NA	NA	0.0092592592592593	NA	NA	0.00291545189504374	NA	NA	NA
chr1	8787001	8788000	NA	NA	NA	NA	NA	NA	0.000150897842160858	NA	NA	NA	NA	NA
chr1	8794001	8795000	NA	NA	0.00302343159486018	0.00520833333333335	0.00308641975308643	NA	NA	NA	NA	NA	NA	NA
chr1	8811001	8812000	NA	NA	NA	NA	NA	NA	NA	0.0138888888888889	NA	NA	NA	NA
chr1	8819001	8820000	NA	NA	NA	NA	NA	NA	NA	NA	NA	NA	NA	0.000637755102040816
chr1	8889001	8890000	0.00581409034201916	NA	NA	NA	0.00554016620498617	NA	NA	NA	NA	NA	0.00197726149283241	NA
chr1	8912001	8913000	NA	NA	NA	NA	NA	NA	NA	NA	0.00231481481481481	NA	0.00255102040816326	NA
chr1	8915001	8916000	NA	NA	NA	NA	0.00291545189504374	NA	NA	NA	NA	NA	NA	NA
chr1	8931001	8932000	NA	NA	NA	NA	0.0104166666666667	0.00118343195266272	0.0025	NA	NA	NA	NA	NA
chr1	8969001	8970000	NA	NA	NA	NA	NA	NA	0.000123456790123457	NA	NA	NA	NA	NA
chr1	8972001	8973000	NA	NA	NA	0.00694444444444447	NA	NA	NA	NA	NA	NA	NA	NA
chr1	8973001	8974000	NA	NA	NA	NA	NA	NA	NA	NA	NA	NA	NA	0.00088888888888889
chr1	8977001	8978000	NA	NA	NA	NA	NA	NA	NA	NA	0.00170068027210884	NA	NA	NA
chr1	8990001	8991000	NA	NA	NA	NA	NA	0.00206611570247934	NA	NA	NA	NA	NA	NA
chr1	9000001	9001000	NA	NA	NA	NA	0.00078125	NA	NA	NA	NA	NA	NA	NA
chr1	9020001	9021000	NA	0.0029585798816568	NA	NA	NA	NA	NA	NA	NA	NA	NA	NA
chr1	9062001	9063000	NA	NA	NA	NA	NA	NA	0.0225	NA	NA	NA	NA	NA
chr1	9073001	9074000	NA	NA	NA	NA	NA	NA	NA	NA	0.000144675925925925	NA	NA	NA
chr1	9081001	9082000	NA	NA	NA	0.0833333333333333	NA	NA	NA	NA	NA	NA	NA	NA
chr1	9087001	9088000	NA	0.00413223140495868	NA	NA	NA	NA	NA	NA	NA	NA	NA	NA
chr1	9092001	9093000	NA	NA	NA	NA	NA	NA	NA	NA	0.02	NA	NA	NA
chr1	9107001	9108000	NA	NA	NA	NA	0.03125	NA	NA	NA	NA	NA	NA	NA
chr1	9132001	9133000	NA	0.000617283950617285	NA	NA	NA	0.00027434842249657	0.000182215743440233	0.00260416666666667	0.00118063754427391	0.000558035714285714	NA	NA
chr1	9134001	9135000	NA	NA	NA	NA	0.000444444444444445	NA	NA	NA	NA	NA	NA	NA
chr1	9136001	9137000	NA	NA	NA	NA	NA	NA	NA	NA	0.0555555555555554	NA	NA	NA
chr1	9139001	9140000	0.0078125	NA	NA	NA	NA	NA	NA	NA	NA	NA	NA	0.00390625
chr1	9154001	9155000	NA	NA	NA	NA	NA	NA	0.0078125	0.000868055555555557	NA	0.000272108843537416	NA	NA
chr1	9185001	9186000	NA	NA	0.0102040816326531	NA	NA	NA	NA	NA	NA	NA	NA	NA
chr1	9196001	9197000	NA	NA	NA	NA	NA	0.003125	NA	NA	NA	NA	NA	NA
chr1	9247001	9248000	NA	NA	NA	NA	NA	0.0003125	NA	NA	NA	NA	NA	0.000134480903711673
chr1	9267001	9268000	NA	NA	NA	NA	NA	0.000159438775510204	0.000211327134404058	0.000986193293885601	NA	NA	NA	NA
chr1	9292001	9293000	NA	NA	NA	NA	NA	NA	NA	NA	NA	0.0092592592592593	NA	NA
chr1	9311001	9312000	NA	NA	NA	NA	NA	NA	0.0138888888888889	NA	NA	NA	NA	NA
chr1	9314001	9315000	NA	NA	0.000185185185185185	NA	0.00019222337372449	NA	NA	0.0001220703125	NA	NA	NA	NA
chr1	9429001	9430000	NA	NA	NA	NA	NA	0.0277777777777777	NA	NA	NA	NA	NA	NA
chr1	9463001	9464000	NA	NA	NA	NA	NA	NA	NA	NA	NA	NA	NA	0.000625
chr1	9467001	9468000	NA	NA	NA	NA	NA	NA	NA	NA	NA	NA	0.003125	NA
chr1	9474001	9475000	NA	NA	NA	NA	0.000630119722747322	NA	NA	NA	NA	NA	NA	NA
chr1	9494001	9495000	NA	NA	NA	NA	NA	NA	0.00148148148148148	0.00246913580246913	NA	NA	0.0357142857142857	NA
chr1	9498001	9499000	NA	NA	NA	0.0003125	NA	NA	NA	NA	NA	NA	NA	NA
chr1	9504001	9505000	NA	NA	NA	NA	0.000369822485207101	NA	NA	NA	NA	NA	NA	NA
chr1	9511001	9512000	NA	NA	0.00027434842249657	NA	NA	NA	NA	NA	NA	NA	NA	NA
chr1	9512001	9513000	0.0138888888888889	NA	NA	NA	NA	NA	NA	0.00520833333333333	NA	NA	NA	NA
chr1	9516001	9517000	NA	NA	NA	NA	NA	NA	0.03125	NA	NA	NA	NA	NA
chr1	9551001	9552000	NA	NA	NA	0.01	NA	NA	NA	NA	NA	NA	NA	NA
chr1	9582001	9583000	NA	NA	NA	NA	NA	NA	NA	NA	NA	NA	NA	0.00347222222222222
chr1	9613001	9614000	NA	NA	NA	NA	NA	NA	NA	0.0833333333333333	NA	NA	NA	NA
chr1	9625001	9626000	NA	NA	NA	NA	NA	NA	NA	NA	NA	NA	NA	0.001953125
chr1	9626001	9627000	NA	NA	NA	0.00555555555555558	NA	NA	NA	NA	NA	NA	NA	NA
chr1	9638001	9639000	NA	NA	NA	0.000306091215182124	NA	NA	NA	NA	NA	NA	NA	NA
chr1	9796001	9797000	NA	0.000204081632653062	NA	NA	NA	NA	NA	NA	NA	NA	NA	NA
chr1	9814001	9815000	NA	NA	NA	NA	0.00275482093663912	NA	NA	NA	NA	NA	NA	NA
chr1	9827001	9828000	NA	NA	NA	NA	0.000212585034013605	NA	NA	NA	NA	NA	NA	NA
chr1	9833001	9834000	0.000493096646942802	NA	NA	NA	NA	NA	NA	NA	NA	NA	NA	NA
chr1	9859001	9860000	NA	NA	NA	NA	NA	NA	0.0408163265306123	NA	NA	NA	NA	NA
chr1	9900001	9901000	NA	NA	NA	NA	0.0138888888888889	NA	NA	NA	NA	NA	NA	NA
chr1	9953001	9954000	NA	NA	NA	NA	NA	NA	0.00170068027210884	NA	NA	0.00205761316872428	NA	NA
chr1	9982001	9983000	NA	NA	0.00300030313051146	NA	NA	NA	NA	NA	NA	NA	NA	NA
chr1	9996001	9997000	0.0133333333333333	NA	NA	NA	NA	NA	NA	NA	NA	NA	NA	NA
chr1	10021001	10022000	NA	NA	NA	0.00231481481481481	NA	NA	NA	NA	NA	NA	NA	NA
chr1	10030001	10031000	NA	NA	NA	NA	0.0102040816326531	NA	NA	NA	NA	NA	NA	NA
chr1	10052001	10053000	NA	NA	NA	NA	NA	NA	NA	NA	0.000566893424036281	NA	NA	NA
chr1	10077001	10078000	NA	NA	NA	0.0078125	NA	NA	NA	NA	NA	NA	NA	NA
chr1	10089001	10090000	NA	NA	NA	NA	NA	NA	0.015625	NA	NA	NA	NA	NA
chr1	10106001	10107000	NA	NA	NA	NA	NA	NA	NA	0.00390625	NA	NA	NA	NA
chr1	10111001	10112000	NA	NA	NA	NA	NA	NA	NA	NA	0.00125	NA	NA	NA
chr1	10132001	10133000	NA	NA	NA	NA	0.0833333333333333	0.125	NA	NA	NA	NA	NA	NA
chr1	10170001	10171000	NA	NA	NA	NA	NA	NA	0.025	NA	NA	NA	NA	NA
chr1	10185001	10186000	NA	NA	NA	NA	NA	NA	NA	NA	NA	NA	NA	0.003125
chr1	10201001	10202000	NA	NA	NA	NA	NA	NA	0.2	NA	NA	NA	NA	NA
chr1	10206001	10207000	NA	0.046875	NA	NA	NA	NA	NA	NA	NA	NA	NA	NA
chr1	10221001	10222000	NA	NA	NA	NA	NA	NA	NA	NA	NA	NA	0.0025	NA
chr1	10243001	10244000	NA	NA	NA	NA	NA	NA	NA	0.00170068027210884	NA	NA	NA	NA
chr1	10246001	10247000	NA	NA	NA	NA	NA	NA	0.000651041666666667	NA	NA	NA	NA	NA
chr1	10257001	10258000	0.00125	NA	NA	NA	NA	NA	NA	NA	NA	NA	NA	NA
chr1	10258001	10259000	NA	NA	NA	NA	NA	NA	NA	0.000625	0.00014172335600907	NA	NA	NA
chr1	10269001	10270000	NA	NA	NA	NA	0.0555555555555554	NA	NA	NA	NA	NA	NA	NA
chr1	10277001	10278000	NA	NA	NA	NA	0.000945179584120982	NA	NA	NA	NA	NA	NA	NA
chr1	10289001	10290000	NA	NA	NA	NA	NA	NA	NA	0.00520833333333333	NA	NA	NA	NA
chr1	10296001	10297000	NA	NA	NA	NA	NA	NA	NA	NA	NA	0.0833333333333333	NA	NA
chr1	10321001	10322000	NA	NA	NA	NA	NA	NA	0.00347222222222222	NA	NA	NA	NA	NA
chr1	10335001	10336000	NA	NA	NA	NA	NA	NA	NA	0.001	NA	NA	NA	NA
chr1	10339001	10340000	NA	NA	NA	NA	0.0078125	0.00352733686067021	NA	NA	NA	NA	NA	NA
chr1	10359001	10360000	NA	NA	NA	0.000516528925619836	NA	NA	NA	NA	NA	NA	NA	NA
chr1	10389001	10390000	0.00231481481481481	NA	NA	NA	NA	NA	NA	NA	NA	NA	NA	NA
chr1	10457001	10458000	NA	NA	NA	NA	NA	NA	NA	NA	0.00333333333333333	NA	NA	NA
chr1	10485001	10486000	NA	NA	0.000432525951557095	NA	NA	NA	NA	NA	NA	NA	NA	NA
chr1	10487001	10488000	NA	NA	NA	NA	0.00571428571428572	NA	NA	0.00680272108843539	NA	NA	NA	NA
chr1	10499001	10500000	NA	NA	NA	NA	NA	0.01	0.00138504155124654	NA	NA	NA	NA	NA
chr1	10524001	10525000	NA	NA	NA	NA	NA	NA	NA	NA	NA	NA	NA	0.005
chr1	10561001	10562000	NA	NA	NA	0.0177514792899409	NA	NA	NA	NA	NA	NA	NA	NA
chr1	10569001	10570000	NA	NA	NA	NA	NA	NA	NA	NA	NA	NA	NA	0.00106666666666667
chr1	10584001	10585000	NA	NA	NA	NA	NA	NA	NA	NA	NA	NA	0.001953125	NA
chr1	10589001	10590000	NA	NA	NA	NA	NA	NA	NA	NA	NA	NA	0.000651041666666667	NA
chr1	10590001	10591000	NA	NA	NA	NA	0.00170068027210884	NA	NA	NA	NA	NA	NA	NA
chr1	10601001	10602000	NA	NA	NA	NA	NA	NA	NA	NA	NA	NA	0.0833333333333333	NA
chr1	10602001	10603000	NA	0.00034435261707989	NA	NA	NA	NA	NA	NA	NA	NA	NA	NA
chr1	10611001	10612000	NA	NA	NA	NA	0.00206611570247934	NA	NA	NA	NA	NA	NA	NA
chr1	10668001	10669000	NA	NA	NA	NA	NA	0.000342935528120714	NA	NA	NA	NA	NA	NA
chr1	10741001	10742000	NA	NA	NA	NA	NA	0.03125	NA	NA	NA	NA	NA	NA
chr1	10757001	10758000	NA	NA	NA	NA	NA	NA	NA	NA	NA	NA	0.00105131172839506	NA
chr1	10772001	10773000	NA	NA	NA	NA	0.00347222222222222	NA	NA	NA	NA	NA	NA	NA
chr1	10787001	10788000	NA	NA	NA	NA	NA	NA	NA	NA	0.00102880658436214	NA	NA	NA
chr1	10806001	10807000	NA	NA	NA	NA	NA	0.00102880658436214	NA	NA	NA	NA	NA	NA
chr1	10808001	10809000	0.00413223140495868	NA	NA	NA	NA	NA	NA	NA	NA	NA	NA	NA
chr1	10821001	10822000	NA	NA	NA	NA	NA	NA	NA	NA	NA	NA	0.00246913580246913	NA
chr1	10872001	10873000	NA	NA	NA	NA	NA	NA	NA	NA	NA	NA	NA	0.00138888888888889
chr1	10893001	10894000	NA	NA	NA	NA	NA	NA	NA	0.00396825396825398	NA	NA	NA	NA
chr1	10915001	10916000	NA	NA	NA	0.00130208333333333	NA	NA	NA	NA	NA	NA	NA	NA
chr1	10981001	10982000	NA	NA	NA	NA	0.00130208333333333	NA	NA	NA	NA	NA	NA	NA
chr1	11013001	11014000	NA	NA	NA	NA	NA	0.00226757369614513	NA	NA	NA	NA	NA	NA
chr1	11037001	11038000	NA	NA	NA	NA	NA	NA	NA	NA	0.000244140625	NA	NA	NA
chr1	11043001	11044000	NA	NA	NA	NA	NA	NA	0.0021038062283737	NA	NA	NA	NA	NA
chr1	11092001	11093000	NA	NA	NA	NA	NA	NA	NA	NA	0.00555555555555558	NA	0.0078125	NA
chr1	11145001	11146000	0.0125	NA	NA	NA	NA	NA	0.00694444444444444	NA	NA	NA	NA	0.001
chr1	11146001	11147000	0.000651041666666667	0.0277777777777778	0.000434027777777778	0.0277777777777778	NA	NA	0.000555555555555556	NA	0.0227272727272727	NA	0.000566893424036281	NA
chr1	11164001	11165000	NA	NA	NA	NA	NA	NA	NA	NA	NA	NA	NA	0.0222222222222222
chr1	11165001	11166000	0.05	NA	NA	0.000110229276895944	NA	NA	NA	NA	NA	0.0277777777777778	0.0013437473754934	0.00260416666666667
chr1	11171001	11172000	NA	NA	NA	0.125	NA	NA	NA	NA	NA	NA	NA	NA
chr1	11185001	11186000	NA	NA	NA	NA	NA	NA	0.000511463844797179	NA	NA	NA	0.00103305785123967	NA
chr1	11216001	11217000	NA	NA	NA	NA	NA	NA	NA	NA	NA	NA	0.000342935528120714	NA
chr1	11222001	11223000	NA	NA	NA	NA	NA	NA	NA	NA	0.0133333333333333	NA	NA	NA
chr1	11223001	11224000	NA	0.0158730158730158	NA	NA	NA	NA	NA	NA	NA	NA	NA	NA
chr1	11227001	11228000	NA	NA	0.0133333333333333	NA	NA	NA	NA	NA	NA	NA	NA	NA
chr1	11237001	11238000	NA	NA	0.00260416666666667	NA	NA	NA	NA	NA	0.000833333333333333	NA	NA	0.00142045454545455
chr1	11242001	11243000	NA	0.000416666666666667	NA	NA	NA	NA	NA	NA	NA	NA	NA	NA
chr1	11268001	11269000	NA	NA	NA	NA	0.00333333333333333	NA	NA	NA	NA	NA	NA	NA
chr1	11275001	11276000	NA	NA	NA	NA	0.0125	0.00520833333333333	NA	NA	NA	NA	NA	NA
chr1	11280001	11281000	NA	NA	NA	NA	NA	NA	NA	NA	0.00340136054421769	NA	NA	NA
chr1	11288001	11289000	NA	NA	NA	NA	NA	0.000385802469135803	NA	NA	NA	NA	NA	NA
chr1	11291001	11292000	NA	NA	NA	NA	NA	NA	NA	NA	0.000280583613916948	0.000342935528120714	NA	NA
chr1	11328001	11329000	5e-04	NA	NA	NA	NA	NA	NA	NA	NA	NA	NA	0.000189035916824196
chr1	11365001	11366000	NA	NA	NA	NA	0.0222222222222222	NA	NA	NA	NA	NA	NA	NA
chr1	11377001	11378000	NA	NA	NA	NA	NA	NA	0.00617283950617283	0	NA	NA	NA	NA
chr1	11396001	11397000	NA	NA	NA	NA	NA	0.000833333333333333	NA	NA	NA	NA	NA	NA
chr1	11421001	11422000	NA	NA	NA	NA	NA	NA	NA	NA	4e-04	NA	NA	NA
chr1	11425001	11426000	NA	NA	NA	NA	NA	NA	0.00111111111111111	NA	NA	0.005	NA	NA
chr1	11447001	11448000	0.000216262975778547	NA	0.000850340136054421	NA	NA	NA	NA	NA	NA	NA	NA	NA
chr1	11477001	11478000	NA	NA	NA	NA	NA	NA	NA	NA	NA	0.0277777777777777	NA	NA
chr1	11480001	11481000	NA	NA	NA	0.0277777777777778	NA	NA	NA	NA	NA	NA	NA	NA
chr1	11503001	11504000	NA	NA	NA	NA	0.01	NA	NA	NA	NA	NA	NA	NA
chr1	11507001	11508000	NA	NA	NA	NA	NA	NA	NA	NA	NA	NA	NA	0.0204081632653062
chr1	11521001	11522000	NA	NA	NA	NA	NA	NA	NA	0.005	NA	NA	NA	NA
chr1	11545001	11546000	NA	0.03125	NA	NA	NA	NA	NA	NA	NA	NA	NA	NA
chr1	11618001	11619000	NA	NA	0.0125	NA	NA	NA	0.1	NA	NA	NA	NA	NA
chr1	11669001	11670000	0.0001232741617357	NA	NA	NA	NA	NA	NA	NA	NA	NA	NA	NA
chr1	11688001	11689000	NA	NA	NA	NA	NA	NA	NA	NA	NA	NA	NA	0.00032
chr1	11698001	11699000	NA	NA	NA	NA	NA	0.00396825396825398	0.00048828125	NA	NA	NA	NA	0.00666666666666667
chr1	11749001	11750000	NA	NA	NA	NA	NA	NA	NA	NA	NA	0.00694444444444447	NA	NA
chr1	11758001	11759000	NA	0.00103305785123967	NA	NA	NA	NA	NA	0.00694444444444447	NA	NA	NA	NA
chr1	11768001	11769000	NA	NA	NA	NA	NA	NA	NA	NA	0.00275482093663912	NA	0.0125	NA
chr1	11769001	11770000	NA	NA	NA	NA	NA	0.01	NA	NA	NA	NA	NA	NA
chr1	11778001	11779000	NA	NA	NA	NA	0.00148148148148148	NA	NA	NA	NA	NA	NA	NA
chr1	11785001	11786000	NA	NA	NA	0.0078125	NA	NA	NA	NA	NA	NA	0.000246548323471401	NA
chr1	11786001	11787000	NA	NA	NA	NA	0.0208333333333333	NA	NA	NA	NA	NA	NA	NA
chr1	11795001	11796000	NA	NA	NA	0.001953125	NA	NA	NA	NA	NA	NA	NA	NA
chr1	11801001	11802000	NA	NA	0.05	0.00347222222222224	0.0386904761904762	NA	NA	NA	0.0833333333333333	NA	0.0833333333333333	NA
chr1	11818001	11819000	NA	NA	NA	NA	0.000230840258541089	NA	NA	NA	NA	NA	NA	NA
chr1	11835001	11836000	NA	NA	NA	NA	0.00148148148148148	NA	NA	NA	NA	NA	NA	NA
chr1	11850001	11851000	NA	NA	NA	NA	0.000288350634371397	NA	NA	NA	NA	NA	NA	0.000493096646942802
chr1	11889001	11890000	NA	NA	NA	NA	0.00793650793650794	NA	NA	NA	NA	NA	NA	NA
chr1	11912001	11913000	NA	NA	NA	NA	NA	NA	NA	NA	0.00127551020408163	0.00170068027210884	NA	NA
chr1	11923001	11924000	NA	0.000533333333333333	NA	NA	NA	NA	NA	NA	NA	0.00102040816326531	NA	NA
chr1	11924001	11925000	NA	NA	0.00125	NA	NA	NA	NA	NA	NA	NA	NA	NA
chr1	11959001	11960000	NA	NA	NA	NA	NA	NA	NA	NA	0.00039635354736425	NA	NA	0.00125
chr1	11961001	11962000	NA	0.00622106481481484	NA	NA	NA	0.0117283950617284	NA	NA	NA	NA	0.0126903114186851	NA
chr1	11966001	11967000	NA	NA	0.00347222222222222	NA	NA	NA	NA	NA	NA	NA	NA	NA
chr1	12004001	12005000	NA	NA	NA	NA	NA	NA	NA	NA	0.0019723865877712	NA	NA	NA
chr1	12041001	12042000	NA	NA	NA	NA	NA	0.00138888888888889	NA	0.000185185185185185	NA	NA	NA	NA
chr1	12045001	12046000	NA	NA	NA	NA	0.0133333333333333	NA	NA	NA	NA	NA	NA	NA
chr1	12051001	12052000	NA	NA	NA	NA	NA	NA	NA	NA	0.000457247370827617	NA	NA	NA
chr1	12075001	12076000	NA	NA	NA	NA	0.000204081632653062	0.0009765625	NA	NA	NA	NA	NA	NA
chr1	12104001	12105000	NA	NA	NA	NA	0.0357142857142857	NA	NA	NA	NA	NA	NA	NA
chr1	12118001	12119000	NA	NA	NA	NA	NA	NA	NA	NA	NA	NA	0.015625	NA
chr1	12119001	12120000	NA	NA	NA	NA	NA	NA	NA	NA	NA	NA	NA	0.00223214285714286
chr1	12126001	12127000	NA	NA	NA	NA	0.0078125	NA	NA	0.000472589792060491	NA	NA	NA	NA
chr1	12129001	12130000	NA	0.03125	NA	NA	NA	NA	NA	NA	NA	NA	NA	NA
chr1	12134001	12135000	NA	NA	0.00680272108843539	NA	NA	NA	NA	NA	NA	NA	NA	NA
chr1	12138001	12139000	NA	NA	NA	NA	0.0625	NA	NA	NA	NA	NA	NA	NA
chr1	12142001	12143000	NA	NA	NA	NA	NA	NA	NA	NA	NA	NA	NA	0.000739644970414201
chr1	12145001	12146000	NA	NA	NA	0.000923361034164357	NA	NA	NA	NA	NA	NA	NA	NA
chr1	12160001	12161000	NA	0.0125	NA	NA	NA	NA	NA	NA	NA	NA	NA	NA
chr1	12170001	12171000	NA	NA	NA	0.0102040816326531	NA	NA	NA	NA	NA	NA	NA	NA
chr1	12175001	12176000	NA	0.000472589792060491	NA	NA	0.000369822485207101	NA	NA	NA	NA	0.00462962962962965	NA	NA
chr1	12216001	12217000	NA	NA	NA	NA	0.000558035714285714	NA	NA	NA	NA	NA	NA	NA
chr1	12217001	12218000	NA	NA	NA	NA	NA	0.000385802469135803	NA	NA	NA	NA	NA	NA
chr1	12264001	12265000	NA	NA	NA	NA	NA	0.00666666666666669	NA	NA	NA	NA	NA	NA
chr1	12266001	12267000	NA	NA	NA	NA	0.00125	NA	NA	NA	NA	NA	NA	NA
chr1	12303001	12304000	NA	NA	NA	NA	NA	0.00260416666666667	NA	NA	NA	NA	0.00023781212841855	NA
chr1	12318001	12319000	NA	NA	NA	NA	0.00039572615749901	0.00088888888888889	0.00088888888888889	0.000323939099449303	NA	NA	NA	NA
chr1	12320001	12321000	NA	NA	NA	0.00173010380622837	NA	NA	NA	NA	NA	NA	NA	NA
chr1	12360001	12361000	NA	NA	NA	NA	NA	NA	NA	NA	0.000631313131313131	NA	NA	NA
chr1	12361001	12362000	NA	NA	NA	NA	NA	0.00125	NA	NA	NA	NA	NA	NA
chr1	12386001	12387000	NA	NA	NA	NA	NA	NA	0.000625	NA	NA	0.00138504155124654	NA	NA
chr1	12405001	12406000	NA	NA	NA	NA	NA	NA	NA	NA	NA	0.00444444444444445	NA	NA
chr1	12431001	12432000	NA	NA	NA	NA	NA	NA	NA	NA	NA	NA	0.001953125	NA
chr1	12447001	12448000	NA	NA	NA	NA	NA	NA	NA	NA	NA	NA	0.00205761316872428	NA
chr1	12448001	12449000	NA	NA	NA	0.00246913580246913	NA	NA	NA	NA	NA	NA	NA	NA
chr1	12458001	12459000	NA	NA	NA	NA	0.000434027777777778	NA	NA	NA	NA	NA	NA	NA
chr1	12488001	12489000	NA	0.003125	NA	NA	NA	NA	NA	NA	NA	NA	NA	NA
chr1	12491001	12492000	NA	NA	NA	NA	NA	NA	NA	NA	NA	NA	NA	0.0833333333333333
chr1	12504001	12505000	NA	NA	NA	NA	NA	NA	NA	0.00088888888888889	NA	NA	NA	NA
chr1	12525001	12526000	NA	NA	NA	NA	NA	NA	NA	NA	NA	NA	0.00666666666666667	NA
chr1	12583001	12584000	0.03	NA	NA	NA	NA	NA	NA	NA	NA	0.000755857898715041	NA	NA
chr1	12616001	12617000	NA	NA	NA	NA	NA	NA	NA	0.00163265306122448	NA	NA	NA	NA
chr1	12617001	12618000	NA	NA	NA	NA	NA	NA	NA	0.0104166666666667	NA	NA	NA	NA
chr1	12631001	12632000	NA	NA	NA	NA	0.000740740740740741	NA	NA	NA	NA	NA	NA	NA
chr1	12635001	12636000	NA	NA	NA	NA	NA	NA	NA	NA	NA	0.00170068027210884	NA	NA
chr1	12637001	12638000	NA	NA	0.00078125	NA	NA	NA	NA	NA	NA	NA	NA	NA
chr1	12658001	12659000	NA	0.008	NA	NA	NA	NA	NA	NA	NA	NA	NA	NA
chr1	12672001	12673000	NA	NA	NA	NA	NA	0.00555555555555558	NA	NA	NA	NA	NA	NA
chr1	12675001	12676000	NA	NA	NA	NA	0.00111111111111111	0.003125	NA	NA	0.0009765625	NA	NA	NA
chr1	12720001	12721000	NA	NA	NA	NA	NA	NA	NA	NA	0.0046136101499423	NA	NA	NA
chr1	12747001	12748000	NA	NA	NA	NA	NA	NA	NA	NA	NA	NA	0.00694444444444447	NA
chr1	12756001	12757000	NA	NA	NA	NA	NA	NA	0.00571428571428572	NA	NA	NA	NA	NA
chr1	12765001	12766000	NA	NA	NA	0.111111111111111	NA	NA	0.0557291666666667	NA	NA	0.0493827160493828	0.025	0.025
chr1	12776001	12777000	NA	NA	NA	NA	0.000833333333333333	NA	NA	NA	0.000728862973760932	0.0014792899408284	NA	NA
chr1	12792001	12793000	NA	0.0111111111111111	NA	NA	NA	NA	NA	NA	NA	NA	NA	NA
chr1	12793001	12794000	NA	NA	NA	NA	0.03125	NA	NA	NA	0.0208333333333333	NA	NA	NA
chr1	12794001	12795000	NA	NA	0.00694444444444444	NA	0.00347222222222224	NA	NA	NA	NA	NA	NA	NA
chr1	12817001	12818000	NA	NA	NA	NA	NA	NA	0.000918273645546373	NA	NA	NA	NA	0.00154320987654321
chr1	12825001	12826000	NA	NA	NA	NA	NA	NA	NA	0.000739644970414203	NA	NA	NA	NA
chr1	12827001	12828000	NA	NA	NA	NA	NA	NA	0.00255102040816327	NA	NA	NA	NA	NA
chr1	12841001	12842000	NA	0.000251952632905014	0.000778755775559525	NA	0.00260416666666667	NA	NA	NA	NA	NA	NA	NA
chr1	12843001	12844000	NA	NA	NA	NA	NA	NA	NA	NA	NA	NA	NA	0.00568181818181818
chr1	12850001	12851000	NA	NA	NA	NA	0.0625	NA	NA	NA	NA	NA	NA	NA
chr1	12851001	12852000	NA	0.001953125	0.00390625	0.00205761316872428	NA	NA	NA	NA	NA	NA	NA	NA
chr1	12852001	12853000	NA	NA	NA	NA	NA	NA	0.02	NA	NA	NA	NA	NA
chr1	12855001	12856000	NA	0.0125	0.003125	NA	NA	NA	NA	NA	NA	NA	NA	NA
chr1	12861001	12862000	NA	NA	0.03125	NA	0.025	NA	NA	NA	NA	NA	NA	NA
chr1	12864001	12865000	NA	NA	NA	NA	NA	0.00291545189504374	NA	NA	NA	NA	NA	NA
chr1	12865001	12866000	NA	NA	NA	NA	NA	NA	NA	NA	NA	0.025	NA	NA
chr1	12867001	12868000	NA	NA	NA	NA	NA	NA	NA	0.0555555555555554	0.03125	NA	NA	NA
chr1	12876001	12877000	NA	0.00694444444444444	NA	NA	NA	NA	NA	NA	NA	NA	NA	0.00694444444444444
chr1	12877001	12878000	NA	0.00568181818181818	0.00204081632653062	NA	0.00307692307692308	NA	NA	NA	0.00333333333333333	NA	NA	NA
chr1	12884001	12885000	NA	NA	NA	NA	NA	NA	NA	NA	0.0416666666666667	NA	NA	NA
chr1	12890001	12891000	NA	NA	NA	NA	NA	NA	NA	NA	NA	0.00396825396825398	NA	NA
chr1	12892001	12893000	NA	NA	NA	0.00231481481481482	NA	NA	NA	0.000444444444444445	0.00130208333333333	0.00185528756957329	NA	NA
chr1	12894001	12895000	NA	NA	NA	NA	NA	NA	NA	NA	0.02	NA	NA	NA
chr1	12897001	12898000	NA	0.002	NA	NA	NA	NA	NA	NA	NA	NA	NA	NA
chr1	12903001	12904000	NA	NA	NA	NA	NA	0.0104166666666667	NA	NA	NA	NA	NA	NA
chr1	12911001	12912000	0.125	0.05	NA	0.125	NA	NA	NA	0.075	0.0357142857142857	NA	NA	0.075
chr1	12919001	12920000	NA	NA	NA	NA	NA	NA	NA	NA	0.0292592592592592	NA	NA	NA
chr1	12921001	12922000	NA	NA	NA	NA	0.0133333333333333	NA	NA	NA	NA	NA	NA	NA
chr1	12923001	12924000	NA	NA	NA	0.125	NA	NA	NA	NA	NA	NA	NA	NA
chr1	12925001	12926000	NA	NA	NA	NA	0.00444444444444445	NA	NA	NA	NA	NA	NA	NA
chr1	12926001	12927000	NA	NA	0.00166666666666667	NA	0.000566893424036281	0.000295159386068478	NA	NA	NA	NA	NA	NA
chr1	12927001	12928000	NA	0.0104166666666667	NA	NA	0.025	NA	NA	NA	NA	NA	NA	NA
chr1	12930001	12931000	NA	NA	NA	NA	NA	NA	NA	NA	NA	NA	NA	0.00204081632653062
chr1	12931001	12932000	NA	NA	0.03125	NA	NA	NA	NA	NA	NA	NA	NA	0.025
chr1	12936001	12937000	0.003125	NA	NA	NA	NA	NA	NA	NA	NA	NA	0.000204081632653062	0.0025
chr1	12941001	12942000	NA	NA	NA	NA	NA	NA	NA	NA	NA	0.00170068027210884	NA	NA
chr1	12945001	12946000	NA	NA	0.0222222222222222	NA	NA	NA	NA	NA	NA	NA	NA	NA
chr1	12947001	12948000	NA	0.0138888888888889	NA	NA	0.0345982142857143	NA	NA	0.0109126984126984	NA	NA	NA	NA
chr1	12948001	12949000	NA	NA	NA	NA	NA	0.00680272108843539	NA	NA	NA	NA	0.00078125	NA
chr1	12981001	12982000	NA	NA	NA	NA	0.00666666666666667	NA	NA	NA	0.001953125	NA	NA	NA
chr1	12993001	12994000	NA	NA	NA	NA	NA	NA	NA	NA	0.03125	NA	NA	NA
chr1	13021001	13022000	NA	NA	NA	NA	0.0133333333333333	NA	NA	NA	NA	NA	NA	NA
chr1	13043001	13044000	0.01	0.000992063492063491	0.00248459494601165	NA	0.00628698224852073	NA	NA	NA	NA	NA	NA	NA
chr1	13049001	13050000	NA	NA	NA	NA	0.00333333333333333	NA	NA	NA	NA	NA	NA	NA
chr1	13050001	13051000	0.037037037037037	NA	NA	NA	NA	0.333333333333333	NA	NA	0.0277777777777777	NA	NA	NA
chr1	13128001	13129000	NA	NA	NA	NA	0.00308641975308641	NA	NA	NA	0.00390625	NA	NA	NA
chr1	13145001	13146000	NA	NA	0.0833333333333333	NA	NA	NA	NA	NA	NA	NA	NA	NA
chr1	13148001	13149000	NA	NA	NA	NA	0.0092592592592593	NA	NA	NA	NA	NA	NA	NA
chr1	13175001	13176000	NA	NA	NA	NA	0.005	NA	NA	NA	NA	NA	NA	NA
chr1	13176001	13177000	NA	0.002	0.000696437878752519	0.00039572615749901	0.0025	NA	NA	NA	0.000308641975308642	NA	NA	NA
chr1	13183001	13184000	NA	0.015625	NA	NA	NA	NA	NA	NA	NA	NA	NA	NA
chr1	13184001	13185000	NA	NA	NA	NA	NA	NA	NA	0.00048828125	NA	NA	NA	NA
chr1	13213001	13214000	NA	NA	NA	NA	NA	NA	NA	NA	0.00694444444444447	NA	NA	NA
chr1	13214001	13215000	NA	NA	NA	NA	0.00333333333333333	NA	NA	NA	NA	NA	NA	NA
chr1	13218001	13219000	NA	NA	NA	NA	NA	NA	NA	0.00137741046831956	NA	NA	NA	NA
chr1	13219001	13220000	NA	NA	NA	NA	NA	0.00340136054421769	NA	NA	NA	NA	NA	NA
chr1	13322001	13323000	NA	0.0125	NA	NA	NA	0.0416666666666667	NA	NA	NA	NA	NA	NA
chr1	13335001	13336000	NA	NA	NA	NA	NA	NA	NA	NA	0.0555555555555554	NA	NA	NA
chr1	13353001	13354000	NA	NA	NA	NA	NA	NA	NA	NA	NA	NA	NA	0.00170068027210884
chr1	13358001	13359000	NA	NA	NA	NA	0.002	NA	NA	NA	NA	0.015625	NA	NA
chr1	13362001	13363000	NA	NA	NA	NA	NA	NA	0.0104166666666667	NA	NA	NA	NA	NA
chr1	13368001	13369000	NA	NA	0.0416666666666667	NA	NA	NA	NA	0.03125	NA	NA	NA	NA
chr1	13717001	13718000	NA	NA	NA	NA	NA	NA	0.125	NA	NA	NA	NA	NA
chr1	13801001	13802000	NA	NA	NA	NA	NA	NA	0.000986193293885601	NA	NA	0.000771604938271604	NA	NA
chr1	13812001	13813000	NA	NA	NA	NA	NA	NA	NA	0.000868055555555557	NA	NA	NA	NA
chr1	13842001	13843000	NA	NA	NA	NA	NA	0.00111111111111111	NA	NA	NA	NA	NA	NA
chr1	13850001	13851000	0.000493096646942802	NA	NA	NA	NA	NA	NA	NA	NA	NA	0	0.00102880658436214
chr1	13852001	13853000	NA	NA	NA	NA	NA	0.000198294665873488	NA	NA	NA	NA	NA	NA
chr1	13891001	13892000	NA	NA	NA	NA	NA	NA	NA	NA	0.125	NA	NA	NA
chr1	13913001	13914000	NA	NA	NA	NA	0.00396825396825398	NA	0.00462962962962965	NA	NA	NA	NA	NA
chr1	13933001	13934000	NA	0.000453514739229025	NA	NA	NA	NA	NA	NA	NA	NA	NA	NA
chr1	13975001	13976000	NA	NA	NA	NA	NA	NA	NA	NA	NA	NA	0.000416666666666667	NA
chr1	13983001	13984000	NA	NA	NA	NA	NA	NA	NA	0.00347222222222224	0.00455555555555556	NA	NA	NA
chr1	14042001	14043000	0.000440917107583775	NA	NA	NA	NA	NA	NA	NA	NA	NA	NA	NA
chr1	14043001	14044000	NA	NA	NA	NA	NA	0.00103305785123967	NA	NA	NA	NA	NA	NA
chr1	14080001	14081000	NA	NA	NA	NA	NA	NA	NA	0.00520833333333333	NA	0.00390625	NA	NA
chr1	14098001	14099000	0.00333333333333333	NA	NA	NA	NA	NA	NA	NA	NA	NA	NA	NA
chr1	14102001	14103000	NA	NA	NA	0.000270051309748852	NA	NA	NA	NA	NA	NA	NA	NA
chr1	14105001	14106000	NA	NA	NA	NA	NA	NA	NA	NA	NA	NA	NA	4.62770142070433e-05
chr1	14108001	14109000	NA	NA	NA	NA	0.00333333333333333	NA	NA	NA	NA	NA	NA	NA
chr1	14128001	14129000	NA	NA	NA	NA	NA	0.000739644970414203	0.00051761148904006	NA	0.0029585798816568	NA	NA	NA
chr1	14130001	14131000	NA	NA	NA	NA	NA	NA	NA	NA	0.002	NA	NA	NA
chr1	14136001	14137000	NA	NA	NA	0.0014792899408284	NA	NA	NA	NA	NA	NA	NA	NA
chr1	14168001	14169000	NA	NA	0.00260416666666667	NA	NA	NA	NA	NA	NA	NA	NA	NA
chr1	14180001	14181000	NA	NA	NA	NA	NA	NA	NA	NA	NA	NA	NA	0.00694444444444447
chr1	14183001	14184000	NA	NA	NA	NA	NA	NA	NA	0.00226757369614513	NA	NA	NA	NA
chr1	14197001	14198000	NA	0.000992063492063491	NA	NA	NA	NA	NA	NA	NA	NA	NA	NA
chr1	14207001	14208000	NA	NA	NA	NA	NA	NA	0.000630119722747322	0.000408163265306123	NA	NA	NA	NA
chr1	14212001	14213000	NA	NA	0	NA	NA	NA	NA	NA	0.00137741046831956	NA	NA	NA
chr1	14214001	14215000	NA	NA	0.00142857142857143	NA	0.00125	0.000514403292181071	NA	NA	0.000558035714285714	NA	NA	NA
chr1	14215001	14216000	NA	NA	NA	NA	NA	NA	NA	NA	0.000434027777777778	NA	NA	NA
chr1	14227001	14228000	NA	NA	NA	NA	NA	NA	NA	NA	NA	NA	NA	0.00223214285714286
chr1	14235001	14236000	NA	0.00102040816326531	NA	0.0092592592592593	0.00694444444444447	0.0034722222222222	0.03125	NA	0.000637755102040816	NA	NA	NA
chr1	14252001	14253000	NA	NA	NA	NA	NA	NA	0.00260416666666667	NA	0.00420875420875423	NA	NA	NA
chr1	14258001	14259000	NA	NA	NA	NA	0.00411522633744855	NA	NA	NA	NA	NA	0.00510204081632654	NA
chr1	14276001	14277000	NA	0.00255102040816327	NA	NA	NA	NA	NA	NA	0.000751314800901578	NA	NA	NA
chr1	14291001	14292000	NA	NA	NA	NA	NA	NA	NA	NA	0.008	NA	NA	NA
chr1	14301001	14302000	NA	NA	NA	NA	NA	NA	NA	NA	0.001953125	NA	NA	NA
chr1	14314001	14315000	NA	NA	0.0625	NA	NA	NA	NA	NA	0.0595238095238095	NA	NA	NA
chr1	14318001	14319000	NA	0.000771604938271604	0.000868055555555555	NA	NA	0.001953125	NA	NA	0.00113636363636364	NA	0.00223214285714286	NA
chr1	14324001	14325000	NA	0.00115740740740741	0.00125	NA	NA	NA	0.000771604938271604	NA	NA	NA	NA	NA
chr1	14349001	14350000	NA	NA	NA	NA	NA	NA	NA	NA	NA	NA	NA	0.03125
chr1	14355001	14356000	0.05	NA	NA	0.0357142857142857	NA	NA	NA	NA	NA	NA	NA	0.00694444444444444
chr1	14389001	14390000	NA	NA	NA	0.03125	NA	NA	NA	NA	NA	NA	NA	NA
chr1	14392001	14393000	NA	NA	NA	NA	NA	0.000192901234567902	NA	0.000192901234567902	NA	NA	NA	NA
chr1	14400001	14401000	0.0125	NA	NA	NA	NA	NA	NA	NA	NA	NA	NA	0.00166666666666667
chr1	14403001	14404000	NA	0.00127551020408163	NA	NA	NA	NA	NA	NA	NA	NA	NA	NA
chr1	14411001	14412000	0.00796201814058958	NA	NA	0.00347222222222224	NA	NA	NA	0.00103305785123967	0.000537923614846691	0.00252525252525254	NA	NA
chr1	14419001	14420000	NA	NA	NA	NA	NA	0.0138888888888889	NA	NA	NA	NA	NA	NA
chr1	14465001	14466000	NA	NA	NA	NA	NA	NA	NA	0.000257201646090535	NA	NA	NA	NA
chr1	14467001	14468000	NA	NA	NA	NA	NA	NA	NA	NA	NA	NA	0.00571428571428572	NA
chr1	14473001	14474000	0.00520833333333333	NA	NA	NA	NA	NA	NA	NA	NA	NA	NA	NA
chr1	14474001	14475000	NA	NA	NA	NA	NA	0.000554016620498614	NA	NA	0.00165289256198347	NA	NA	NA
chr1	14511001	14512000	NA	NA	NA	NA	NA	NA	NA	NA	0.000692041522491349	NA	0.00222222222222222	NA
chr1	14513001	14514000	NA	NA	NA	NA	0.00039572615749901	NA	0.000692041522491349	NA	0.00392326242666379	NA	NA	NA
chr1	14518001	14519000	NA	NA	NA	NA	NA	NA	NA	NA	NA	0.00408163265306123	NA	NA
chr1	14522001	14523000	NA	NA	NA	0.125	NA	NA	NA	NA	NA	NA	NA	NA
chr1	14525001	14526000	NA	NA	NA	NA	0.0138888888888889	NA	NA	NA	NA	NA	NA	NA
chr1	14547001	14548000	NA	NA	NA	NA	0.00390625	NA	NA	NA	0.0092592592592593	NA	NA	NA
chr1	14560001	14561000	NA	NA	0.125	NA	NA	NA	NA	NA	NA	0.0625	NA	NA
chr1	14562001	14563000	NA	NA	NA	NA	0.000868055555555555	NA	NA	NA	NA	NA	NA	NA
chr1	14595001	14596000	NA	NA	NA	NA	NA	NA	NA	NA	0.0416666666666667	NA	NA	NA
chr1	14606001	14607000	0.00462962962962965	NA	NA	NA	NA	NA	NA	NA	NA	NA	NA	NA
chr1	14614001	14615000	NA	0.075	0.0277777777777778	NA	0.03125	0.0078125	0.00694444444444444	0.03125	NA	0.03125	NA	0.0535714285714286
chr1	14615001	14616000	NA	NA	NA	0.0357142857142857	NA	NA	NA	NA	NA	NA	NA	NA
chr1	14616001	14617000	0.005	NA	NA	NA	0.000493827160493828	NA	NA	0.125	0.000578703703703703	NA	NA	NA
chr1	14642001	14643000	NA	NA	NA	NA	0.03125	NA	NA	NA	NA	NA	NA	NA
chr1	14643001	14644000	NA	NA	NA	NA	NA	NA	0.0222222222222222	0.0555555555555554	0.037037037037037	NA	NA	NA
chr1	14673001	14674000	NA	NA	NA	NA	NA	NA	NA	NA	0.00137174211248285	NA	NA	NA
chr1	14682001	14683000	NA	NA	NA	NA	NA	NA	NA	NA	0.0208333333333333	NA	NA	NA
chr1	14683001	14684000	NA	NA	NA	NA	0.0092592592592593	NA	0.03125	NA	NA	0.5	NA	NA
chr1	14685001	14686000	NA	NA	NA	NA	0.0416666666666667	NA	0.0078125	NA	NA	NA	NA	NA
chr1	14711001	14712000	NA	NA	0.001	0.0208333333333333	NA	NA	NA	0.00123456790123457	NA	0.000909090909090909	NA	NA
chr1	14712001	14713000	NA	NA	NA	NA	NA	NA	NA	NA	0.00625	NA	NA	NA
chr1	14713001	14714000	NA	NA	NA	NA	NA	NA	NA	NA	NA	NA	NA	0.000510204081632653
chr1	14716001	14717000	NA	NA	NA	NA	0.00485908649173956	NA	NA	NA	NA	NA	NA	NA
chr1	14723001	14724000	NA	NA	NA	NA	NA	NA	NA	0.00390625	NA	NA	NA	NA
chr1	14740001	14741000	NA	NA	NA	NA	NA	NA	0.00510204081632654	NA	NA	NA	NA	0.00138888888888889
chr1	14745001	14746000	NA	NA	NA	NA	NA	NA	NA	NA	0.002	NA	NA	NA
chr1	14758001	14759000	NA	NA	NA	NA	NA	0.000637755102040816	NA	NA	NA	NA	0.000634920634920635	NA
chr1	14760001	14761000	NA	0.00680272108843539	NA	NA	NA	0.037037037037037	NA	NA	NA	NA	NA	NA
chr1	14765001	14766000	0.002	NA	0.00396825396825398	NA	NA	NA	NA	NA	NA	NA	NA	NA
chr1	14783001	14784000	NA	NA	0.000617283950617285	NA	0.00591715976331362	NA	NA	NA	0.000865051903114187	NA	NA	NA
chr1	14791001	14792000	NA	NA	NA	NA	NA	NA	0.0138888888888889	NA	NA	NA	NA	NA
chr1	14802001	14803000	NA	NA	NA	NA	NA	NA	NA	NA	NA	NA	0.00226757369614513	5e-04
chr1	14817001	14818000	NA	NA	NA	0.000533333333333333	NA	NA	NA	NA	NA	NA	NA	NA
chr1	14825001	14826000	NA	NA	0.00694444444444447	NA	NA	NA	NA	NA	0.00892857142857143	NA	NA	NA
chr1	14837001	14838000	NA	NA	NA	NA	NA	NA	NA	NA	NA	0.0123456790123457	NA	NA
chr1	14852001	14853000	NA	NA	NA	NA	0.00340136054421769	NA	NA	NA	NA	NA	NA	NA
chr1	14854001	14855000	NA	NA	NA	NA	NA	0.0102040816326531	NA	NA	NA	NA	NA	NA
chr1	14858001	14859000	NA	NA	NA	NA	NA	NA	NA	0.00138888888888889	NA	NA	NA	NA
chr1	14874001	14875000	NA	NA	NA	NA	NA	NA	NA	NA	0.000295857988165681	NA	NA	NA
chr1	14891001	14892000	NA	0.037037037037037	NA	NA	0.000566893424036281	0.00206611570247934	NA	0.00680272108843539	0.00308641975308641	NA	NA	NA
chr1	14902001	14903000	NA	NA	NA	0.00510204081632654	NA	NA	NA	NA	NA	NA	NA	NA
chr1	14908001	14909000	NA	0.00510204081632654	NA	NA	NA	NA	0.0277777777777777	NA	NA	NA	NA	NA
chr1	14910001	14911000	NA	NA	NA	NA	NA	0.000755857898715041	NA	NA	NA	NA	NA	NA
chr1	14919001	14920000	NA	NA	NA	NA	0.00333333333333333	NA	NA	NA	NA	NA	NA	NA
chr1	14920001	14921000	NA	NA	NA	NA	0.0078125	NA	NA	NA	NA	NA	NA	NA
chr1	14980001	14981000	NA	NA	NA	NA	NA	NA	0.000342935528120713	0.000625	NA	NA	NA	NA
chr1	15000001	15001000	NA	NA	NA	NA	NA	NA	NA	NA	0.000554016620498614	NA	NA	NA
chr1	15007001	15008000	NA	NA	NA	0.0357142857142857	NA	0.000494315373208107	NA	NA	NA	NA	NA	NA
chr1	15018001	15019000	NA	NA	NA	NA	NA	NA	NA	NA	NA	NA	NA	0.0625
chr1	15043001	15044000	NA	0.00694444444444447	NA	NA	NA	NA	NA	NA	NA	0.0208333333333333	NA	NA
chr1	15050001	15051000	NA	NA	NA	NA	NA	NA	NA	NA	NA	0.000833333333333333	NA	NA
chr1	15063001	15064000	NA	NA	NA	NA	NA	0.00510204081632654	NA	NA	0.00166666666666667	NA	NA	NA
chr1	15077001	15078000	NA	NA	NA	NA	NA	0.0208333333333333	NA	NA	0.003125	NA	NA	NA
chr1	15081001	15082000	NA	NA	NA	0.000289351851851852	NA	NA	NA	NA	NA	NA	NA	NA
chr1	15111001	15112000	NA	NA	NA	NA	NA	NA	NA	NA	0.000639204545454545	NA	NA	NA
chr1	15114001	15115000	NA	NA	0.003125	NA	0.0015625	0.000740740740740741	NA	NA	NA	NA	NA	NA
chr1	15121001	15122000	NA	NA	NA	NA	0.00308641975308643	NA	0.00078125	NA	NA	0.000625	NA	0.00111111111111111
chr1	15176001	15177000	NA	NA	NA	NA	NA	NA	0.00347222222222224	NA	NA	NA	NA	NA
chr1	15181001	15182000	NA	NA	NA	0.000659543595831684	NA	NA	0.00694444444444447	NA	NA	0.000461680517082179	NA	NA
chr1	15189001	15190000	NA	NA	8e-04	NA	NA	NA	NA	NA	NA	NA	NA	NA
chr1	15213001	15214000	NA	NA	0.00520833333333333	NA	NA	NA	NA	NA	0.000369822485207101	NA	NA	NA
chr1	15228001	15229000	NA	NA	NA	NA	NA	NA	NA	NA	NA	0.00231481481481481	NA	NA
chr1	15254001	15255000	NA	NA	0.00039635354736425	NA	NA	NA	NA	NA	NA	NA	NA	NA
chr1	15263001	15264000	NA	NA	NA	NA	NA	0.00347222222222222	NA	NA	NA	NA	NA	NA
chr1	15312001	15313000	NA	0.0014792899408284	NA	NA	NA	NA	0.000342935528120713	NA	NA	NA	0.0104166666666667	NA
chr1	15316001	15317000	NA	NA	NA	NA	NA	0.000578703703703705	NA	NA	NA	NA	NA	NA
chr1	15353001	15354000	NA	NA	NA	NA	NA	NA	NA	NA	0.00125	NA	NA	NA
chr1	15381001	15382000	NA	NA	NA	NA	NA	NA	NA	NA	NA	0.0833333333333333	NA	NA
chr1	15392001	15393000	NA	NA	NA	NA	NA	NA	NA	NA	NA	NA	NA	7.71604938271606e-05
chr1	15412001	15413000	NA	NA	NA	0.000365230094959824	NA	NA	NA	NA	0.000554016620498614	NA	0.000148654675189534	NA
chr1	15418001	15419000	NA	NA	NA	NA	NA	0.000158730158730158	NA	NA	0.00170798898071625	NA	NA	NA
chr1	15433001	15434000	NA	NA	NA	0.00088888888888889	NA	NA	NA	NA	NA	NA	NA	NA
chr1	15437001	15438000	NA	NA	NA	NA	NA	NA	NA	0.00148148148148148	NA	NA	NA	NA
chr1	15440001	15441000	NA	NA	NA	NA	NA	NA	NA	NA	NA	NA	NA	0.00115340253748558
chr1	15454001	15455000	0.03125	NA	NA	NA	NA	NA	NA	NA	NA	NA	NA	NA
chr1	15462001	15463000	NA	NA	0.0833333333333333	NA	0.0208333333333333	NA	NA	NA	0.0125	NA	NA	NA
chr1	15492001	15493000	NA	NA	NA	0.000755857898715041	NA	NA	NA	NA	NA	NA	NA	NA
chr1	15496001	15497000	NA	NA	0.00118063754427391	NA	NA	NA	NA	NA	NA	0.00571428571428572	NA	NA
chr1	15555001	15556000	NA	NA	NA	NA	0.00694444444444447	NA	NA	NA	NA	NA	NA	NA
chr1	15556001	15557000	NA	NA	NA	NA	NA	0.00223214285714286	NA	NA	NA	NA	NA	NA
chr1	15563001	15564000	NA	NA	NA	NA	NA	NA	NA	0.05	NA	NA	NA	NA
chr1	15573001	15574000	NA	NA	NA	NA	NA	NA	NA	NA	0.00142857142857143	NA	NA	NA
chr1	15588001	15589000	NA	NA	NA	NA	NA	NA	NA	NA	NA	NA	0.00520833333333333	NA
chr1	15601001	15602000	NA	NA	NA	NA	NA	NA	0.000277777777777777	NA	NA	NA	NA	NA
chr1	15632001	15633000	NA	NA	NA	NA	NA	NA	0.00138504155124654	NA	0.00206611570247934	NA	NA	NA
chr1	15641001	15642000	NA	NA	NA	NA	NA	NA	NA	NA	0.000229568411386594	NA	NA	NA
chr1	15643001	15644000	NA	NA	NA	NA	NA	NA	NA	NA	0.000342935528120713	NA	NA	NA
chr1	15660001	15661000	NA	NA	NA	NA	NA	0.00176366843033509	NA	NA	NA	NA	NA	NA
chr1	15662001	15663000	NA	NA	NA	0.000494315373208107	NA	NA	NA	NA	NA	NA	NA	NA
chr1	15667001	15668000	NA	NA	NA	NA	NA	NA	NA	NA	0.00118063754427391	NA	NA	NA
chr1	15672001	15673000	NA	NA	NA	NA	0.00078125	NA	NA	NA	NA	NA	NA	0.000554016620498614
chr1	15700001	15701000	NA	0.000416666666666667	NA	NA	NA	NA	0.000323939099449303	NA	0.000217013888888889	NA	NA	NA
chr1	15705001	15706000	NA	NA	NA	0.00612244897959185	NA	NA	NA	NA	NA	0.005	NA	0.0277777777777777
chr1	15706001	15707000	NA	NA	NA	NA	0.0125	NA	NA	NA	NA	NA	NA	NA
chr1	15714001	15715000	NA	NA	NA	0.000945179584120982	NA	0.05	NA	NA	NA	NA	NA	NA
chr1	15724001	15725000	NA	NA	NA	0.000440917107583775	NA	NA	NA	NA	NA	NA	NA	NA
chr1	15738001	15739000	NA	NA	NA	NA	0.0833333333333333	NA	NA	NA	NA	NA	NA	NA
chr1	15815001	15816000	NA	NA	NA	NA	NA	NA	NA	0.015625	0.00510204081632654	NA	NA	NA
chr1	15822001	15823000	NA	NA	NA	NA	NA	NA	NA	NA	NA	0.00148148148148148	NA	NA
chr1	15860001	15861000	NA	NA	NA	NA	NA	NA	NA	NA	NA	NA	NA	0.002
chr1	15863001	15864000	NA	NA	NA	NA	NA	NA	NA	NA	NA	0.00390625	0.000347222222222223	NA
chr1	15865001	15866000	NA	NA	NA	0.0102040816326531	NA	NA	NA	0.00255102040816326	NA	NA	NA	NA
chr1	15866001	15867000	NA	NA	NA	NA	NA	NA	NA	NA	NA	0.00138504155124654	0.000434027777777778	NA
chr1	15869001	15870000	NA	0.00333333333333333	NA	0.00617283950617283	NA	NA	NA	NA	NA	NA	NA	NA
chr1	15883001	15884000	NA	NA	NA	NA	0.0138888888888889	NA	NA	NA	NA	NA	NA	NA
chr1	15889001	15890000	NA	NA	NA	NA	NA	0.00165289256198347	NA	NA	NA	NA	NA	NA
chr1	15919001	15920000	NA	NA	NA	NA	0.00123456790123457	NA	NA	NA	NA	NA	NA	NA
chr1	15920001	15921000	NA	NA	0.00222222222222222	NA	NA	NA	NA	NA	NA	NA	NA	NA
chr1	15946001	15947000	NA	NA	NA	NA	NA	NA	NA	NA	NA	NA	0.000115420129270545	NA
chr1	15982001	15983000	NA	NA	NA	NA	NA	NA	NA	NA	NA	NA	NA	0.0092592592592593
chr1	15994001	15995000	NA	NA	NA	0.00173611111111111	NA	NA	NA	NA	NA	NA	NA	NA
chr1	15995001	15996000	NA	NA	NA	NA	NA	NA	0.000369860218345067	NA	NA	0.000571051423324152	NA	NA
chr1	16017001	16018000	NA	NA	NA	NA	5e-04	NA	NA	NA	NA	NA	NA	NA
chr1	16025001	16026000	NA	NA	NA	NA	NA	0.0625	NA	NA	NA	NA	NA	NA
chr1	16082001	16083000	NA	NA	0.00390625	NA	NA	NA	NA	NA	NA	NA	NA	NA
chr1	16101001	16102000	NA	NA	NA	NA	NA	0.00617283950617283	NA	NA	NA	NA	NA	NA
chr1	16157001	16158000	NA	NA	NA	NA	NA	NA	NA	NA	NA	NA	NA	0.000594530321046375
chr1	16191001	16192000	NA	NA	0.000144175317185698	NA	NA	NA	NA	NA	NA	NA	NA	NA
chr1	16211001	16212000	NA	NA	NA	NA	NA	NA	NA	0.00130208333333333	NA	NA	NA	NA
chr1	16217001	16218000	NA	NA	NA	0.0029585798816568	NA	NA	NA	NA	NA	NA	NA	NA
chr1	16224001	16225000	NA	NA	NA	0.000554016620498614	NA	0.00555555555555558	NA	NA	NA	NA	NA	NA
chr1	16307001	16308000	NA	NA	NA	NA	NA	NA	NA	0.00173611111111111	NA	NA	NA	NA
chr1	16310001	16311000	NA	NA	0.03125	NA	NA	NA	NA	NA	NA	NA	NA	NA
chr1	16323001	16324000	NA	NA	NA	0.0138888888888889	NA	NA	NA	NA	NA	NA	NA	NA
chr1	16326001	16327000	NA	NA	NA	NA	NA	NA	NA	NA	NA	NA	0.0092592592592593	NA
chr1	16389001	16390000	NA	NA	NA	NA	NA	NA	NA	NA	NA	0.00333333333333333	NA	NA
chr1	16437001	16438000	NA	NA	NA	NA	NA	0.00462962962962965	NA	NA	NA	NA	NA	NA
chr1	16456001	16457000	NA	NA	NA	NA	0.00148148148148148	NA	NA	NA	NA	NA	NA	NA
chr1	16473001	16474000	NA	NA	NA	NA	NA	0.015625	NA	NA	NA	NA	NA	NA
chr1	16509001	16510000	NA	NA	NA	NA	NA	NA	NA	NA	NA	NA	6.4077918749199e-05	NA
chr1	16513001	16514000	NA	NA	NA	0.0104166666666667	NA	NA	NA	NA	NA	NA	NA	NA
chr1	16515001	16516000	NA	NA	NA	NA	NA	0.00308641975308641	NA	NA	NA	NA	NA	NA
chr1	16521001	16522000	NA	NA	NA	NA	0.000128600823045268	NA	NA	NA	NA	NA	NA	NA
chr1	16523001	16524000	NA	NA	NA	0.0833333333333333	NA	NA	NA	NA	NA	NA	NA	NA
chr1	16596001	16597000	NA	NA	NA	0.00113378684807256	NA	NA	NA	NA	NA	NA	NA	NA
chr1	16611001	16612000	NA	NA	NA	NA	NA	NA	NA	NA	0.000347222222222223	NA	NA	NA
chr1	16623001	16624000	NA	NA	NA	NA	NA	NA	NA	NA	NA	NA	NA	0.000833333333333333
chr1	16668001	16669000	NA	NA	NA	0.02	NA	NA	NA	NA	NA	NA	NA	NA
chr1	16673001	16674000	NA	0.0138888888888889	NA	NA	NA	NA	NA	NA	NA	NA	NA	NA
chr1	16703001	16704000	NA	NA	NA	NA	NA	NA	NA	NA	0.000516528925619836	NA	NA	NA
chr1	16766001	16767000	NA	NA	NA	NA	NA	NA	NA	NA	NA	0.000244140625	NA	NA
chr1	16768001	16769000	NA	NA	NA	NA	NA	NA	NA	NA	NA	0.000208333333333333	NA	NA
chr1	16776001	16777000	NA	NA	NA	NA	NA	NA	NA	NA	NA	0.00571428571428572	NA	0.0222222222222222
chr1	16796001	16797000	NA	NA	NA	0.000833333333333333	0.002	NA	NA	NA	NA	NA	NA	NA
chr1	16822001	16823000	NA	NA	NA	NA	NA	NA	0.0555555555555554	NA	NA	NA	NA	NA
chr1	16828001	16829000	NA	NA	0.00367346938775512	NA	NA	NA	NA	NA	NA	NA	NA	NA
chr1	16832001	16833000	NA	NA	NA	NA	NA	NA	NA	NA	NA	NA	0.0277777777777777	NA
chr1	16833001	16834000	NA	NA	NA	NA	NA	NA	NA	NA	NA	NA	0.03125	NA
chr1	16834001	16835000	NA	NA	NA	NA	0.00255102040816327	0.00462962962962965	NA	NA	NA	NA	NA	NA
chr1	16835001	16836000	NA	NA	NA	NA	NA	NA	NA	0.037037037037037	NA	0.25	NA	0.0015625
chr1	16839001	16840000	0.001953125	NA	0.00555555555555558	0.00039572615749901	NA	NA	0.000323939099449303	NA	0.00252525252525254	NA	NA	NA
chr1	16840001	16841000	0.000197808182959878	4.10913872452333e-05	2.97265160523186e-05	NA	NA	NA	NA	5.80278407659363e-05	0.000192950045331447	NA	NA	NA
chr1	16844001	16845000	NA	NA	NA	NA	NA	NA	0.00333333333333333	0.0102040816326531	NA	NA	NA	NA
chr1	16859001	16860000	NA	NA	0.000255102040816326	0.000627574097100737	0.00048828125	9.87654320987652e-05	0.00165289256198347	NA	NA	NA	NA	0.000307787011388119
chr1	16860001	16861000	0.000871055168849428	0.00025	NA	0.00043862662910282	0.000720334659728599	0.00125	NA	0.00131347181729835	0.000948998531111709	0.00177777777777778	NA	9.45984296660673e-05
chr1	16863001	16864000	NA	NA	NA	NA	NA	NA	0.0125	0.00127551020408163	0.00102040816326531	NA	NA	0.00138888888888889
chr1	16867001	16868000	NA	NA	NA	NA	NA	NA	NA	NA	NA	NA	0.00520833333333333	NA
chr1	16869001	16870000	0.00625	0.0111111111111111	0.00571428571428572	NA	0.005	NA	NA	NA	NA	NA	NA	0.004
chr1	16870001	16871000	0.000510204081632653	NA	NA	NA	0.00170068027210885	NA	0.00110803324099723	0.00123456790123457	NA	NA	0.000840159630329762	NA
chr1	16871001	16872000	0.00278325662941049	NA	0.00694444444444444	NA	NA	NA	NA	NA	NA	0.000108506944444444	NA	NA
chr1	16883001	16884000	NA	NA	NA	0.00571428571428572	NA	NA	NA	NA	NA	NA	NA	NA
chr1	16886001	16887000	NA	0.000463821892393321	NA	NA	0.000833333333333333	NA	NA	NA	0.00042517006802721	NA	NA	NA
chr1	16891001	16892000	0.000390625	NA	NA	0.00224537037037037	0.00213675213675215	NA	NA	0.000390625	NA	0.00223302862811792	NA	NA
chr1	16896001	16897000	NA	0.00347222222222224	NA	0.000384467512495194	0.00988813757408797	NA	NA	NA	0.000187828700225395	NA	NA	0.00049793147308729
chr1	16898001	16899000	NA	NA	NA	NA	NA	0.00154320987654321	NA	NA	NA	NA	NA	0.0236734693877551
chr1	16899001	16900000	NA	NA	0.0625	NA	NA	0.125	NA	NA	NA	NA	NA	NA
chr1	16901001	16902000	NA	NA	NA	NA	NA	NA	NA	NA	NA	0.00340136054421769	NA	NA
chr1	16902001	16903000	NA	0.00666666666666667	0.0357142857142857	0.000634920634920635	NA	0.000342935528120714	NA	NA	0.000734861845972958	NA	0.00347222222222224	0.00555555555555558
chr1	16903001	16904000	0.001	NA	NA	NA	NA	NA	NA	NA	0.00130208333333333	0.00111111111111111	NA	NA
chr1	16907001	16908000	NA	NA	0.00125	NA	0.0015625	NA	NA	NA	NA	0.00142857142857143	NA	NA
chr1	16912001	16913000	NA	NA	NA	0.000742614138697682	NA	NA	NA	NA	NA	NA	NA	NA
chr1	16914001	16915000	NA	NA	NA	0.000206611570247934	NA	NA	NA	NA	NA	NA	NA	NA
chr1	16915001	16916000	NA	0.00347222222222224	0.0416666666666667	NA	0.00396825396825398	NA	NA	NA	NA	NA	NA	0.005
chr1	16916001	16917000	NA	NA	NA	NA	0.05	NA	NA	NA	NA	NA	0.05	NA
chr1	16918001	16919000	NA	NA	NA	0.000307787011388119	NA	NA	NA	NA	NA	NA	0.000270051309748852	NA
chr1	16920001	16921000	NA	NA	NA	NA	NA	NA	NA	NA	NA	NA	0.00347222222222224	NA
chr1	16921001	16922000	NA	0.000694444444444444	NA	0.00454545454545456	0.00396825396825398	NA	NA	NA	NA	NA	NA	NA
chr1	16922001	16923000	NA	NA	NA	NA	NA	NA	NA	NA	NA	0.0227272727272727	NA	NA
chr1	16935001	16936000	NA	0.00107237339380196	0.00207270408163265	0.000145454545454545	0.000325520833333333	NA	NA	0.000637755102040816	NA	0.000751314800901578	0.000510204081632653	NA
chr1	16943001	16944000	0.000295159386068478	0.000493214625017079	0.000406106519742884	0.000338091660405711	0.000552553507098962	NA	NA	0.00118055555555556	NA	0.000510204081632653	0.000385802469135803	0.000391116552732715
chr1	16944001	16945000	0.00444444444444445	NA	NA	NA	0.00213675213675215	NA	0.00444444444444445	NA	0.00185528756957329	NA	NA	NA
chr1	16947001	16948000	0.000246548323471401	0.000277777777777778	0.00491018596787828	0.000369822485207101	NA	NA	NA	NA	NA	0.00105469387755102	NA	NA
chr1	16949001	16950000	NA	NA	NA	NA	0.000576701268742791	NA	NA	NA	NA	0.000992063492063491	NA	NA
chr1	16954001	16955000	NA	NA	NA	0.00222222222222222	NA	NA	NA	NA	NA	NA	NA	NA
chr1	16960001	16961000	NA	NA	NA	0.00206611570247934	NA	NA	NA	NA	NA	NA	NA	NA
chr1	16961001	16962000	NA	NA	NA	NA	NA	NA	NA	NA	NA	NA	NA	0.0092592592592593
chr1	16964001	16965000	NA	NA	NA	NA	0.003125	NA	NA	0.0138888888888889	NA	1.54320987654323e-05	NA	NA
chr1	16970001	16971000	NA	NA	NA	NA	NA	NA	NA	NA	0.00223214285714286	NA	NA	NA
chr1	16980001	16981000	NA	NA	NA	0.000555555555555556	NA	NA	NA	NA	NA	0.000164365548980934	NA	NA
chr1	16986001	16987000	NA	NA	NA	NA	NA	NA	NA	0.125	NA	NA	NA	NA
chr1	16993001	16994000	NA	NA	0.00333333333333333	0.000416666666666667	0.00346020761245672	NA	NA	NA	NA	0.00555555555555558	NA	NA
chr1	16998001	16999000	0.0407407407407408	0.05	NA	0.0208333333333333	0.0357142857142857	0.0208333333333333	0.03125	0.03125	0.0416666666666667	0.0625	0.0386904761904762	0.0386904761904762
chr1	17001001	17002000	0.0078125	NA	NA	NA	NA	NA	0.0625	NA	0.00266666666666667	NA	0.003125	NA
chr1	17008001	17009000	NA	NA	NA	NA	NA	0.0833333333333333	NA	NA	NA	0.03125	NA	NA
chr1	17012001	17013000	NA	0.00888888888888889	0.000692041522491349	NA	NA	NA	NA	NA	NA	NA	NA	0.00102040816326531
chr1	17039001	17040000	NA	NA	NA	NA	NA	0.000637755102040816	NA	NA	NA	NA	NA	NA
chr1	17054001	17055000	NA	0.00180315552216379	3.95553973339663e-05	NA	0.000688705234159779	0.000904531419381553	NA	NA	NA	NA	6.0092542515474e-05	NA
chr1	17055001	17056000	NA	NA	NA	0.000555555555555556	NA	NA	NA	NA	NA	NA	0.000111111111111111	NA
chr1	17057001	17058000	NA	0.00595238095238098	0.0078125	0.03125	0.0107638888888889	0.00173611111111111	0.00387731481481482	NA	0.00142045454545455	0.00142045454545455	NA	0.00255102040816327
chr1	17058001	17059000	NA	NA	NA	0.0158730158730158	NA	NA	NA	NA	NA	NA	NA	NA
chr1	17061001	17062000	NA	NA	NA	NA	NA	NA	NA	NA	NA	0.00625	NA	NA
chr1	17064001	17065000	NA	NA	NA	0.00694444444444444	0.00625	0.00111111111111111	NA	NA	NA	NA	NA	NA
chr1	17065001	17066000	NA	NA	NA	NA	NA	NA	NA	NA	NA	0.0138888888888889	NA	NA
chr1	17079001	17080000	NA	NA	NA	NA	NA	0.00753125	NA	NA	0.000555555555555556	0.00199101631393298	0.00039572615749901	NA
chr1	17080001	17081000	NA	0.000463821892393321	0.000566893424036281	0.0004930966469428	NA	NA	NA	NA	NA	0.000907029478458049	0.000979819935863891	NA
chr1	17082001	17083000	0.00444444444444445	NA	0.004	NA	NA	NA	0.0111111111111111	NA	NA	0.025	0.004	0.00711111111111111
chr1	17083001	17084000	NA	NA	NA	NA	NA	NA	0.000390625	NA	NA	NA	NA	0.00520833333333333
chr1	17095001	17096000	NA	NA	NA	NA	NA	NA	0.00520833333333333	NA	0.00142857142857143	NA	NA	NA
chr1	17106001	17107000	0.000576701268742791	NA	0.000127551020408163	0.00014172335600907	0.00142045454545455	NA	0.000510204081632653	0.000111111111111111	NA	0.00011595547309833	NA	NA
chr1	17123001	17124000	NA	NA	0.000576701268742791	NA	NA	NA	NA	NA	NA	0.000413223140495869	NA	0.000289351851851852
chr1	17186001	17187000	NA	NA	NA	NA	0.025	NA	NA	NA	NA	NA	NA	NA
chr1	17190001	17191000	0.0133316186556927	0.00300525920360632	NA	0.00154320987654321	0.000812078734156656	0.00607485792670977	0.00269951617175556	0.00123456790123457	0.00460624766180321	0.000840876295421751	NA	NA
chr1	17191001	17192000	NA	NA	NA	0.0277777777777777	NA	NA	NA	NA	NA	NA	NA	NA
chr1	17196001	17197000	NA	NA	NA	NA	NA	NA	0.0125	NA	NA	NA	NA	NA
chr1	17201001	17202000	NA	NA	0.000892857142857142	0.000318405139833711	0.000228571428571429	NA	0.000315059861373661	0.000108506944444444	0.000728862973760932	0.000739644970414201	0.000148654675189534	NA
chr1	17202001	17203000	NA	NA	NA	NA	0.00666666666666667	NA	NA	NA	NA	NA	NA	NA
chr1	17203001	17204000	NA	NA	NA	NA	NA	NA	NA	NA	NA	NA	0.000554016620498614	NA
chr1	17206001	17207000	NA	NA	NA	NA	NA	0.003125	NA	NA	NA	NA	NA	NA
chr1	17207001	17208000	NA	0.00275482093663912	0.00255102040816326	NA	NA	NA	NA	NA	NA	0.00080965251905423	NA	NA
chr1	17217001	17218000	0.125	NA	NA	NA	NA	NA	0.00222222222222222	NA	NA	NA	NA	NA
chr1	17222001	17223000	NA	NA	NA	NA	0.00277777777777779	NA	NA	0.00101543209876543	NA	NA	NA	NA
chr1	17223001	17224000	0.0138970877607241	0.00836364638447972	0.000986193293885601	0.000184911242603551	0.000510204081632653	0.00269067185697809	0.0063385746455445	5e-05	0.00648148148148148	0.0014692378328742	NA	0.0125
chr1	17227001	17228000	NA	NA	NA	NA	NA	NA	NA	NA	0.00103305785123967	NA	NA	NA
chr1	17259001	17260000	NA	NA	NA	NA	NA	NA	NA	NA	0.000771604938271606	NA	NA	NA
chr1	17267001	17268000	NA	0.000315059861373661	NA	NA	NA	NA	NA	NA	NA	NA	NA	NA
chr1	17342001	17343000	NA	NA	NA	NA	NA	NA	NA	0.00390625	NA	NA	NA	NA
chr1	17349001	17350000	NA	NA	NA	NA	NA	NA	0.0266666666666667	NA	NA	NA	NA	NA
chr1	17356001	17357000	NA	NA	NA	NA	0.005	NA	NA	NA	NA	NA	NA	NA
chr1	17378001	17379000	NA	NA	0.0222222222222222	NA	NA	NA	NA	NA	NA	NA	NA	NA
chr1	17422001	17423000	NA	NA	NA	NA	NA	NA	0.0555555555555554	NA	NA	NA	NA	NA
chr1	17448001	17449000	NA	NA	NA	NA	NA	0.00231481481481481	NA	NA	NA	NA	NA	NA
chr1	17458001	17459000	0.00555555555555558	NA	NA	NA	NA	NA	NA	NA	NA	NA	NA	NA
chr1	17464001	17465000	NA	NA	NA	NA	NA	NA	0.0625	NA	NA	NA	NA	NA
chr1	17466001	17467000	NA	NA	NA	NA	NA	0.0158730158730158	NA	NA	NA	NA	NA	NA
chr1	17467001	17468000	NA	NA	NA	0.000692520775623268	NA	NA	NA	NA	NA	NA	NA	NA
chr1	17474001	17475000	NA	NA	NA	NA	NA	NA	0.000493827160493828	NA	NA	0.00625	NA	NA
chr1	17496001	17497000	NA	NA	0.00127551020408163	NA	NA	NA	NA	NA	NA	NA	NA	NA
chr1	17527001	17528000	NA	NA	NA	NA	0.00102040816326531	0.000850340136054421	NA	NA	NA	NA	NA	NA
chr1	17543001	17544000	NA	NA	NA	NA	NA	NA	NA	NA	NA	NA	NA	0.00462962962962965
chr1	17569001	17570000	NA	NA	NA	NA	0.00231481481481481	NA	NA	NA	NA	NA	NA	NA
chr1	17596001	17597000	NA	NA	NA	0.00034686090877558	NA	NA	NA	NA	0.00130208333333333	NA	NA	NA
chr1	17607001	17608000	NA	0.00397559171597633	NA	NA	NA	NA	NA	NA	NA	NA	NA	NA
chr1	17621001	17622000	NA	NA	NA	NA	NA	NA	NA	NA	0.000493096646942802	NA	NA	NA
chr1	17692001	17693000	NA	NA	0.008	NA	NA	NA	NA	NA	NA	NA	NA	NA
chr1	17705001	17706000	0.00170068027210884	NA	NA	NA	NA	NA	NA	NA	NA	NA	NA	NA
chr1	17715001	17716000	NA	NA	NA	0.0092592592592593	0.00396825396825398	NA	NA	NA	NA	NA	NA	NA
chr1	17716001	17717000	NA	NA	NA	NA	NA	NA	NA	NA	0.0019723865877712	0.00231481481481481	NA	NA
chr1	17734001	17735000	NA	NA	0.2	NA	NA	NA	NA	NA	NA	NA	NA	NA
chr1	17745001	17746000	NA	NA	NA	NA	NA	NA	NA	NA	NA	NA	0.00694444444444447	NA
chr1	17755001	17756000	NA	NA	NA	NA	0.0029585798816568	NA	NA	NA	0.0277777777777777	NA	NA	NA
chr1	17796001	17797000	NA	NA	NA	NA	NA	0.00118343195266272	NA	NA	NA	NA	NA	NA
chr1	17812001	17813000	NA	NA	NA	NA	0.003125	NA	NA	NA	NA	0.000688705234159781	NA	NA
chr1	17823001	17824000	0.0208333333333333	NA	NA	NA	NA	NA	NA	NA	NA	NA	NA	NA
chr1	17825001	17826000	NA	NA	NA	NA	NA	NA	NA	NA	NA	NA	NA	0.00173010380622837
chr1	17826001	17827000	NA	0.02	NA	NA	NA	NA	NA	NA	NA	NA	NA	NA
chr1	17845001	17846000	NA	NA	NA	NA	NA	NA	NA	NA	NA	NA	0.00554295792391031	NA
chr1	17847001	17848000	NA	NA	NA	NA	NA	NA	NA	NA	NA	NA	0.02	NA
chr1	17883001	17884000	NA	NA	NA	NA	NA	NA	NA	NA	NA	NA	0.00725864368523651	NA
chr1	17911001	17912000	NA	NA	NA	NA	NA	0.00555555555555558	NA	NA	NA	NA	NA	NA
chr1	17919001	17920000	NA	0.0138888888888889	NA	NA	NA	NA	NA	NA	NA	NA	NA	NA
chr1	17953001	17954000	NA	0.00181017472618605	NA	NA	NA	NA	NA	NA	NA	NA	NA	NA
chr1	18009001	18010000	NA	NA	NA	NA	NA	NA	0.0078125	NA	NA	NA	NA	NA
chr1	18025001	18026000	NA	NA	NA	NA	NA	NA	NA	NA	0.0145138888888889	NA	NA	NA
chr1	18042001	18043000	NA	NA	NA	NA	NA	0.0625	NA	NA	NA	NA	NA	NA
chr1	18067001	18068000	NA	NA	NA	NA	NA	NA	NA	NA	NA	NA	NA	0.00154320987654323
chr1	18080001	18081000	NA	NA	NA	NA	NA	NA	0.00142857142857143	0.00138888888888889	NA	NA	NA	NA
chr1	18083001	18084000	NA	NA	NA	NA	NA	NA	0.00255102040816327	NA	NA	NA	NA	NA
chr1	18114001	18115000	NA	NA	NA	0.00138888888888889	NA	0.00416666666666667	NA	NA	0.00540123456790126	NA	NA	NA
chr1	18121001	18122000	NA	NA	NA	NA	NA	NA	NA	NA	0.0092592592592593	NA	NA	NA
chr1	18125001	18126000	NA	NA	NA	0.0001220703125	NA	NA	NA	NA	NA	NA	NA	NA
chr1	18126001	18127000	NA	0.00444444444444445	NA	NA	NA	NA	NA	NA	NA	NA	NA	NA
chr1	18131001	18132000	NA	NA	NA	NA	0.000918273645546373	NA	NA	NA	NA	NA	NA	NA
chr1	18135001	18136000	NA	NA	NA	0.00154320987654321	NA	NA	NA	NA	0.000771604938271604	NA	NA	NA
chr1	18144001	18145000	NA	NA	NA	NA	NA	0.0357142857142857	NA	NA	NA	NA	NA	NA
chr1	18172001	18173000	NA	0.00173010380622837	NA	NA	0.00127551020408163	NA	NA	NA	NA	NA	NA	NA
chr1	18179001	18180000	NA	NA	NA	0.005	NA	NA	NA	NA	NA	NA	NA	NA
chr1	18184001	18185000	NA	NA	NA	NA	NA	NA	NA	NA	0.00246913580246913	NA	NA	NA
chr1	18210001	18211000	NA	NA	NA	0.00591715976331362	NA	NA	NA	NA	NA	NA	NA	NA
chr1	18259001	18260000	NA	NA	NA	NA	NA	NA	0.00333333333333333	NA	NA	NA	NA	NA
chr1	18305001	18306000	NA	NA	NA	NA	NA	NA	NA	NA	NA	0.00138888888888889	NA	NA
chr1	18309001	18310000	NA	NA	NA	NA	NA	NA	NA	NA	NA	NA	NA	0.0357142857142857
chr1	18316001	18317000	NA	NA	NA	NA	NA	NA	NA	0.0104166666666667	NA	NA	NA	NA
chr1	18317001	18318000	NA	0.00694444444444447	0.00078125	NA	NA	NA	NA	NA	NA	NA	0.00408163265306123	NA
chr1	18336001	18337000	NA	NA	0.00617283950617283	NA	NA	NA	NA	NA	NA	NA	NA	NA
chr1	18338001	18339000	NA	NA	0.0138888888888889	NA	NA	NA	NA	NA	NA	NA	NA	NA
chr1	18339001	18340000	NA	NA	NA	NA	0.0416666666666667	NA	NA	NA	NA	NA	NA	NA
chr1	18340001	18341000	NA	NA	NA	NA	0.00308641975308643	NA	NA	NA	NA	NA	NA	NA
chr1	18351001	18352000	NA	NA	NA	NA	NA	NA	0.000390625	NA	NA	NA	NA	NA
chr1	18361001	18362000	NA	NA	NA	NA	NA	NA	0.0015625	NA	NA	NA	NA	0.0208333333333333
chr1	18379001	18380000	NA	NA	NA	NA	NA	NA	NA	NA	0.00340136054421769	NA	NA	NA
chr1	18462001	18463000	NA	NA	NA	NA	0.142857142857143	NA	NA	NA	NA	NA	NA	NA
chr1	18504001	18505000	NA	NA	NA	NA	NA	NA	0.000416666666666667	NA	NA	NA	NA	NA
chr1	18536001	18537000	NA	NA	NA	NA	0.000728862973760932	0.000440917107583775	0.000385802469135803	0.000617283950617285	0.000720164609053499	NA	NA	NA
chr1	18578001	18579000	NA	NA	NA	NA	0.00222222222222222	NA	NA	NA	NA	NA	NA	NA
chr1	18586001	18587000	NA	NA	NA	NA	NA	NA	0.00694444444444447	NA	NA	NA	NA	NA
chr1	18590001	18591000	NA	NA	NA	0.001	NA	NA	NA	NA	NA	NA	NA	NA
chr1	18612001	18613000	NA	NA	NA	NA	NA	NA	NA	NA	0.000634920634920635	NA	NA	NA
chr1	18615001	18616000	NA	NA	NA	NA	NA	NA	NA	NA	NA	NA	0.00291545189504374	NA
chr1	18637001	18638000	NA	NA	NA	NA	NA	NA	0.001953125	NA	NA	NA	NA	NA
chr1	18644001	18645000	NA	0.0208333333333333	NA	NA	NA	NA	NA	NA	0.00275482093663912	NA	NA	NA
chr1	18647001	18648000	NA	NA	0.000554016620498614	NA	NA	0.00213702381534549	NA	NA	NA	NA	NA	NA
chr1	18653001	18654000	NA	0.0104166666666667	0.00892857142857143	NA	NA	NA	NA	NA	NA	NA	NA	NA
chr1	18654001	18655000	NA	NA	NA	0.000148654675189534	NA	NA	NA	NA	NA	NA	NA	NA
chr1	18663001	18664000	NA	0.00275482093663912	NA	NA	NA	NA	NA	NA	0.0625	NA	NA	NA
chr1	18664001	18665000	NA	NA	NA	NA	0.00390625	NA	NA	NA	NA	NA	NA	NA
chr1	18686001	18687000	NA	NA	NA	0.000533333333333333	NA	NA	NA	NA	NA	NA	NA	NA
chr1	18696001	18697000	NA	NA	NA	NA	NA	NA	NA	NA	0.00118518518518519	NA	NA	NA
chr1	18714001	18715000	NA	NA	NA	NA	NA	NA	NA	0.00411522633744855	NA	NA	NA	NA
chr1	18747001	18748000	NA	NA	NA	NA	NA	0.00111111111111111	NA	NA	NA	NA	NA	NA
chr1	18761001	18762000	NA	NA	NA	NA	0.00661375661375664	NA	0.046875	NA	0.0015625	NA	NA	NA
chr1	18766001	18767000	NA	NA	NA	NA	NA	0.00555555555555558	NA	NA	NA	NA	NA	NA
chr1	18772001	18773000	NA	NA	NA	NA	NA	NA	NA	NA	NA	NA	0.00694444444444447	NA
chr1	18775001	18776000	NA	NA	NA	NA	0.0125	NA	NA	NA	NA	NA	NA	NA
chr1	18801001	18802000	NA	NA	NA	NA	0.0357142857142857	NA	NA	0.0833333333333333	0.0208333333333333	0.0625	NA	NA
chr1	18815001	18816000	NA	NA	NA	0.00231481481481481	0.0104166666666667	NA	NA	NA	NA	NA	NA	NA
chr1	18821001	18822000	NA	NA	NA	NA	NA	0.0104166666666667	NA	NA	0.0222222222222222	NA	NA	NA
chr1	18837001	18838000	0.000576701268742791	NA	NA	0.000865051903114187	NA	NA	0.00148148148148148	0.00173010380622837	0.00039572615749901	NA	NA	0.00347222222222222
chr1	18838001	18839000	NA	NA	0.015625	NA	NA	NA	NA	NA	NA	NA	0.00078125	NA
chr1	18843001	18844000	NA	NA	NA	NA	NA	NA	NA	0.0092592592592593	0.003125	NA	NA	NA
chr1	18852001	18853000	NA	NA	NA	NA	NA	NA	NA	0.01	0.0125	NA	NA	NA
chr1	18859001	18860000	NA	NA	NA	0.005	NA	NA	NA	NA	NA	NA	NA	NA
chr1	18860001	18861000	NA	NA	0.00347222222222224	NA	NA	NA	NA	NA	NA	NA	NA	NA
chr1	18862001	18863000	NA	NA	NA	NA	0.037037037037037	NA	NA	NA	NA	NA	NA	NA
chr1	18912001	18913000	NA	NA	NA	NA	NA	NA	NA	NA	NA	NA	NA	0.00127551020408163
chr1	18913001	18914000	NA	NA	NA	NA	0.01	NA	NA	NA	NA	NA	NA	NA
chr1	18921001	18922000	NA	NA	NA	0.00137741046831956	NA	NA	NA	NA	NA	NA	NA	NA
chr1	18924001	18925000	NA	NA	NA	NA	NA	NA	NA	NA	NA	NA	NA	0.00142857142857143
chr1	18972001	18973000	NA	NA	NA	0.00127551020408163	NA	NA	NA	NA	NA	NA	NA	NA
chr1	19007001	19008000	NA	NA	NA	NA	NA	0.0158730158730158	NA	NA	NA	NA	NA	NA
chr1	19032001	19033000	NA	NA	NA	NA	NA	0.0208333333333333	NA	NA	NA	NA	NA	NA
chr1	19042001	19043000	NA	NA	NA	NA	NA	NA	0.02	NA	NA	NA	NA	NA
chr1	19075001	19076000	NA	NA	NA	0.000516528925619836	NA	NA	NA	NA	0.00118063754427391	NA	NA	NA
chr1	19098001	19099000	NA	NA	NA	NA	NA	NA	NA	NA	NA	0.00017343045438779	NA	NA
chr1	19112001	19113000	NA	NA	NA	NA	NA	NA	NA	NA	NA	NA	NA	0.001
chr1	19113001	19114000	NA	0.0102040816326531	NA	NA	NA	NA	NA	NA	NA	0.00308641975308641	NA	NA
chr1	19124001	19125000	0.0222222222222222	NA	NA	NA	0.0104166666666667	NA	NA	NA	0.00204081632653062	NA	NA	NA
chr1	19134001	19135000	NA	NA	NA	NA	NA	NA	NA	NA	NA	0.0092592592592593	NA	NA
chr1	19139001	19140000	NA	NA	NA	NA	0.00173611111111111	NA	NA	NA	NA	NA	NA	NA
chr1	19148001	19149000	NA	NA	NA	0.000318877551020408	NA	NA	0.000138504155124654	NA	NA	NA	NA	NA
chr1	19178001	19179000	0.0029585798816568	NA	NA	NA	NA	NA	NA	NA	NA	NA	NA	NA
chr1	19259001	19260000	NA	NA	NA	NA	NA	NA	NA	NA	0.03125	NA	NA	NA
chr1	19261001	19262000	NA	NA	NA	NA	0.000315059861373661	NA	NA	NA	0.0125	NA	NA	NA
chr1	19276001	19277000	NA	NA	NA	NA	0.000325520833333333	NA	NA	NA	NA	NA	NA	NA
chr1	19290001	19291000	NA	0.000740740740740741	NA	NA	NA	NA	NA	NA	NA	0.000404040404040404	NA	0.0158730158730158
chr1	19308001	19309000	NA	NA	NA	0.02	0.037037037037037	NA	NA	NA	NA	NA	NA	NA
chr1	19332001	19333000	NA	NA	NA	NA	NA	0.00571428571428572	NA	0.00125	NA	0.00118063754427391	0.00111111111111111	NA
chr1	19340001	19341000	NA	NA	0.0092592592592593	NA	NA	0.0208333333333333	NA	NA	NA	NA	NA	NA
chr1	19345001	19346000	NA	NA	NA	NA	NA	NA	0.00205761316872428	NA	NA	NA	NA	NA
chr1	19346001	19347000	NA	0.00694444444444447	NA	NA	NA	NA	NA	NA	NA	NA	NA	NA
chr1	19355001	19356000	NA	NA	0.00130208333333333	NA	NA	NA	NA	NA	NA	NA	NA	NA
chr1	19377001	19378000	NA	NA	NA	9.64506172839508e-05	5.49239303564563e-05	NA	NA	NA	0.00135254055708601	NA	NA	NA
chr1	19487001	19488000	NA	NA	NA	NA	NA	NA	NA	NA	0.000404040404040404	NA	NA	NA
chr1	19495001	19496000	NA	NA	NA	NA	NA	NA	NA	NA	NA	NA	0.00411522633744855	NA
chr1	19498001	19499000	NA	NA	NA	NA	NA	NA	NA	NA	NA	0.00411522633744855	NA	NA
chr1	19499001	19500000	NA	NA	NA	NA	NA	NA	NA	NA	NA	NA	0.00102040816326531	NA
chr1	19504001	19505000	NA	NA	NA	NA	0.00308641975308643	NA	NA	NA	NA	NA	NA	NA
chr1	19509001	19510000	NA	NA	NA	NA	NA	NA	NA	NA	0.00127551020408163	NA	NA	NA
chr1	19521001	19522000	NA	NA	NA	NA	NA	NA	NA	NA	0.000692520775623268	NA	NA	NA
chr1	19540001	19541000	NA	NA	NA	NA	0.00462962962962965	NA	NA	NA	NA	NA	NA	NA
chr1	19543001	19544000	NA	0.00694444444444447	NA	NA	NA	NA	NA	NA	NA	NA	NA	NA
chr1	19566001	19567000	NA	NA	NA	NA	NA	NA	NA	NA	0.000845308537616229	NA	NA	NA
chr1	19607001	19608000	NA	NA	NA	NA	0.00138504155124654	NA	NA	NA	NA	NA	NA	NA
chr1	19625001	19626000	NA	NA	NA	NA	NA	0.00173611111111111	NA	NA	NA	NA	NA	NA
chr1	19631001	19632000	NA	NA	NA	NA	NA	0.00555555555555558	NA	NA	NA	NA	NA	NA
chr1	19649001	19650000	NA	NA	NA	NA	NA	NA	NA	NA	NA	NA	0.0138888888888889	NA
chr1	19665001	19666000	NA	0.00127551020408163	NA	NA	NA	NA	NA	NA	NA	NA	NA	NA
chr1	19670001	19671000	NA	NA	NA	NA	NA	NA	NA	NA	0.000771604938271606	NA	NA	NA
chr1	19682001	19683000	NA	NA	NA	NA	NA	0.00234567901234568	NA	NA	NA	NA	NA	NA
chr1	19725001	19726000	NA	0.00102880658436214	NA	NA	NA	NA	NA	NA	NA	NA	NA	NA
chr1	19737001	19738000	NA	NA	NA	NA	NA	NA	NA	NA	NA	0.000342935528120714	NA	NA
chr1	19740001	19741000	NA	NA	NA	0.00555555555555558	NA	NA	NA	NA	NA	NA	NA	NA
chr1	19748001	19749000	NA	NA	NA	NA	0.008	NA	NA	NA	NA	NA	NA	NA
chr1	19762001	19763000	NA	NA	NA	NA	0.000833333333333333	NA	NA	NA	NA	NA	NA	NA
chr1	19786001	19787000	NA	0.00347222222222222	NA	0.00347222222222222	NA	NA	NA	NA	NA	NA	NA	0.00173611111111111
chr1	19805001	19806000	NA	NA	NA	NA	NA	NA	NA	NA	NA	0.00260416666666667	NA	NA
chr1	19814001	19815000	NA	NA	NA	NA	0.00475308641975309	NA	NA	NA	NA	NA	NA	NA
chr1	19820001	19821000	NA	NA	NA	NA	NA	NA	0.0104166666666667	0.03125	NA	NA	NA	NA
chr1	19827001	19828000	NA	NA	NA	NA	NA	NA	NA	NA	0.00011837022262684	NA	NA	NA
chr1	19828001	19829000	NA	NA	NA	0.000534255953836374	NA	NA	NA	NA	NA	NA	NA	NA
chr1	19922001	19923000	NA	NA	NA	NA	NA	NA	0.0833333333333333	NA	NA	NA	NA	NA
chr1	19937001	19938000	NA	NA	NA	NA	NA	NA	NA	NA	NA	NA	NA	0.0625
chr1	19987001	19988000	NA	NA	NA	NA	NA	NA	NA	NA	NA	NA	0.0009765625	NA
chr1	19995001	19996000	NA	NA	NA	NA	NA	NA	0.000246548323471401	NA	NA	NA	NA	NA
chr1	20062001	20063000	NA	NA	0.00510204081632654	NA	NA	NA	NA	NA	NA	NA	NA	NA
chr1	20072001	20073000	NA	NA	NA	NA	NA	0.0104166666666667	NA	NA	NA	NA	NA	NA
chr1	20097001	20098000	NA	NA	NA	0.000295159386068478	NA	0.000771604938271604	0.001	NA	NA	NA	NA	NA
chr1	20128001	20129000	NA	NA	NA	0.125	NA	NA	NA	NA	NA	NA	NA	NA
chr1	20135001	20136000	NA	NA	NA	NA	NA	NA	NA	NA	0.000228571428571429	NA	NA	NA
chr1	20148001	20149000	NA	NA	NA	NA	NA	NA	NA	NA	NA	0.0138888888888889	NA	NA
chr1	20152001	20153000	NA	NA	NA	NA	0.003125	NA	NA	NA	NA	0.000850340136054421	NA	NA
chr1	20164001	20165000	NA	NA	NA	0.00666666666666669	NA	NA	NA	NA	NA	NA	NA	NA
chr1	20165001	20166000	NA	NA	NA	NA	NA	NA	NA	0.00115740740740741	NA	NA	NA	NA
chr1	20170001	20171000	NA	0.00039635354736425	NA	NA	NA	NA	0.00023781212841855	NA	0.00078125	NA	NA	NA
chr1	20184001	20185000	NA	NA	0.0125	NA	NA	NA	0.00462962962962965	0.00907407407407409	0.0111111111111111	0.0078125	NA	NA
chr1	20202001	20203000	NA	0.000625	NA	0.000771604938271606	NA	NA	NA	NA	NA	NA	NA	NA
chr1	20213001	20214000	NA	NA	NA	NA	0.00023781212841855	NA	NA	NA	NA	NA	NA	NA
chr1	20234001	20235000	NA	NA	NA	NA	NA	NA	NA	0.0625	NA	NA	0.000323939099449303	0.03125
chr1	20235001	20236000	0.000494315373208107	NA	NA	NA	NA	NA	NA	NA	0.000314564328405159	NA	NA	NA
chr1	20253001	20254000	NA	NA	NA	NA	NA	NA	NA	NA	NA	NA	NA	0.00291545189504374
chr1	20259001	20260000	NA	NA	NA	NA	NA	NA	NA	NA	NA	NA	NA	0.0123456790123457
chr1	20276001	20277000	NA	NA	NA	NA	0.0833333333333333	NA	NA	NA	NA	NA	NA	NA
chr1	20292001	20293000	NA	NA	NA	0.01	NA	NA	NA	NA	NA	NA	NA	0.0208333333333333
chr1	20301001	20302000	NA	NA	NA	NA	NA	NA	NA	NA	NA	0.0138888888888889	NA	NA
chr1	20316001	20317000	0.000182215743440233	NA	NA	NA	NA	NA	NA	0.0125	NA	NA	NA	NA
chr1	20319001	20320000	NA	NA	NA	0.2	NA	NA	NA	NA	0.0409090909090909	NA	0.05	NA
chr1	20327001	20328000	NA	0.000992063492063491	0.01	NA	0.0295138888888888	NA	NA	0.032	0.000637755102040816	NA	NA	NA
chr1	20357001	20358000	NA	NA	NA	NA	NA	NA	0.0102040816326531	NA	NA	NA	NA	NA
chr1	20423001	20424000	NA	NA	NA	NA	NA	0.00680272108843539	NA	NA	NA	NA	NA	NA
chr1	20425001	20426000	NA	NA	NA	NA	NA	NA	NA	NA	0.00185528756957329	NA	NA	NA
chr1	20431001	20432000	NA	NA	NA	NA	NA	NA	0.00173611111111111	NA	0.00130208333333333	NA	NA	NA
chr1	20503001	20504000	NA	NA	NA	NA	NA	NA	NA	NA	NA	0.000514403292181071	NA	NA
chr1	20519001	20520000	NA	0.000918273645546373	NA	NA	NA	NA	NA	NA	NA	NA	NA	NA
chr1	20534001	20535000	NA	0.0208333333333333	NA	NA	NA	NA	NA	NA	NA	NA	NA	NA
chr1	20559001	20560000	NA	NA	NA	NA	0.0357142857142857	NA	NA	NA	NA	NA	NA	NA
chr1	20569001	20570000	NA	NA	NA	NA	NA	NA	NA	0.000325520833333333	NA	NA	NA	NA
chr1	20582001	20583000	NA	NA	NA	NA	NA	NA	NA	0.003125	NA	NA	NA	0.00223214285714286
chr1	20607001	20608000	NA	NA	NA	NA	0.004	NA	NA	NA	NA	NA	NA	NA
chr1	20631001	20632000	NA	NA	NA	NA	NA	NA	NA	NA	NA	0.00231481481481481	NA	NA
chr1	20651001	20652000	NA	NA	NA	NA	NA	NA	0.0078125	NA	NA	NA	NA	NA
chr1	20654001	20655000	0.00396825396825398	NA	NA	0.00694444444444447	NA	NA	0.001953125	NA	0.00118063754427391	0.0025	NA	NA
chr1	20655001	20656000	NA	NA	NA	NA	NA	NA	0.0104166666666667	NA	NA	NA	NA	NA
chr1	20661001	20662000	NA	NA	NA	NA	NA	NA	NA	NA	0.00154320987654321	NA	NA	NA
chr1	20680001	20681000	NA	NA	NA	NA	NA	NA	NA	NA	NA	NA	NA	0.00520833333333333
chr1	20702001	20703000	NA	0.00102040816326531	NA	NA	NA	NA	NA	NA	NA	NA	NA	NA
chr1	20710001	20711000	NA	0.00115740740740741	NA	NA	0.00260416666666667	NA	NA	NA	NA	NA	NA	NA
chr1	20734001	20735000	NA	NA	NA	NA	NA	NA	0.015625	NA	NA	NA	NA	NA
chr1	20742001	20743000	NA	NA	NA	NA	NA	NA	NA	NA	0.000566893424036281	NA	NA	NA
chr1	20781001	20782000	NA	NA	NA	0.0019723865877712	0.000315059861373661	NA	NA	NA	NA	NA	NA	NA
chr1	20809001	20810000	NA	NA	NA	NA	NA	NA	NA	NA	0.00260416666666667	NA	NA	NA
chr1	20823001	20824000	NA	NA	NA	NA	0.000771604938271604	NA	0.00173611111111111	NA	NA	NA	NA	NA
chr1	20833001	20834000	NA	NA	NA	NA	NA	NA	0.00127551020408163	NA	NA	NA	NA	NA
chr1	20857001	20858000	NA	0.00165289256198347	0.00125	NA	NA	NA	0.00308641975308641	NA	NA	0.000625	NA	NA
chr1	20870001	20871000	NA	0.00545693622616701	NA	NA	NA	NA	NA	NA	0.00396356889863384	NA	NA	NA
chr1	20878001	20879000	NA	NA	NA	NA	NA	NA	NA	NA	0.0416666666666667	NA	NA	NA
chr1	20890001	20891000	NA	NA	NA	NA	NA	NA	NA	NA	NA	NA	0.00694444444444447	NA
chr1	20907001	20908000	NA	NA	NA	NA	0.00347222222222222	NA	NA	NA	NA	0.0118343195266272	NA	NA
chr1	20917001	20918000	NA	NA	0.00408163265306123	NA	NA	NA	NA	NA	NA	NA	NA	NA
chr1	20921001	20922000	0.000118147448015123	NA	NA	0.00018896447467876	NA	NA	NA	NA	NA	NA	NA	NA
chr1	20943001	20944000	NA	0.000276491769547325	NA	NA	NA	0.00308641975308643	NA	NA	NA	NA	NA	NA
chr1	20957001	20958000	NA	NA	0.000845308537616229	NA	NA	NA	NA	NA	NA	NA	NA	NA
chr1	21008001	21009000	NA	NA	NA	NA	NA	0.00333333333333333	NA	NA	0.000833333333333333	NA	NA	NA
chr1	21026001	21027000	0.00111111111111111	NA	NA	NA	NA	NA	NA	NA	NA	NA	NA	NA
chr1	21062001	21063000	NA	NA	0.00605867346938776	NA	0.00152777777777778	NA	NA	NA	NA	NA	0.002	NA
chr1	21070001	21071000	NA	NA	NA	NA	NA	NA	NA	NA	NA	NA	0.000771604938271604	NA
chr1	21101001	21102000	NA	NA	NA	NA	NA	NA	NA	NA	NA	NA	NA	0.00694444444444447
chr1	21104001	21105000	NA	NA	NA	NA	0.00222222222222222	0.000833333333333333	NA	NA	0.0104320987654321	0.0102040816326531	NA	NA
chr1	21133001	21134000	NA	NA	NA	NA	NA	NA	NA	0.00275482093663912	NA	NA	NA	NA
chr1	21154001	21155000	NA	NA	NA	NA	0.125	NA	NA	NA	NA	NA	NA	NA
chr1	21159001	21160000	NA	0.03125	0.05	NA	0.0357142857142857	NA	0.03125	NA	NA	0.1	NA	NA
chr1	21183001	21184000	NA	NA	NA	NA	NA	NA	NA	0.000185368264953041	NA	0.000463821892393321	NA	NA
chr1	21200001	21201000	NA	NA	NA	NA	NA	0.05	0.0625	NA	NA	NA	NA	NA
chr1	21202001	21203000	NA	NA	NA	0.00510204081632654	NA	NA	NA	NA	NA	NA	NA	NA
chr1	21212001	21213000	NA	NA	0.002	NA	NA	NA	NA	NA	NA	NA	NA	NA
chr1	21216001	21217000	NA	NA	NA	NA	NA	NA	NA	0.00413223140495868	NA	NA	0.0078125	NA
chr1	21229001	21230000	NA	NA	NA	NA	NA	NA	NA	0.00308641975308641	NA	NA	NA	NA
chr1	21244001	21245000	NA	NA	NA	NA	NA	NA	NA	NA	0.000277777777777778	NA	NA	NA
chr1	21255001	21256000	NA	NA	NA	NA	NA	NA	NA	0.000634920634920635	NA	NA	NA	NA
chr1	21261001	21262000	NA	NA	NA	NA	NA	NA	NA	NA	NA	NA	0.00625	NA
chr1	21297001	21298000	NA	NA	NA	NA	NA	NA	NA	NA	NA	0.0277777777777777	NA	NA
chr1	21299001	21300000	NA	NA	NA	NA	NA	NA	NA	NA	0.000440917107583775	NA	NA	NA
chr1	21311001	21312000	NA	NA	NA	NA	NA	NA	NA	NA	0.000463821892393321	NA	NA	NA
chr1	21314001	21315000	NA	NA	NA	NA	NA	NA	NA	NA	NA	NA	0.05	NA
chr1	21337001	21338000	NA	NA	NA	NA	0.0104166666666667	NA	NA	NA	NA	NA	NA	NA
chr1	21351001	21352000	NA	NA	NA	NA	0.0104166666666667	NA	NA	NA	0.000558035714285714	NA	NA	NA
chr1	21358001	21359000	NA	NA	NA	NA	NA	NA	NA	NA	NA	NA	0.00694444444444447	NA
chr1	21363001	21364000	NA	NA	NA	NA	NA	NA	NA	NA	NA	NA	0.00223214285714286	NA
chr1	21367001	21368000	NA	0.000493827160493828	0.00111205034281957	0.00088888888888889	0.000739644970414201	NA	NA	NA	0.00067281814686659	NA	NA	NA
chr1	21368001	21369000	NA	NA	NA	NA	NA	NA	NA	NA	NA	NA	0.000992063492063491	NA
chr1	21373001	21374000	NA	NA	NA	NA	NA	NA	NA	0.00147959183673469	NA	NA	NA	NA
chr1	21392001	21393000	NA	NA	NA	NA	0.00260416666666667	NA	NA	NA	NA	NA	NA	NA
chr1	21410001	21411000	NA	NA	NA	0.0833333333333333	NA	NA	NA	NA	NA	NA	NA	NA
chr1	21418001	21419000	NA	NA	NA	NA	NA	0.00154320987654321	NA	NA	0.00231481481481482	0.00173611111111111	NA	NA
chr1	21419001	21420000	NA	NA	NA	NA	0.025	NA	NA	NA	NA	NA	NA	NA
chr1	21420001	21421000	NA	NA	NA	NA	0.00892857142857143	NA	NA	NA	NA	NA	NA	NA
chr1	21438001	21439000	NA	NA	NA	NA	NA	NA	NA	NA	0.05	NA	NA	NA
chr1	21445001	21446000	NA	NA	NA	NA	NA	NA	NA	0.000625	NA	NA	NA	NA
chr1	21454001	21455000	0.00170068027210884	NA	NA	NA	NA	NA	NA	NA	NA	NA	NA	NA
chr1	21477001	21478000	NA	NA	NA	NA	NA	NA	NA	NA	0.000460391257094554	NA	NA	NA
chr1	21488001	21489000	NA	NA	NA	NA	0.00130208333333333	NA	0.005	NA	NA	NA	NA	NA
chr1	21492001	21493000	NA	NA	NA	NA	0.000510204081632653	NA	NA	NA	0.000591715976331361	NA	NA	NA
chr1	21493001	21494000	NA	NA	0.00255102040816326	0.000771604938271606	NA	0.00154320987654321	NA	NA	NA	NA	NA	NA
chr1	21518001	21519000	NA	NA	NA	NA	NA	NA	NA	NA	0.00130208333333333	NA	NA	NA
chr1	21524001	21525000	NA	NA	NA	NA	NA	0.037037037037037	NA	NA	NA	NA	NA	NA
chr1	21542001	21543000	NA	NA	0.00411522633744855	NA	NA	NA	NA	NA	NA	NA	NA	NA
chr1	21555001	21556000	NA	NA	NA	NA	NA	NA	NA	NA	NA	0.00347222222222222	8e-04	NA
chr1	21601001	21602000	NA	NA	NA	NA	NA	NA	NA	NA	0.032	NA	NA	NA
chr1	21636001	21637000	NA	NA	NA	NA	NA	NA	NA	NA	NA	NA	5e-04	NA
chr1	21651001	21652000	NA	NA	NA	NA	NA	0.000342935528120713	NA	NA	NA	NA	NA	NA
chr1	21683001	21684000	NA	0.125	NA	NA	NA	NA	NA	NA	NA	NA	NA	NA
chr1	21703001	21704000	NA	NA	0.0222222222222222	NA	NA	NA	NA	NA	NA	NA	NA	NA
chr1	21733001	21734000	NA	NA	NA	NA	NA	NA	0.0208333333333333	NA	0.0125	NA	NA	NA
chr1	21735001	21736000	NA	NA	NA	NA	NA	0.02	NA	NA	NA	NA	NA	NA
chr1	21738001	21739000	0.0833333333333333	NA	NA	NA	NA	0.0357142857142857	NA	NA	NA	NA	NA	0.0833333333333333
chr1	21768001	21769000	NA	NA	NA	NA	NA	NA	NA	NA	NA	NA	NA	0.0163265306122449
chr1	21770001	21771000	0.00138888888888889	0.00260416666666667	NA	NA	NA	NA	NA	NA	NA	NA	NA	NA
chr1	21783001	21784000	NA	NA	NA	NA	NA	NA	NA	0.125	NA	NA	NA	NA
chr1	21791001	21792000	0.0133928571428571	NA	NA	NA	0.00625	NA	NA	NA	NA	NA	NA	NA
chr1	21802001	21803000	0.0416666666666667	NA	0.0666666666666667	0.008	NA	NA	0.00137174211248285	NA	NA	0.00246913580246913	NA	NA
chr1	21803001	21804000	NA	NA	NA	NA	NA	NA	NA	NA	NA	NA	NA	0.000385802469135803
chr1	21807001	21808000	0.125	0.125	NA	NA	NA	0.0833333333333333	NA	NA	NA	NA	NA	NA
chr1	21813001	21814000	NA	NA	NA	NA	NA	NA	NA	NA	NA	0.000740740740740741	NA	NA
chr1	21828001	21829000	NA	NA	NA	0.003125	NA	NA	0.0125	NA	NA	NA	NA	0.0104166666666667
chr1	21855001	21856000	NA	NA	NA	NA	0.000578703703703705	NA	NA	NA	NA	NA	NA	NA
chr1	21938001	21939000	NA	NA	NA	NA	NA	NA	NA	NA	0.000150897842160858	NA	NA	NA
chr1	21964001	21965000	NA	NA	NA	NA	NA	NA	0.002	NA	NA	NA	NA	NA
chr1	22014001	22015000	NA	NA	NA	NA	0.00308641975308641	NA	NA	NA	NA	NA	NA	NA
chr1	22019001	22020000	NA	NA	NA	NA	NA	NA	NA	NA	0.000555555555555556	NA	NA	NA
chr1	22025001	22026000	NA	NA	NA	NA	NA	NA	NA	NA	NA	NA	NA	0.00102880658436214
chr1	22032001	22033000	NA	NA	NA	0.000576701268742791	NA	NA	NA	NA	NA	NA	NA	NA
chr1	22089001	22090000	NA	NA	NA	NA	0.0014792899408284	NA	NA	NA	NA	NA	NA	NA
chr1	22105001	22106000	NA	NA	NA	NA	NA	NA	NA	NA	0.00127551020408163	0.0102040816326531	NA	NA
chr1	22138001	22139000	NA	NA	NA	0.125	NA	NA	NA	NA	NA	NA	NA	NA
chr1	22146001	22147000	NA	NA	NA	9.1307523739956e-05	NA	NA	NA	NA	NA	NA	NA	NA
chr1	22163001	22164000	NA	0.00130208333333333	NA	NA	NA	NA	NA	NA	NA	NA	NA	NA
chr1	22187001	22188000	NA	NA	NA	NA	NA	0.000771604938271606	NA	NA	NA	NA	NA	NA
chr1	22243001	22244000	NA	NA	NA	NA	NA	NA	NA	NA	0.00078125	NA	NA	NA
chr1	22271001	22272000	NA	NA	NA	NA	0.00222222222222222	NA	NA	NA	NA	NA	NA	NA
chr1	22272001	22273000	NA	NA	NA	NA	NA	NA	NA	0.000923361034164357	NA	NA	NA	0.000923361034164357
chr1	22298001	22299000	NA	NA	NA	0.02	NA	NA	NA	NA	NA	NA	NA	NA
chr1	22397001	22398000	NA	NA	NA	NA	NA	NA	NA	NA	0.000992063492063491	NA	NA	NA
chr1	22418001	22419000	NA	0.0228571428571429	NA	NA	NA	NA	NA	NA	NA	NA	NA	NA
chr1	22429001	22430000	NA	NA	NA	NA	NA	NA	NA	NA	NA	NA	NA	0.00617283950617283
chr1	22475001	22476000	NA	NA	NA	NA	NA	NA	NA	NA	0.000248015873015873	NA	NA	NA
chr1	22481001	22482000	NA	0.0164609053497942	NA	NA	0.00148148148148148	NA	NA	NA	NA	0.02	0.0133333333333333	NA
chr1	22498001	22499000	NA	NA	NA	NA	NA	NA	NA	NA	0.0019723865877712	NA	NA	NA
chr1	22513001	22514000	NA	NA	0.0185185185185185	NA	0.00571428571428572	NA	0.00571428571428572	NA	NA	NA	NA	NA
chr1	22598001	22599000	NA	NA	NA	NA	0.0009765625	NA	NA	0.00246913580246913	NA	NA	NA	NA
chr1	22613001	22614000	NA	NA	NA	NA	NA	0.00396825396825398	NA	NA	NA	NA	NA	NA
chr1	22616001	22617000	NA	0.00205761316872428	NA	NA	NA	NA	NA	NA	NA	NA	NA	NA
chr1	22629001	22630000	NA	NA	NA	NA	NA	NA	NA	NA	NA	NA	NA	0.00340136054421769
chr1	22664001	22665000	NA	NA	NA	NA	NA	NA	NA	NA	NA	0.0138888888888889	NA	NA
chr1	22674001	22675000	NA	NA	NA	NA	NA	NA	NA	NA	0.00078125	NA	NA	NA
chr1	22682001	22683000	NA	NA	NA	NA	NA	NA	0.0138888888888889	NA	NA	NA	NA	NA
chr1	22684001	22685000	NA	NA	0.00102880658436214	NA	NA	NA	NA	NA	NA	NA	NA	NA
chr1	22685001	22686000	NA	NA	0.000740740740740741	NA	NA	NA	NA	NA	NA	NA	NA	NA
chr1	22687001	22688000	NA	NA	NA	NA	0.000440917107583775	0.000514403292181071	NA	0.000617283950617285	NA	0.0011694637345679	NA	NA
chr1	22716001	22717000	NA	NA	NA	NA	NA	NA	NA	NA	0.008	NA	NA	NA
chr1	22731001	22732000	NA	0.000479246139449279	NA	0.00014172335600907	0.000192901234567902	0.000733829254627677	0.000467834192500529	NA	NA	0.00390751538710724	0.000342935528120714	NA
chr1	22735001	22736000	NA	0.00411522633744855	NA	NA	NA	NA	NA	NA	NA	NA	NA	NA
chr1	22739001	22740000	NA	0.00329081632653062	NA	NA	NA	0.00223214285714286	NA	0.0015625	0.000463821892393321	NA	NA	NA
chr1	22764001	22765000	NA	NA	NA	NA	NA	NA	NA	NA	NA	0.00255102040816327	NA	NA
chr1	22783001	22784000	NA	NA	NA	NA	NA	NA	NA	NA	NA	NA	NA	0.5
chr1	22813001	22814000	NA	NA	NA	NA	NA	NA	0.000212585034013605	NA	NA	NA	NA	NA
chr1	22844001	22845000	NA	NA	NA	NA	0.000228623685413808	NA	NA	NA	NA	NA	NA	NA
chr1	22932001	22933000	NA	NA	NA	NA	NA	0.001953125	NA	NA	NA	NA	NA	NA
chr1	22957001	22958000	NA	NA	NA	NA	NA	0.000115620302925193	NA	NA	NA	NA	NA	NA
chr1	22992001	22993000	NA	NA	NA	NA	NA	NA	0.00125	NA	NA	NA	NA	NA
chr1	23032001	23033000	NA	NA	0.0357142857142857	NA	NA	NA	0.0222222222222222	NA	NA	NA	NA	NA
chr1	23040001	23041000	NA	NA	0.000685871056241425	NA	NA	NA	NA	NA	NA	NA	NA	NA
chr1	23046001	23047000	0.0157312925170068	NA	NA	0.002	NA	NA	NA	NA	NA	NA	NA	NA
chr1	23063001	23064000	NA	NA	NA	0.00255102040816326	NA	NA	NA	NA	NA	NA	NA	NA
chr1	23066001	23067000	NA	NA	NA	NA	NA	NA	NA	NA	0.00048828125	NA	NA	NA
chr1	23080001	23081000	NA	NA	NA	0.0208333333333333	NA	NA	NA	NA	NA	NA	NA	NA
chr1	23098001	23099000	NA	NA	NA	NA	NA	0.000566893424036281	NA	NA	NA	NA	NA	NA
chr1	23127001	23128000	NA	NA	NA	NA	NA	NA	NA	NA	NA	NA	0.03125	NA
chr1	23148001	23149000	NA	NA	NA	NA	0.0208333333333333	NA	NA	NA	NA	NA	NA	NA
chr1	23179001	23180000	NA	NA	NA	NA	NA	NA	NA	NA	0.03125	NA	NA	NA
chr1	23186001	23187000	NA	NA	0.000986193293885601	NA	NA	NA	NA	NA	NA	NA	NA	NA
chr1	23187001	23188000	NA	NA	NA	0.125	NA	NA	NA	NA	NA	NA	NA	NA
chr1	23194001	23195000	NA	0.000152415790275872	NA	NA	NA	NA	0.000177777777777778	0.00016986580601325	NA	NA	0.000132117849121417	NA
chr1	23251001	23252000	NA	NA	NA	0.00296296296296295	NA	NA	NA	NA	NA	NA	NA	NA
chr1	23252001	23253000	NA	NA	NA	NA	NA	NA	NA	NA	NA	0.008	NA	NA
chr1	23265001	23266000	0.0833333333333333	0.00226757369614513	NA	0.111111111111111	NA	NA	NA	NA	NA	NA	NA	NA
chr1	23268001	23269000	0.00222222222222222	NA	NA	NA	NA	NA	NA	NA	NA	NA	NA	NA
chr1	23298001	23299000	NA	NA	NA	NA	NA	NA	NA	NA	0.00390625	NA	NA	NA
chr1	23300001	23301000	NA	NA	NA	NA	NA	NA	NA	NA	0.025	NA	NA	NA
chr1	23308001	23309000	NA	NA	NA	NA	NA	NA	0.0222222222222222	NA	NA	NA	NA	NA
chr1	23309001	23310000	NA	NA	NA	NA	NA	NA	NA	NA	NA	0.03125	NA	NA
chr1	23310001	23311000	NA	NA	NA	NA	NA	NA	NA	NA	NA	0.00520833333333333	NA	NA
chr1	23312001	23313000	NA	0.037037037037037	NA	NA	NA	NA	NA	0.03125	NA	NA	0.00555555555555558	NA
chr1	23330001	23331000	0.00102880658436214	NA	NA	NA	NA	NA	NA	NA	NA	NA	NA	NA
chr1	23333001	23334000	NA	0.00222222222222222	NA	NA	NA	NA	NA	NA	NA	NA	NA	NA
chr1	23337001	23338000	NA	NA	NA	0.000116618075801749	NA	NA	NA	NA	NA	NA	NA	NA
chr1	23343001	23344000	NA	NA	NA	0.000342935528120713	NA	NA	0.00023781212841855	NA	NA	NA	NA	NA
chr1	23344001	23345000	NA	NA	NA	0.0555555555555554	NA	NA	NA	NA	NA	NA	NA	NA
chr1	23362001	23363000	NA	NA	NA	NA	NA	NA	NA	0.0092592592592593	NA	NA	NA	NA
chr1	23368001	23369000	0.0416666666666667	NA	NA	NA	NA	NA	0.0116618075801749	NA	NA	NA	NA	NA
chr1	23379001	23380000	NA	NA	NA	NA	NA	NA	0.00223214285714286	NA	NA	NA	NA	NA
chr1	23430001	23431000	NA	NA	NA	NA	NA	0.000248015873015873	NA	NA	NA	NA	NA	NA
chr1	23448001	23449000	NA	NA	NA	NA	0.0277777777777777	NA	NA	NA	NA	NA	NA	NA
chr1	23457001	23458000	NA	NA	NA	NA	NA	NA	NA	NA	0.00137741046831956	NA	NA	NA
chr1	23473001	23474000	NA	NA	NA	NA	NA	NA	NA	NA	NA	NA	0.00520833333333333	NA
chr1	23476001	23477000	NA	NA	NA	NA	NA	NA	NA	NA	0.000102040816326531	NA	NA	NA
chr1	23548001	23549000	NA	NA	NA	NA	NA	NA	NA	NA	NA	0.5	NA	NA
chr1	23549001	23550000	NA	NA	NA	NA	NA	NA	NA	NA	0.00555555555555558	NA	NA	NA
chr1	23555001	23556000	NA	0.00148148148148148	NA	NA	NA	NA	NA	NA	NA	NA	NA	NA
chr1	23577001	23578000	NA	NA	NA	NA	NA	0.000868055555555557	NA	NA	NA	NA	NA	NA
chr1	23587001	23588000	NA	0.0078125	NA	NA	NA	NA	NA	NA	NA	NA	NA	NA
chr1	23593001	23594000	NA	NA	NA	NA	NA	NA	NA	NA	NA	NA	NA	0.00123456790123457
chr1	23617001	23618000	NA	NA	NA	NA	NA	0.00892857142857143	NA	NA	NA	NA	NA	0.000566893424036281
chr1	23620001	23621000	NA	NA	NA	NA	NA	NA	NA	NA	NA	0.015625	NA	NA
chr1	23630001	23631000	NA	NA	NA	NA	NA	NA	NA	NA	0.0078125	NA	NA	NA
chr1	23648001	23649000	NA	NA	NA	NA	NA	NA	0.000555555555555556	NA	NA	NA	NA	NA
chr1	23650001	23651000	NA	0.0833333333333333	NA	NA	NA	NA	NA	NA	NA	NA	NA	NA
chr1	23684001	23685000	NA	0.00112233445566779	NA	NA	NA	NA	NA	NA	0.000636625989054543	0.00223214285714286	NA	NA
chr1	23692001	23693000	NA	NA	NA	NA	0.0277777777777777	NA	NA	NA	NA	NA	NA	NA
chr1	23713001	23714000	NA	NA	NA	NA	NA	NA	NA	NA	NA	NA	0.0246913580246913	NA
chr1	23724001	23725000	NA	NA	NA	NA	NA	0.00048828125	NA	NA	NA	NA	NA	NA
chr1	23798001	23799000	NA	NA	NA	NA	NA	NA	NA	NA	0.00204806354359926	NA	NA	NA
chr1	23862001	23863000	NA	NA	NA	NA	NA	NA	NA	NA	NA	0.00255102040816326	NA	NA
chr1	23900001	23901000	NA	NA	NA	NA	NA	NA	0.00223214285714286	NA	NA	NA	NA	0.0357142857142857
chr1	23901001	23902000	NA	NA	NA	NA	NA	0.0833333333333333	NA	NA	NA	NA	NA	NA
chr1	23912001	23913000	NA	NA	NA	0.03125	NA	NA	NA	NA	NA	NA	NA	NA
chr1	23929001	23930000	NA	0.0416666666666667	NA	NA	0.00163265306122449	NA	NA	NA	NA	NA	NA	NA
chr1	23953001	23954000	NA	NA	NA	NA	NA	NA	NA	0.00126023944549464	NA	NA	NA	NA
chr1	23962001	23963000	NA	NA	NA	NA	NA	NA	0.0208333333333333	NA	NA	NA	NA	NA
chr1	23976001	23977000	NA	NA	NA	NA	0.03125	NA	NA	NA	NA	NA	NA	NA
chr1	23983001	23984000	NA	NA	NA	NA	NA	NA	NA	NA	NA	NA	NA	0.0133333333333333
chr1	23996001	23997000	NA	NA	NA	NA	NA	NA	NA	NA	NA	NA	NA	0.00694444444444447
chr1	24000001	24001000	NA	0.0277777777777777	NA	NA	NA	NA	NA	NA	NA	NA	0.0208333333333333	NA
chr1	24010001	24011000	NA	NA	NA	NA	NA	NA	NA	NA	NA	0.00555555555555558	NA	NA
chr1	24015001	24016000	NA	NA	NA	NA	NA	NA	NA	NA	NA	0.00333333333333333	NA	NA
chr1	24016001	24017000	NA	NA	NA	0.00694444444444447	0.00892857142857143	NA	NA	NA	NA	NA	NA	NA
chr1	24049001	24050000	NA	NA	NA	0.00052029136316337	NA	NA	NA	NA	NA	NA	NA	NA
chr1	24062001	24063000	NA	NA	NA	NA	NA	NA	NA	NA	NA	0.0029585798816568	NA	NA
chr1	24114001	24115000	NA	NA	NA	NA	NA	0.00187889273356401	NA	NA	NA	NA	NA	NA
chr1	24154001	24155000	NA	NA	NA	NA	NA	NA	NA	0.00173611111111111	NA	NA	NA	0.0019723865877712
chr1	24195001	24196000	NA	NA	NA	NA	NA	NA	NA	NA	NA	0.00390625	NA	NA
chr1	24196001	24197000	NA	NA	NA	NA	NA	NA	NA	NA	NA	0.0133333333333333	NA	NA
chr1	24245001	24246000	NA	0.000434027777777778	NA	NA	NA	NA	NA	NA	NA	NA	NA	NA
chr1	24258001	24259000	NA	NA	NA	0.000248015873015873	NA	NA	NA	NA	NA	NA	NA	NA
chr1	24275001	24276000	NA	NA	NA	NA	0.00411522633744855	NA	NA	NA	NA	NA	NA	NA
chr1	24295001	24296000	NA	0.0104166666666667	NA	0.0104166666666667	NA	NA	NA	NA	NA	NA	NA	NA
chr1	24318001	24319000	NA	NA	NA	NA	NA	NA	NA	NA	0.000216262975778547	NA	NA	NA
chr1	24332001	24333000	NA	NA	NA	NA	NA	NA	NA	NA	0.0104166666666667	0.0165289256198347	NA	NA
chr1	24357001	24358000	NA	NA	NA	NA	NA	NA	NA	NA	0.000625	NA	NA	NA
chr1	24358001	24359000	NA	NA	NA	0.00390625	NA	0.333333333333333	0.03125	NA	0.125	NA	NA	NA
chr1	24364001	24365000	NA	0.03125	NA	NA	NA	NA	NA	NA	NA	NA	NA	NA
chr1	24370001	24371000	NA	NA	NA	NA	NA	NA	NA	0.00694444444444447	NA	NA	NA	NA
chr1	24372001	24373000	NA	NA	NA	NA	0.000554016620498614	0.166666666666667	NA	NA	NA	NA	NA	NA
chr1	24401001	24402000	NA	NA	0.0029835390946502	NA	NA	NA	NA	NA	NA	NA	NA	NA
chr1	24414001	24415000	NA	NA	NA	NA	0.00520833333333333	NA	NA	NA	NA	NA	NA	NA
chr1	24458001	24459000	NA	NA	NA	NA	0.00411522633744855	NA	NA	NA	NA	NA	NA	NA
chr1	24590001	24591000	NA	NA	NA	NA	NA	0.0014792899408284	NA	NA	NA	NA	NA	NA
chr1	24594001	24595000	NA	NA	NA	NA	NA	NA	NA	NA	NA	NA	0.00111111111111111	NA
chr1	24601001	24602000	NA	NA	NA	NA	0.002	NA	NA	NA	NA	NA	NA	NA
chr1	24626001	24627000	NA	NA	NA	0.00088888888888889	0.000591715976331361	NA	NA	NA	NA	NA	NA	NA
chr1	24627001	24628000	NA	NA	NA	NA	0.00694444444444447	NA	NA	NA	NA	NA	NA	NA
chr1	24632001	24633000	NA	NA	NA	NA	NA	0.001953125	0.00255102040816327	NA	NA	NA	NA	NA
chr1	24635001	24636000	NA	NA	NA	NA	0.0102272727272727	NA	NA	NA	0.00520833333333333	NA	NA	NA
chr1	24639001	24640000	NA	NA	NA	NA	0.08	NA	NA	NA	NA	NA	NA	NA
chr1	24682001	24683000	NA	NA	NA	NA	NA	NA	NA	NA	0.000637755102040816	NA	NA	NA
chr1	24696001	24697000	NA	NA	NA	0.0104166666666667	NA	NA	NA	NA	NA	NA	NA	NA
chr1	24787001	24788000	0.00154320987654321	NA	NA	NA	NA	NA	NA	NA	NA	NA	NA	NA
chr1	24788001	24789000	NA	NA	NA	NA	NA	NA	NA	NA	0.00111111111111111	NA	NA	NA
chr1	24802001	24803000	NA	NA	NA	NA	NA	NA	NA	NA	NA	0.0078125	NA	NA
chr1	24847001	24848000	NA	NA	NA	NA	NA	NA	NA	NA	NA	0.00892857142857143	NA	NA
chr1	24855001	24856000	NA	NA	NA	NA	NA	NA	NA	NA	0.00137741046831956	NA	NA	NA
chr1	24866001	24867000	NA	NA	0.00347222222222222	NA	NA	NA	NA	NA	NA	NA	NA	NA
chr1	24907001	24908000	NA	NA	0.000637755102040816	NA	NA	NA	NA	NA	NA	NA	NA	NA
chr1	24918001	24919000	NA	NA	NA	NA	0.00408163265306123	NA	NA	NA	NA	NA	NA	NA
chr1	24938001	24939000	NA	NA	NA	NA	NA	NA	NA	0.2	NA	NA	NA	NA
chr1	24943001	24944000	NA	NA	NA	NA	NA	0.003125	NA	NA	NA	NA	NA	NA
chr1	24976001	24977000	NA	NA	NA	NA	NA	NA	NA	NA	0.000182215743440233	NA	NA	NA
chr1	24983001	24984000	NA	NA	NA	NA	NA	0.0078125	NA	NA	NA	NA	0.025	NA
chr1	24996001	24997000	NA	NA	NA	NA	NA	0.0208333333333333	NA	NA	NA	NA	NA	NA
chr1	25011001	25012000	NA	NA	NA	9.44822373393801e-05	NA	NA	NA	NA	NA	NA	NA	NA
chr1	25063001	25064000	NA	NA	NA	NA	NA	NA	NA	NA	NA	NA	0.00555555555555558	NA
chr1	25097001	25098000	NA	NA	NA	0.00138888888888889	NA	NA	NA	NA	NA	NA	0.00260416666666667	NA
chr1	25104001	25105000	NA	NA	0.00223214285714286	NA	NA	NA	NA	NA	NA	NA	NA	NA
chr1	25127001	25128000	NA	NA	NA	NA	NA	NA	NA	NA	NA	NA	NA	0.02
chr1	25145001	25146000	NA	NA	NA	0.0138888888888889	NA	NA	NA	NA	NA	NA	NA	NA
chr1	25155001	25156000	NA	NA	NA	NA	NA	0.00444444444444445	NA	NA	NA	0.00137174211248285	NA	NA
chr1	25173001	25174000	NA	0.00205761316872428	NA	0.00260416666666667	NA	NA	NA	NA	NA	NA	NA	NA
chr1	25222001	25223000	NA	NA	NA	NA	NA	0.2	NA	NA	NA	NA	NA	NA
chr1	25234001	25235000	NA	NA	NA	NA	NA	NA	NA	NA	NA	NA	NA	0.00042517006802721
chr1	25236001	25237000	NA	NA	NA	NA	NA	NA	NA	NA	NA	NA	NA	0.00291545189504374
chr1	25248001	25249000	NA	NA	NA	NA	NA	NA	NA	NA	0.0104166666666667	NA	NA	NA
chr1	25263001	25264000	NA	NA	NA	NA	NA	NA	0.0296296296296296	NA	NA	NA	NA	NA
chr1	25288001	25289000	NA	NA	NA	NA	NA	NA	NA	NA	0.000212585034013605	NA	0.00255102040816326	NA
chr1	25358001	25359000	NA	NA	NA	4.82253086419752e-05	NA	NA	NA	NA	NA	NA	NA	NA
chr1	25371001	25372000	NA	NA	NA	NA	NA	NA	0.00333333333333333	NA	NA	NA	NA	NA
chr1	25375001	25376000	0.00176366843033509	NA	NA	NA	NA	NA	NA	NA	NA	NA	NA	NA
chr1	25384001	25385000	NA	NA	NA	NA	NA	NA	NA	0.00231481481481481	NA	NA	NA	NA
chr1	25385001	25386000	0.0158730158730158	NA	NA	0.0316043526785714	NA	NA	0.00444444444444445	0.05	NA	NA	0.0102040816326531	NA
chr1	25386001	25387000	NA	NA	NA	NA	NA	NA	NA	NA	NA	NA	0.00555555555555558	NA
chr1	25387001	25388000	NA	0.00555555555555558	NA	NA	0.015625	NA	NA	NA	NA	NA	NA	NA
chr1	25396001	25397000	NA	NA	NA	NA	NA	NA	0.0138888888888889	NA	NA	NA	NA	NA
chr1	25397001	25398000	NA	NA	NA	0.0029585798816568	0.00411522633744855	NA	NA	NA	NA	NA	NA	NA
chr1	25400001	25401000	NA	NA	NA	NA	NA	NA	0.00148148148148148	NA	NA	NA	NA	NA
chr1	25431001	25432000	NA	0.0078125	NA	NA	NA	NA	NA	NA	NA	NA	NA	NA
chr1	25442001	25443000	NA	NA	NA	NA	NA	NA	0.0222222222222222	NA	NA	NA	NA	NA
chr1	25449001	25450000	NA	NA	NA	NA	NA	NA	NA	NA	NA	NA	0.00255102040816326	NA
chr1	25460001	25461000	NA	NA	NA	NA	NA	NA	NA	NA	NA	NA	NA	0.000158730158730158
chr1	25514001	25515000	NA	NA	NA	0.00680272108843539	NA	NA	NA	NA	NA	NA	NA	NA
chr1	25533001	25534000	NA	NA	NA	NA	NA	NA	NA	NA	0.000389875082182775	NA	NA	NA
chr1	25534001	25535000	NA	NA	NA	NA	NA	NA	NA	NA	NA	NA	0.00154320987654321	NA
chr1	25550001	25551000	NA	NA	0.0208333333333333	NA	NA	NA	NA	NA	NA	NA	NA	NA
chr1	25570001	25571000	NA	NA	NA	NA	NA	NA	NA	NA	NA	NA	NA	0.001
chr1	25582001	25583000	NA	NA	NA	NA	NA	NA	NA	NA	NA	NA	0.000173010380622838	NA
chr1	25596001	25597000	NA	NA	NA	NA	NA	NA	NA	NA	NA	NA	NA	0.00078125
chr1	25632001	25633000	NA	NA	0.00666666666666667	NA	NA	NA	NA	NA	NA	NA	NA	NA
chr1	25635001	25636000	NA	NA	NA	NA	NA	0.00138888888888889	NA	NA	NA	NA	0.0416666666666667	NA
chr1	25637001	25638000	NA	NA	NA	NA	0.0092592592592593	NA	NA	NA	NA	NA	NA	NA
chr1	25644001	25645000	NA	NA	NA	NA	NA	0.00347222222222222	NA	0.00111111111111111	0.00260416666666667	NA	NA	NA
chr1	25645001	25646000	NA	NA	0.000440917107583775	NA	NA	NA	NA	NA	0.005	NA	NA	NA
chr1	25679001	25680000	NA	NA	0.0014692378328742	NA	0.000826446280991735	NA	NA	NA	NA	NA	NA	NA
chr1	25686001	25687000	NA	NA	NA	NA	NA	NA	NA	NA	NA	NA	0.002	NA
chr1	25699001	25700000	NA	NA	0.000634920634920635	NA	NA	0.05	0.0010249433106576	NA	NA	NA	NA	NA
chr1	25704001	25705000	NA	NA	NA	NA	NA	NA	0.00347222222222224	NA	NA	NA	NA	NA
chr1	25738001	25739000	NA	NA	NA	NA	NA	NA	0.05	NA	NA	NA	NA	NA
chr1	25739001	25740000	NA	NA	0.00165289256198347	NA	NA	NA	NA	NA	NA	0.05	NA	NA
chr1	25754001	25755000	NA	NA	NA	NA	0.125	NA	NA	NA	NA	NA	NA	NA
chr1	25767001	25768000	NA	NA	0.0833333333333333	NA	NA	0.00347222222222222	NA	NA	NA	NA	NA	0.00102880658436214
chr1	25785001	25786000	NA	NA	NA	NA	NA	NA	NA	NA	NA	0.0625	NA	NA
chr1	25799001	25800000	NA	NA	NA	NA	0.00182043650793651	NA	NA	NA	NA	NA	NA	NA
chr1	25825001	25826000	NA	NA	NA	NA	0.03125	NA	NA	NA	NA	NA	NA	NA
chr1	25834001	25835000	0.000826446280991735	0.000463821892393321	0.000444444444444445	NA	0.000777188435683786	0.000771604938271604	NA	0.000826446280991735	NA	0.00123228419931717	0.000226757369614512	0.000743089948422358
chr1	25836001	25837000	NA	NA	NA	NA	NA	NA	NA	NA	0.00308641975308643	NA	NA	NA
chr1	25914001	25915000	NA	NA	NA	0.00892857142857143	NA	NA	NA	NA	NA	NA	NA	NA
chr1	25921001	25922000	NA	NA	NA	NA	NA	NA	NA	NA	NA	NA	NA	0.00493827160493829
chr1	25931001	25932000	NA	NA	NA	0.00555555555555558	0.00173611111111111	NA	NA	NA	0.00453703703703705	NA	NA	NA
chr1	25932001	25933000	NA	NA	NA	NA	0.0138888888888889	NA	NA	NA	0.0193415637860082	NA	NA	NA
chr1	25950001	25951000	NA	NA	NA	0.000850340136054421	NA	NA	NA	NA	NA	NA	NA	NA
chr1	25951001	25952000	NA	NA	NA	NA	0.00694444444444447	NA	NA	NA	NA	NA	NA	NA
chr1	25957001	25958000	NA	NA	NA	NA	0.00555555555555558	NA	0.003125	NA	NA	NA	NA	NA
chr1	25984001	25985000	NA	NA	NA	NA	0.00520833333333333	NA	NA	NA	NA	NA	NA	NA
chr1	25989001	25990000	NA	NA	NA	NA	0.00260416666666667	0.00462962962962965	0.00694444444444447	NA	NA	NA	NA	NA
chr1	25990001	25991000	NA	NA	NA	NA	NA	NA	NA	0.00231481481481481	NA	NA	0.00111111111111111	NA
chr1	25993001	25994000	NA	NA	NA	NA	0.008	NA	NA	NA	NA	NA	NA	NA
chr1	26005001	26006000	NA	NA	NA	NA	NA	NA	NA	NA	0.00308641975308643	NA	NA	NA
chr1	26013001	26014000	NA	NA	NA	NA	0.000576701268742791	NA	NA	NA	0.000755857898715041	NA	NA	NA
chr1	26019001	26020000	NA	NA	NA	NA	NA	NA	NA	NA	0.00444444444444446	NA	NA	NA
chr1	26030001	26031000	NA	NA	NA	NA	NA	NA	NA	NA	0.0165816326530612	NA	NA	NA
chr1	26040001	26041000	NA	0.00111111111111111	NA	NA	NA	NA	NA	NA	NA	NA	0.00275482093663912	NA
chr1	26046001	26047000	0.0020156210632401	NA	NA	NA	NA	NA	NA	NA	NA	NA	0.005	NA
chr1	26077001	26078000	NA	NA	NA	NA	NA	NA	NA	NA	0.00173611111111111	NA	NA	NA
chr1	26083001	26084000	NA	NA	NA	NA	NA	NA	NA	NA	NA	NA	NA	0.00170068027210884
chr1	26086001	26087000	NA	NA	NA	0.125	NA	NA	NA	NA	NA	NA	NA	NA
chr1	26092001	26093000	NA	NA	NA	NA	NA	NA	NA	NA	0.000651041666666667	0.00520833333333333	NA	NA
chr1	26102001	26103000	NA	NA	NA	NA	NA	0.00694444444444447	NA	NA	NA	NA	NA	NA
chr1	26117001	26118000	NA	NA	NA	NA	0.00088888888888889	NA	NA	NA	NA	NA	NA	NA
chr1	26129001	26130000	NA	NA	NA	NA	NA	NA	NA	NA	NA	NA	NA	0.0104166666666667
chr1	26140001	26141000	NA	NA	NA	NA	NA	0.00680272108843539	NA	NA	NA	NA	NA	NA
chr1	26192001	26193000	NA	NA	NA	NA	NA	NA	NA	NA	NA	NA	NA	0.00413223140495868
chr1	26217001	26218000	NA	NA	NA	NA	NA	NA	NA	NA	0.00340136054421769	NA	NA	NA
chr1	26223001	26224000	NA	0.000833333333333333	NA	NA	0.000739644970414203	NA	NA	NA	NA	NA	NA	NA
chr1	26241001	26242000	NA	0.000533333333333333	NA	NA	NA	NA	NA	NA	NA	NA	NA	NA
chr1	26261001	26262000	NA	NA	NA	NA	NA	NA	NA	NA	NA	0.0637755102040816	NA	NA
chr1	26266001	26267000	NA	NA	NA	NA	0.125	NA	NA	NA	NA	NA	NA	NA
chr1	26267001	26268000	NA	NA	NA	NA	NA	NA	0.00260416666666667	NA	NA	NA	NA	NA
chr1	26276001	26277000	NA	NA	NA	NA	NA	NA	NA	NA	0.00127551020408163	NA	0.0025	NA
chr1	26290001	26291000	NA	NA	NA	NA	NA	NA	NA	NA	NA	NA	NA	0.00111111111111111
chr1	26292001	26293000	NA	NA	NA	0.00260416666666667	NA	NA	NA	NA	NA	NA	NA	NA
chr1	26294001	26295000	NA	NA	NA	NA	NA	NA	NA	NA	0.005	NA	0.00176366843033509	0.00571428571428572
chr1	26324001	26325000	NA	6.69686393901142e-05	NA	NA	NA	NA	NA	NA	NA	3.20461464508895e-05	NA	NA
chr1	26325001	26326000	NA	NA	NA	0.000216262975778547	NA	NA	NA	NA	NA	NA	NA	NA
chr1	26332001	26333000	NA	NA	NA	NA	NA	NA	0.0025	NA	NA	NA	NA	NA
chr1	26384001	26385000	NA	NA	NA	NA	0.00680272108843539	NA	NA	NA	NA	0.0102040816326531	NA	NA
chr1	26399001	26400000	0.000295857988165681	NA	NA	NA	NA	NA	NA	NA	NA	NA	NA	NA
chr1	26401001	26402000	NA	0.00118063754427391	NA	NA	NA	NA	NA	NA	NA	NA	NA	NA
chr1	26406001	26407000	NA	NA	NA	NA	NA	NA	NA	0.0208333333333333	0.0386904761904762	0.00694444444444444	NA	NA
chr1	26419001	26420000	NA	0.000740740740740741	NA	NA	NA	NA	0.000692520775623268	NA	NA	NA	NA	NA
chr1	26426001	26427000	NA	NA	NA	NA	NA	NA	0.00396825396825398	NA	NA	NA	NA	NA
chr1	26430001	26431000	NA	NA	NA	NA	NA	0.0133333333333333	NA	NA	NA	NA	NA	0.00571428571428572
chr1	26463001	26464000	NA	0.01	NA	NA	NA	NA	NA	NA	NA	NA	NA	NA
chr1	26475001	26476000	NA	0.000918273645546373	NA	NA	NA	NA	NA	NA	NA	NA	NA	NA
chr1	26476001	26477000	NA	NA	NA	NA	NA	0.000986193293885601	NA	NA	NA	NA	NA	NA
chr1	26491001	26492000	NA	NA	NA	0.2	NA	NA	NA	NA	NA	NA	NA	NA
chr1	26524001	26525000	NA	NA	NA	NA	NA	0.00510204081632654	NA	NA	NA	NA	NA	NA
chr1	26531001	26532000	NA	0.05	NA	NA	NA	NA	0.00520833333333333	NA	NA	NA	NA	NA
chr1	26542001	26543000	0.0416666666666667	NA	NA	NA	NA	NA	NA	NA	NA	NA	NA	NA
chr1	26558001	26559000	0.000771604938271606	NA	NA	NA	NA	NA	NA	NA	NA	NA	NA	NA
chr1	26562001	26563000	NA	NA	NA	NA	NA	NA	NA	NA	7.08616780045351e-05	NA	NA	NA
chr1	26571001	26572000	NA	NA	0.000634920634920635	NA	NA	NA	NA	NA	NA	NA	NA	NA
chr1	26578001	26579000	NA	NA	NA	0.000342935528120713	NA	NA	NA	NA	NA	NA	NA	NA
chr1	26579001	26580000	NA	NA	NA	NA	NA	NA	NA	NA	NA	NA	NA	0.000308641975308642
chr1	26633001	26634000	NA	NA	NA	NA	0.001	NA	NA	NA	NA	NA	NA	NA
chr1	26646001	26647000	NA	NA	NA	NA	NA	0.0833333333333333	NA	NA	NA	NA	NA	NA
chr1	26692001	26693000	NA	NA	NA	NA	NA	NA	NA	NA	NA	0.00390625	NA	NA
chr1	26725001	26726000	NA	NA	NA	NA	NA	0.000566893424036281	NA	NA	NA	NA	NA	NA
chr1	26750001	26751000	NA	NA	NA	NA	NA	NA	NA	NA	0.0009765625	NA	NA	NA
chr1	26754001	26755000	NA	NA	0.00125	NA	NA	NA	NA	NA	NA	NA	NA	NA
chr1	26761001	26762000	NA	NA	NA	NA	NA	NA	0.00347222222222222	NA	NA	NA	0.00204081632653061	NA
chr1	26778001	26779000	NA	NA	NA	NA	0.0277777777777777	NA	NA	NA	NA	NA	NA	NA
chr1	26798001	26799000	NA	NA	NA	NA	0.005	NA	NA	NA	NA	NA	NA	NA
chr1	26804001	26805000	0.00694444444444447	NA	NA	0.00253583576287658	NA	NA	NA	0.00221106150793651	NA	NA	NA	NA
chr1	26816001	26817000	NA	NA	NA	NA	NA	NA	0.03125	NA	NA	NA	NA	NA
chr1	26819001	26820000	NA	NA	NA	NA	NA	NA	NA	NA	NA	NA	NA	0.002
chr1	26831001	26832000	NA	NA	NA	NA	NA	NA	0.0046136101499423	NA	NA	0.01	NA	NA
chr1	26900001	26901000	NA	NA	NA	NA	NA	NA	0.0138888888888889	NA	NA	NA	NA	NA
chr1	26930001	26931000	NA	NA	NA	NA	NA	0.00217421124828532	NA	NA	NA	NA	NA	NA
chr1	26943001	26944000	NA	NA	0.0078125	NA	NA	NA	0.00204081632653062	NA	NA	NA	NA	NA
chr1	26955001	26956000	NA	NA	NA	NA	NA	NA	NA	0.000347222222222223	NA	NA	NA	NA
chr1	26964001	26965000	NA	NA	NA	NA	NA	NA	NA	NA	0.00275482093663912	NA	NA	NA
chr1	26973001	26974000	NA	NA	NA	NA	NA	NA	0.0092592592592593	NA	NA	NA	NA	NA
chr1	26979001	26980000	NA	NA	NA	NA	NA	NA	NA	NA	0.00555555555555558	NA	NA	NA
chr1	26980001	26981000	NA	NA	NA	NA	NA	NA	NA	NA	NA	NA	NA	0.00115740740740741
chr1	27034001	27035000	NA	NA	NA	NA	NA	NA	NA	0.01	NA	NA	NA	NA
chr1	27035001	27036000	NA	NA	0.00510204081632654	NA	NA	NA	0.000230840258541089	NA	NA	NA	NA	NA
chr1	27079001	27080000	NA	NA	0.00255102040816326	NA	NA	NA	NA	NA	NA	NA	NA	NA
chr1	27111001	27112000	NA	NA	NA	NA	NA	NA	0.0208333333333333	NA	NA	NA	NA	NA
chr1	27123001	27124000	NA	NA	NA	NA	NA	NA	NA	0.00333333333333333	NA	NA	NA	NA
chr1	27129001	27130000	NA	NA	NA	0.015625	NA	NA	NA	NA	NA	NA	NA	NA
chr1	27133001	27134000	NA	NA	NA	NA	NA	NA	NA	NA	NA	NA	NA	0.000457247370827617
chr1	27167001	27168000	NA	0.00130208333333333	NA	NA	NA	NA	NA	NA	NA	NA	NA	NA
chr1	27177001	27178000	NA	NA	NA	NA	NA	NA	NA	NA	NA	0.0019723865877712	NA	NA
chr1	27201001	27202000	NA	NA	NA	NA	0.00333333333333333	NA	NA	NA	0.00694444444444447	NA	0.00462962962962965	NA
chr1	27206001	27207000	NA	NA	NA	NA	0.00520833333333333	NA	NA	NA	NA	NA	NA	NA
chr1	27210001	27211000	NA	NA	NA	NA	NA	NA	NA	NA	NA	NA	0.00118343195266272	NA
chr1	27218001	27219000	NA	NA	NA	NA	NA	NA	NA	NA	NA	NA	8.92857142857143e-05	NA
chr1	27233001	27234000	0.00347222222222222	NA	NA	NA	NA	NA	NA	NA	NA	NA	NA	NA
chr1	27253001	27254000	NA	NA	NA	NA	0.0029585798816568	NA	NA	NA	NA	NA	NA	NA
chr1	27296001	27297000	NA	NA	NA	0.001953125	NA	NA	NA	NA	NA	NA	NA	NA
chr1	27307001	27308000	NA	NA	NA	0.0556972789115646	NA	NA	NA	NA	NA	NA	NA	NA
chr1	27326001	27327000	NA	NA	NA	0.00148148148148148	NA	NA	NA	NA	NA	NA	NA	NA
chr1	27348001	27349000	NA	0.0277777777777777	NA	NA	NA	NA	NA	NA	NA	NA	NA	NA
chr1	27363001	27364000	NA	NA	NA	NA	NA	NA	0.03125	NA	NA	NA	NA	NA
chr1	27367001	27368000	NA	NA	0.03125	NA	NA	NA	NA	NA	0.000771604938271606	NA	NA	NA
chr1	27371001	27372000	NA	NA	NA	NA	NA	NA	0.5	NA	NA	NA	NA	NA
chr1	27416001	27417000	NA	NA	NA	NA	NA	NA	NA	NA	4e-04	NA	NA	NA
chr1	27419001	27420000	NA	NA	NA	NA	NA	NA	NA	NA	0.000637755102040816	NA	NA	NA
chr1	27423001	27424000	NA	NA	NA	NA	NA	NA	NA	0.00255102040816326	NA	NA	NA	NA
chr1	27446001	27447000	NA	NA	NA	NA	0.111111111111111	NA	NA	NA	NA	NA	NA	NA
chr1	27449001	27450000	NA	NA	NA	NA	0.0555555555555554	NA	NA	NA	NA	NA	NA	NA
chr1	27466001	27467000	NA	NA	NA	0.00115340253748558	NA	0.00111111111111111	NA	NA	NA	NA	NA	NA
chr1	27490001	27491000	NA	NA	NA	NA	NA	NA	NA	NA	NA	NA	NA	0.00016
chr1	27520001	27521000	NA	0.000342935528120714	NA	NA	0.000440917107583775	0.000384467512495194	NA	NA	NA	NA	NA	NA
chr1	27521001	27522000	NA	NA	NA	NA	0.0078125	NA	NA	NA	NA	NA	NA	NA
chr1	27529001	27530000	NA	NA	NA	NA	NA	NA	0.0118343195266272	NA	NA	NA	NA	NA
chr1	27534001	27535000	NA	NA	NA	NA	NA	NA	NA	0.0185185185185185	NA	NA	NA	NA
chr1	27547001	27548000	NA	NA	NA	NA	0.00173611111111111	NA	NA	NA	0.03125	NA	NA	NA
chr1	27549001	27550000	NA	NA	NA	NA	NA	NA	0.00130208333333333	NA	NA	NA	NA	NA
chr1	27576001	27577000	NA	NA	NA	NA	NA	NA	0.0025	NA	NA	NA	NA	NA
chr1	27602001	27603000	NA	0.00115740740740741	NA	NA	NA	NA	NA	NA	NA	NA	NA	NA
chr1	27603001	27604000	NA	NA	NA	NA	NA	0.002	NA	NA	NA	NA	NA	NA
chr1	27705001	27706000	NA	NA	NA	NA	NA	NA	NA	NA	NA	NA	0.000173010380622838	NA
chr1	27711001	27712000	NA	NA	NA	NA	0.05	NA	NA	NA	NA	NA	NA	NA
chr1	27746001	27747000	NA	NA	NA	NA	0.00694444444444447	NA	NA	NA	NA	NA	NA	NA
chr1	27756001	27757000	NA	NA	NA	NA	NA	NA	NA	NA	NA	NA	NA	0.00166666666666667
chr1	27759001	27760000	NA	NA	NA	0.00130208333333333	NA	NA	NA	NA	NA	NA	NA	NA
chr1	27797001	27798000	NA	NA	NA	NA	NA	NA	NA	NA	0.000228571428571429	NA	NA	NA
chr1	27801001	27802000	NA	NA	NA	NA	NA	NA	NA	NA	NA	NA	0.0185185185185185	NA
chr1	27828001	27829000	NA	0.00037037037037037	NA	NA	NA	NA	NA	NA	NA	NA	NA	NA
chr1	27830001	27831000	NA	NA	NA	NA	NA	NA	NA	0.0019723865877712	NA	NA	NA	NA
chr1	27832001	27833000	NA	NA	NA	NA	NA	NA	NA	NA	NA	0.00520833333333333	NA	NA
chr1	27857001	27858000	NA	NA	NA	0.00102880658436214	NA	NA	NA	NA	NA	NA	NA	NA
chr1	27861001	27862000	NA	NA	NA	NA	NA	0.000739644970414201	NA	NA	NA	NA	NA	NA
chr1	27862001	27863000	NA	NA	NA	NA	NA	NA	NA	NA	NA	0.0133333333333333	NA	NA
chr1	27909001	27910000	NA	NA	NA	NA	NA	NA	NA	NA	NA	NA	0.00223214285714286	NA
chr1	27963001	27964000	NA	NA	NA	NA	0.0208333333333333	NA	NA	NA	NA	NA	NA	NA
chr1	27978001	27979000	NA	NA	NA	NA	0.000416666666666667	NA	NA	NA	NA	NA	NA	NA
chr1	27988001	27989000	NA	NA	NA	NA	NA	NA	NA	NA	NA	NA	NA	0.00048828125
chr1	27994001	27995000	NA	NA	NA	NA	NA	NA	NA	NA	NA	NA	0.000637755102040816	NA
chr1	28008001	28009000	NA	NA	NA	NA	0.0208333333333333	NA	NA	NA	NA	NA	NA	NA
chr1	28031001	28032000	0.00347222222222222	NA	0.000566893424036281	NA	NA	NA	NA	NA	NA	NA	NA	NA
chr1	28053001	28054000	NA	NA	NA	NA	0.00170068027210884	NA	NA	NA	NA	NA	NA	NA
chr1	28056001	28057000	NA	NA	NA	NA	NA	NA	NA	NA	0.00111111111111111	NA	NA	0.00166666666666667
chr1	28062001	28063000	NA	NA	NA	NA	NA	NA	NA	NA	0.00222222222222222	NA	NA	NA
chr1	28114001	28115000	NA	NA	NA	NA	NA	NA	NA	NA	0.00816964285714286	NA	NA	NA
chr1	28130001	28131000	NA	NA	NA	NA	0.00347766024945988	NA	NA	NA	NA	NA	NA	NA
chr1	28145001	28146000	NA	NA	NA	0.0272108843537415	NA	NA	NA	NA	NA	NA	NA	NA
chr1	28146001	28147000	NA	NA	NA	NA	NA	NA	NA	0.0222222222222222	NA	NA	NA	NA
chr1	28155001	28156000	NA	NA	NA	NA	NA	NA	NA	0.05	0.05	NA	NA	NA
chr1	28156001	28157000	NA	NA	NA	NA	0.0416666666666667	NA	NA	NA	NA	NA	NA	NA
chr1	28158001	28159000	NA	NA	NA	NA	NA	NA	NA	0.000558035714285714	0.000868055555555555	NA	NA	NA
chr1	28167001	28168000	NA	NA	NA	NA	NA	NA	NA	NA	NA	NA	NA	0.0123456790123457
chr1	28173001	28174000	NA	NA	NA	NA	NA	NA	NA	NA	NA	0.125	NA	NA
chr1	28186001	28187000	NA	0.00205761316872428	NA	NA	NA	NA	NA	NA	NA	NA	NA	NA
chr1	28218001	28219000	NA	NA	NA	NA	0.0138888888888889	NA	NA	NA	NA	NA	0.005	NA
chr1	28252001	28253000	NA	0.000437150728059819	0.000185185185185185	5e-04	NA	NA	NA	NA	0.000137174211248285	NA	NA	NA
chr1	28262001	28263000	NA	NA	0.00617283950617283	NA	NA	NA	NA	NA	NA	NA	NA	NA
chr1	28274001	28275000	NA	NA	NA	NA	NA	0.005	NA	0.000255102040816326	NA	NA	NA	NA
chr1	28305001	28306000	NA	NA	NA	NA	0.00313271604938273	NA	NA	NA	8.87784090909091e-05	2e-04	NA	NA
chr1	28315001	28316000	NA	NA	NA	NA	NA	NA	NA	NA	NA	NA	NA	0.000868055555555555
chr1	28335001	28336000	NA	NA	NA	NA	NA	NA	NA	NA	0.00231481481481481	NA	NA	NA
chr1	28367001	28368000	NA	NA	NA	0.00078125	0.000617283950617285	NA	NA	NA	NA	NA	NA	NA
chr1	28396001	28397000	NA	NA	NA	NA	NA	NA	0.00555555555555558	NA	0.00666666666666667	0.0092592592592593	NA	NA
chr1	28402001	28403000	NA	NA	0.0104166666666667	NA	NA	NA	NA	NA	NA	NA	NA	NA
chr1	28403001	28404000	NA	NA	NA	NA	NA	NA	NA	0.00148148148148148	NA	NA	NA	NA
chr1	28405001	28406000	NA	NA	NA	NA	NA	NA	NA	NA	NA	NA	NA	0.00571428571428572
chr1	28413001	28414000	NA	NA	NA	NA	NA	NA	NA	0.00396825396825398	NA	NA	NA	NA
chr1	28429001	28430000	NA	NA	NA	NA	0.00520833333333333	NA	NA	NA	NA	NA	NA	NA
chr1	28430001	28431000	NA	0.00118343195266272	NA	NA	NA	NA	NA	NA	NA	NA	NA	NA
chr1	28431001	28432000	NA	NA	NA	NA	0.002	NA	NA	NA	NA	NA	NA	NA
chr1	28433001	28434000	NA	NA	NA	NA	NA	0.002	NA	NA	NA	NA	NA	NA
chr1	28439001	28440000	NA	NA	NA	NA	NA	0.01	NA	NA	NA	NA	NA	NA
chr1	28446001	28447000	NA	NA	NA	NA	NA	NA	NA	NA	NA	NA	NA	0.00165289256198347
chr1	28471001	28472000	NA	NA	NA	NA	NA	0.00173611111111111	NA	NA	NA	NA	NA	NA
chr1	28473001	28474000	NA	NA	NA	0.00111111111111111	NA	NA	NA	NA	NA	NA	NA	0.00127362055933484
chr1	28474001	28475000	NA	NA	NA	NA	NA	NA	NA	NA	NA	0.0277777777777777	NA	NA
chr1	28492001	28493000	NA	0.00275482093663912	NA	NA	NA	NA	NA	NA	NA	NA	NA	0.005
chr1	28499001	28500000	NA	NA	NA	NA	NA	NA	0.00130208333333333	NA	NA	NA	0.00694444444444447	NA
chr1	28510001	28511000	NA	NA	NA	NA	NA	0.00405092592592593	NA	NA	NA	NA	NA	NA
chr1	28511001	28512000	NA	NA	NA	NA	NA	NA	NA	NA	NA	NA	NA	0.00411522633744855
chr1	28547001	28548000	NA	NA	NA	NA	NA	0.000850340136054421	NA	NA	NA	NA	NA	NA
chr1	28562001	28563000	NA	NA	NA	NA	NA	NA	NA	NA	0.00617283950617283	NA	NA	NA
chr1	28569001	28570000	NA	NA	NA	NA	NA	NA	NA	NA	0.000230840258541089	NA	NA	NA
chr1	28593001	28594000	NA	NA	0.001953125	NA	NA	NA	0.00164930555555555	NA	NA	NA	NA	NA
chr1	28594001	28595000	NA	NA	NA	0.0208333333333333	NA	NA	NA	NA	NA	NA	NA	NA
chr1	28613001	28614000	NA	NA	NA	NA	NA	NA	NA	NA	NA	NA	0.00176366843033509	NA
chr1	28649001	28650000	NA	NA	NA	NA	NA	NA	0.0625	NA	NA	NA	NA	NA
chr1	28650001	28651000	NA	NA	NA	NA	NA	NA	NA	0.00166666666666667	NA	NA	NA	NA
chr1	28660001	28661000	NA	NA	NA	NA	NA	NA	0.000771604938271606	0.00452674897119343	NA	NA	NA	NA
chr1	28757001	28758000	NA	NA	NA	NA	NA	NA	NA	NA	NA	NA	NA	0.00390625
chr1	28771001	28772000	NA	0.00333333333333333	NA	NA	NA	NA	NA	NA	NA	NA	NA	NA
chr1	28787001	28788000	NA	NA	NA	NA	NA	NA	0.00127551020408163	NA	NA	NA	NA	NA
chr1	28905001	28906000	NA	NA	0.0100260416666667	NA	NA	0.00125	NA	NA	NA	NA	NA	NA
chr1	28944001	28945000	NA	NA	NA	NA	NA	0.0078125	NA	NA	NA	NA	NA	NA
chr1	28991001	28992000	NA	NA	NA	NA	0.00138888888888889	NA	NA	NA	NA	NA	NA	NA
chr1	28996001	28997000	NA	NA	NA	NA	0.125	NA	NA	NA	NA	NA	NA	NA
chr1	29003001	29004000	NA	NA	0.00039635354736425	NA	NA	NA	NA	0.00374485596707818	0.000868055555555557	NA	NA	NA
chr1	29034001	29035000	NA	NA	NA	NA	NA	NA	NA	0.00088888888888889	NA	NA	NA	NA
chr1	29045001	29046000	NA	NA	NA	NA	NA	NA	NA	NA	0.0277777777777778	NA	NA	NA
chr1	29051001	29052000	NA	NA	NA	0.000685871056241425	NA	0.000833333333333333	NA	NA	NA	NA	NA	NA
chr1	29065001	29066000	0.000594530321046375	NA	NA	NA	NA	NA	NA	NA	NA	NA	0.00170068027210884	NA
chr1	29079001	29080000	0.00347222222222222	NA	NA	NA	NA	NA	NA	NA	NA	NA	NA	NA
chr1	29139001	29140000	NA	NA	NA	0.00017343045438779	NA	0.000459136822773186	NA	NA	NA	NA	NA	NA
chr1	29155001	29156000	NA	NA	NA	NA	NA	NA	NA	NA	0.000493096646942802	NA	NA	NA
chr1	29160001	29161000	NA	NA	NA	NA	NA	NA	NA	NA	NA	0.000159438775510204	NA	NA
chr1	29164001	29165000	NA	0.00206611570247934	NA	NA	NA	NA	0.00170068027210884	NA	NA	NA	NA	NA
chr1	29177001	29178000	NA	NA	NA	NA	NA	0.00260416666666667	NA	NA	NA	NA	NA	NA
chr1	29184001	29185000	NA	NA	NA	NA	NA	NA	NA	NA	0.000306091215182124	NA	NA	NA
chr1	29191001	29192000	NA	NA	NA	NA	NA	NA	NA	NA	NA	NA	NA	0.0078125
chr1	29193001	29194000	0.00408163265306123	NA	NA	NA	NA	0.00291545189504374	NA	NA	NA	NA	NA	NA
chr1	29207001	29208000	NA	NA	NA	NA	0.0092592592592593	NA	NA	NA	NA	NA	NA	NA
chr1	29271001	29272000	NA	0.00694444444444447	NA	NA	NA	NA	NA	NA	NA	NA	NA	NA
chr1	29288001	29289000	NA	NA	NA	NA	NA	NA	NA	NA	NA	NA	0.00137741046831956	NA
chr1	29289001	29290000	NA	NA	0.037037037037037	NA	NA	NA	NA	NA	NA	NA	NA	NA
chr1	29302001	29303000	NA	NA	NA	NA	NA	NA	NA	NA	NA	NA	0.00888888888888884	NA
chr1	29308001	29309000	0.037037037037037	NA	NA	NA	NA	NA	NA	NA	NA	NA	NA	NA
chr1	29320001	29321000	NA	0.000118976799524093	NA	NA	NA	NA	NA	NA	NA	NA	NA	NA
chr1	29337001	29338000	NA	NA	NA	NA	NA	NA	NA	NA	0.0138888888888889	NA	NA	NA
chr1	29357001	29358000	NA	NA	NA	NA	NA	NA	NA	NA	0.000135208220659816	NA	NA	NA
chr1	29362001	29363000	0.000555555555555554	NA	NA	0.000222222222222222	NA	NA	NA	NA	NA	NA	0.000148654675189534	NA
chr1	29376001	29377000	NA	NA	NA	NA	NA	NA	NA	NA	NA	NA	0.00223214285714286	NA
chr1	29413001	29414000	NA	NA	NA	0.02	NA	NA	NA	NA	NA	NA	NA	NA
chr1	29428001	29429000	NA	NA	NA	NA	NA	NA	NA	0.001953125	NA	NA	NA	NA
chr1	29490001	29491000	NA	NA	NA	NA	NA	NA	0.00171491969568893	NA	NA	NA	NA	NA
chr1	29507001	29508000	NA	NA	NA	NA	NA	NA	NA	0.03125	NA	NA	NA	NA
chr1	29515001	29516000	NA	NA	NA	0.000923361034164357	NA	NA	NA	NA	NA	NA	NA	NA
chr1	29517001	29518000	NA	NA	NA	NA	NA	0.000555555555555556	NA	NA	NA	NA	NA	NA
chr1	29536001	29537000	NA	NA	NA	NA	0.000377928949357521	NA	NA	NA	NA	NA	NA	NA
chr1	29575001	29576000	NA	0.00291545189504374	NA	NA	NA	NA	NA	NA	NA	NA	NA	NA
chr1	29607001	29608000	NA	NA	NA	0.00555555555555558	NA	NA	NA	0.00340136054421769	NA	NA	NA	NA
chr1	29656001	29657000	NA	NA	NA	NA	NA	NA	NA	NA	NA	NA	NA	0.00520833333333335
chr1	29665001	29666000	NA	NA	NA	NA	NA	NA	NA	0.00408163265306123	NA	NA	NA	NA
chr1	29676001	29677000	NA	NA	NA	NA	NA	0.000325520833333333	NA	NA	NA	NA	NA	NA
chr1	29686001	29687000	NA	NA	NA	NA	NA	NA	NA	NA	NA	NA	0.0014792899408284	NA
chr1	29726001	29727000	0.01875	0.0148809523809524	NA	0.0386904761904762	NA	0.00892857142857143	0.00694444444444444	NA	0.0145833333333333	0.0166666666666667	NA	NA
chr1	29728001	29729000	NA	NA	NA	0.0104166666666667	NA	NA	NA	NA	NA	0.0228571428571429	NA	NA
chr1	29729001	29730000	NA	NA	NA	NA	NA	NA	NA	NA	0.0227272727272727	NA	NA	NA
chr1	29730001	29731000	0.0666666666666667	0.03125	0.0123456790123457	0.0123456790123457	0.019753086419753	NA	NA	NA	NA	0.00625	NA	NA
chr1	29736001	29737000	NA	NA	NA	NA	NA	NA	NA	NA	0.00223214285714286	NA	NA	NA
chr1	29756001	29757000	NA	NA	NA	NA	NA	NA	NA	NA	NA	0.0104166666666667	NA	NA
chr1	29764001	29765000	NA	NA	NA	NA	0.00125	NA	NA	0.000868055555555555	NA	NA	NA	NA
chr1	29778001	29779000	NA	NA	NA	0.000833333333333333	NA	NA	NA	NA	NA	NA	NA	NA
chr1	29796001	29797000	NA	NA	NA	NA	NA	NA	NA	NA	NA	0.00222222222222222	NA	NA
chr1	29809001	29810000	NA	NA	NA	NA	NA	NA	0.125	NA	NA	NA	NA	NA
chr1	29826001	29827000	NA	NA	NA	NA	NA	NA	0.5	NA	NA	NA	NA	NA
chr1	29836001	29837000	NA	NA	NA	NA	NA	NA	0.005	NA	NA	NA	NA	NA
chr1	29850001	29851000	NA	NA	NA	NA	0.00037037037037037	NA	NA	NA	NA	NA	NA	NA
chr1	29859001	29860000	NA	NA	NA	NA	NA	0.05	NA	NA	NA	0.125	NA	NA
chr1	30051001	30052000	NA	NA	NA	NA	NA	0.00166666666666667	NA	NA	NA	NA	NA	NA
chr1	30083001	30084000	NA	NA	NA	NA	NA	NA	NA	NA	NA	NA	NA	0.00291545189504374
chr1	30094001	30095000	NA	NA	NA	0.0277777777777777	NA	NA	NA	0.00275482093663912	NA	NA	NA	NA
chr1	30105001	30106000	NA	NA	NA	NA	NA	0.003125	NA	NA	NA	NA	NA	NA
chr1	30127001	30128000	NA	NA	NA	NA	NA	0.00411522633744855	NA	NA	NA	NA	NA	NA
chr1	30129001	30130000	NA	NA	0.00396825396825398	NA	NA	NA	NA	NA	NA	NA	NA	NA
chr1	30187001	30188000	NA	0.00694444444444444	NA	NA	NA	NA	NA	0.008	NA	NA	NA	NA
chr1	30189001	30190000	NA	NA	NA	NA	NA	NA	NA	NA	NA	0.0625	NA	NA
chr1	30190001	30191000	NA	NA	NA	NA	NA	NA	NA	NA	NA	0.0222222222222222	NA	NA
chr1	30191001	30192000	NA	NA	NA	NA	NA	NA	NA	NA	NA	0.0625	NA	NA
chr1	30214001	30215000	NA	0.0222222222222222	NA	NA	NA	0.000514403292181071	NA	NA	NA	NA	NA	NA
chr1	30225001	30226000	NA	NA	NA	NA	NA	NA	0.00571428571428572	NA	NA	NA	NA	NA
chr1	30251001	30252000	NA	NA	NA	NA	NA	NA	NA	0.00555555555555558	NA	NA	0.0222222222222222	NA
chr1	30322001	30323000	NA	NA	NA	NA	NA	NA	0.002	NA	NA	NA	NA	NA
chr1	30394001	30395000	NA	NA	NA	NA	NA	NA	0.125	NA	NA	NA	NA	NA
chr1	30401001	30402000	NA	NA	NA	NA	NA	0.00223214285714286	NA	NA	NA	NA	NA	NA
chr1	30427001	30428000	NA	NA	NA	NA	NA	NA	NA	NA	NA	NA	0.00111111111111111	NA
chr1	30443001	30444000	NA	NA	NA	NA	NA	NA	NA	NA	NA	NA	0.00118343195266272	NA
chr1	30450001	30451000	NA	NA	NA	NA	NA	NA	NA	0.00333333333333333	NA	NA	NA	NA
chr1	30454001	30455000	NA	0.000739644970414201	NA	NA	NA	NA	0.00625	NA	NA	NA	NA	NA
chr1	30462001	30463000	NA	NA	NA	NA	0.015625	NA	NA	NA	NA	NA	NA	NA
chr1	30468001	30469000	NA	NA	NA	NA	NA	NA	NA	NA	NA	0.00892857142857143	NA	NA
chr1	30469001	30470000	NA	NA	NA	0.0625	0.0277777777777777	NA	NA	NA	NA	NA	NA	NA
chr1	30477001	30478000	NA	NA	NA	NA	0.000404040404040404	0.000771604938271604	NA	NA	0.00130208333333333	NA	NA	NA
chr1	30491001	30492000	NA	0.00810185185185186	NA	NA	0.00555555555555558	NA	NA	NA	NA	NA	NA	NA
chr1	30502001	30503000	NA	0.00462962962962965	NA	NA	NA	NA	NA	NA	NA	NA	NA	NA
chr1	30547001	30548000	NA	NA	0.001953125	NA	NA	NA	NA	NA	NA	NA	0.001953125	NA
chr1	30565001	30566000	NA	NA	NA	NA	0.00118343195266272	NA	NA	NA	NA	NA	NA	NA
chr1	30572001	30573000	NA	NA	NA	NA	NA	0.00039572615749901	NA	NA	NA	NA	NA	NA
chr1	30628001	30629000	NA	NA	NA	NA	NA	NA	NA	0.0158730158730158	NA	NA	NA	NA
chr1	30629001	30630000	NA	NA	NA	NA	0.0625	NA	NA	NA	NA	NA	NA	NA
chr1	30645001	30646000	NA	NA	NA	NA	NA	NA	NA	NA	NA	0.0833333333333333	NA	NA
chr1	30647001	30648000	NA	NA	NA	NA	NA	0.166666666666667	NA	NA	NA	NA	0.000692520775623268	NA
chr1	30648001	30649000	NA	NA	0.000493096646942802	NA	NA	NA	NA	NA	NA	NA	NA	NA
chr1	30653001	30654000	NA	NA	NA	NA	NA	NA	0.0833333333333333	NA	NA	NA	NA	NA
chr1	30676001	30677000	NA	NA	NA	NA	0.00246913580246913	NA	NA	NA	NA	NA	0.00694444444444444	NA
chr1	30685001	30686000	NA	NA	NA	NA	0.000865051903114187	NA	NA	NA	NA	NA	NA	NA
chr1	30694001	30695000	NA	NA	NA	NA	NA	NA	NA	NA	NA	NA	NA	0.00048828125
chr1	30732001	30733000	NA	NA	NA	NA	NA	0.00347222222222222	NA	NA	NA	NA	NA	NA
chr1	30772001	30773000	NA	NA	NA	NA	NA	0.25	NA	NA	NA	NA	NA	NA
chr1	30819001	30820000	0.00462962962962965	NA	0.00223214285714286	0.00574991901522516	NA	NA	0.000158730158730158	NA	0.000347222222222223	NA	0.000740740740740741	0.00347222222222224
chr1	30840001	30841000	NA	NA	NA	NA	NA	NA	NA	NA	NA	NA	NA	0.000444444444444445
chr1	30851001	30852000	NA	NA	NA	NA	NA	0.00138504155124654	NA	NA	NA	NA	NA	NA
chr1	30872001	30873000	NA	0.0112890625	NA	NA	NA	NA	0.00127551020408163	NA	NA	0.00184156502837821	NA	NA
chr1	30913001	30914000	NA	NA	NA	NA	NA	NA	NA	NA	NA	0.0125	NA	NA
chr1	30923001	30924000	NA	NA	NA	NA	NA	NA	NA	NA	NA	NA	0.00142857142857143	NA
chr1	30924001	30925000	NA	NA	NA	NA	NA	NA	NA	NA	NA	NA	NA	0.000945179584120982
chr1	30929001	30930000	NA	NA	0.0133333333333333	NA	NA	NA	0.00694444444444444	NA	NA	NA	NA	0.000657462195923734
chr1	30943001	30944000	NA	NA	NA	NA	NA	NA	NA	NA	0.00295959357277883	0.0222222222222222	NA	NA
chr1	30960001	30961000	NA	NA	NA	NA	0.00680272108843539	NA	NA	NA	NA	NA	NA	NA
chr1	30971001	30972000	NA	NA	NA	NA	NA	NA	0.00340136054421769	NA	NA	NA	NA	NA
chr1	30983001	30984000	NA	NA	NA	NA	0.003125	NA	NA	NA	NA	NA	NA	NA
chr1	30987001	30988000	NA	NA	NA	0.00510204081632654	NA	NA	NA	NA	NA	NA	NA	NA
chr1	31014001	31015000	NA	NA	NA	0.0019723865877712	NA	NA	NA	NA	NA	NA	NA	NA
chr1	31015001	31016000	NA	NA	NA	0.0165079365079365	0.000440917107583775	NA	NA	NA	0.0123456790123457	NA	NA	NA
chr1	31017001	31018000	NA	NA	NA	NA	NA	NA	NA	NA	NA	NA	0.00138888888888889	NA
chr1	31026001	31027000	NA	NA	NA	NA	0.03125	NA	0.00204081632653062	0.00408163265306123	NA	NA	NA	NA
chr1	31028001	31029000	NA	NA	NA	NA	0.037037037037037	NA	0.00694444444444447	0.01	NA	NA	NA	NA
chr1	31038001	31039000	NA	NA	0.00275482093663912	NA	NA	NA	0.00666666666666667	0.00308641975308641	NA	NA	NA	NA
chr1	31049001	31050000	NA	NA	NA	NA	NA	NA	0.0025	NA	NA	NA	NA	NA
chr1	31055001	31056000	NA	NA	NA	NA	NA	NA	NA	NA	0.00173611111111111	NA	NA	NA
chr1	31056001	31057000	NA	NA	NA	NA	NA	NA	0.0185185185185185	NA	NA	0.00694444444444444	NA	NA
chr1	31059001	31060000	NA	NA	NA	NA	NA	NA	NA	NA	NA	0.046875	NA	NA
chr1	31080001	31081000	NA	NA	NA	NA	NA	NA	NA	NA	0.000694444444444444	NA	NA	NA
chr1	31090001	31091000	NA	NA	NA	NA	NA	NA	NA	NA	NA	0.000493096646942802	NA	NA
chr1	31093001	31094000	0.00102880658436214	0.00275482093663912	NA	NA	0.00165289256198347	0.00177514792899408	0.00617283950617286	NA	NA	0.00408163265306123	NA	NA
chr1	31115001	31116000	0.000457247370827617	NA	NA	NA	NA	NA	NA	NA	NA	NA	NA	NA
chr1	31127001	31128000	NA	NA	NA	0.000617283950617285	NA	NA	NA	NA	NA	NA	NA	NA
chr1	31150001	31151000	NA	0.00979662698412699	NA	0.00705357142857143	0.0037202380952381	NA	NA	NA	NA	NA	NA	NA
chr1	31152001	31153000	NA	NA	NA	NA	0.125	NA	NA	NA	NA	NA	NA	NA
chr1	31161001	31162000	NA	NA	NA	NA	NA	5e-04	0.000434027777777778	0.000833333333333333	NA	NA	NA	NA
chr1	31185001	31186000	NA	0.00347222222222222	NA	NA	NA	NA	NA	NA	NA	NA	NA	NA
chr1	31233001	31234000	NA	NA	NA	NA	NA	0.000637755102040816	NA	NA	NA	NA	NA	NA
chr1	31254001	31255000	0.00308641975308641	NA	NA	NA	NA	0.00275482093663912	0.00408163265306123	NA	NA	NA	NA	NA
chr1	31295001	31296000	NA	NA	NA	NA	NA	NA	NA	NA	NA	NA	0.00413223140495868	NA
chr1	31303001	31304000	NA	NA	NA	NA	NA	NA	NA	NA	0.0416666666666667	NA	NA	NA
chr1	31304001	31305000	NA	NA	NA	NA	NA	NA	NA	NA	0.00944822373393801	NA	NA	NA
chr1	31311001	31312000	NA	NA	NA	NA	NA	NA	NA	NA	NA	0.00246913580246913	NA	NA
chr1	31329001	31330000	NA	NA	NA	NA	NA	0.000230840258541089	NA	NA	NA	NA	NA	NA
chr1	31353001	31354000	NA	0.000576701268742791	NA	NA	0.00173611111111111	NA	NA	NA	NA	NA	NA	NA
chr1	31386001	31387000	0.0014792899408284	NA	NA	NA	NA	NA	NA	NA	NA	NA	NA	NA
chr1	31405001	31406000	NA	NA	NA	0.00078125	NA	NA	0.00694444444444447	NA	NA	NA	NA	NA
chr1	31416001	31417000	NA	NA	NA	NA	NA	0.142857142857143	NA	0.00340136054421769	NA	0.00680272108843539	NA	0.00510204081632654
chr1	31424001	31425000	NA	NA	NA	NA	NA	0.015625	NA	NA	NA	NA	NA	NA
chr1	31429001	31430000	NA	NA	NA	NA	NA	NA	NA	NA	NA	0.000184911242603551	NA	NA
chr1	31442001	31443000	NA	NA	NA	NA	0.00115340253748558	NA	NA	NA	NA	NA	NA	NA
chr1	31452001	31453000	NA	0.000566893424036281	NA	NA	0.0014792899408284	NA	NA	NA	NA	NA	NA	NA
chr1	31488001	31489000	NA	NA	NA	NA	NA	NA	NA	NA	NA	NA	0.125	0.00632052951388891
chr1	31556001	31557000	NA	NA	NA	NA	NA	NA	NA	NA	0.0078125	NA	NA	NA
chr1	31575001	31576000	NA	NA	NA	NA	NA	NA	NA	NA	0.02	NA	NA	NA
chr1	31611001	31612000	NA	NA	NA	NA	NA	NA	NA	NA	NA	0.03125	NA	NA
chr1	31632001	31633000	NA	NA	NA	NA	NA	NA	NA	NA	NA	NA	NA	0.25
chr1	31634001	31635000	NA	NA	NA	0.0163265306122449	NA	NA	NA	NA	NA	NA	NA	NA
chr1	31667001	31668000	0.0102040816326531	NA	NA	NA	NA	NA	NA	NA	NA	NA	NA	NA
chr1	31670001	31671000	NA	NA	NA	NA	NA	NA	NA	NA	NA	NA	0.00138888888888889	NA
chr1	31672001	31673000	NA	NA	NA	NA	NA	NA	NA	0.00173010380622837	0.00333333333333333	NA	NA	NA
chr1	31677001	31678000	NA	NA	NA	0.00408163265306123	NA	NA	NA	NA	NA	NA	NA	NA
chr1	31693001	31694000	NA	NA	NA	NA	NA	NA	NA	NA	NA	NA	NA	0.0208333333333333
chr1	31707001	31708000	NA	NA	NA	NA	0.000692520775623268	NA	NA	NA	NA	NA	NA	NA
chr1	31713001	31714000	0.0125	NA	NA	NA	NA	NA	NA	NA	NA	NA	NA	NA
chr1	31721001	31722000	NA	NA	NA	NA	NA	0.00127551020408163	NA	NA	NA	NA	NA	NA
chr1	31738001	31739000	NA	NA	NA	0.00255102040816326	NA	0.00239620519340799	NA	NA	NA	0.00333333333333333	NA	NA
chr1	31739001	31740000	NA	NA	NA	NA	NA	NA	NA	NA	NA	NA	0.0104166666666667	NA
chr1	31757001	31758000	NA	NA	NA	0.00347222222222224	NA	NA	NA	NA	NA	NA	NA	NA
chr1	31765001	31766000	NA	NA	0.000216262975778547	NA	NA	NA	0.000578703703703705	NA	NA	NA	NA	NA
chr1	31772001	31773000	NA	NA	NA	NA	0.00625	NA	0.00347222222222224	NA	NA	NA	NA	NA
chr1	31775001	31776000	NA	NA	NA	NA	NA	NA	NA	NA	NA	NA	0.00048828125	NA
chr1	31789001	31790000	NA	NA	NA	NA	NA	NA	NA	NA	NA	NA	0.0416666666666667	NA
chr1	31819001	31820000	NA	NA	NA	NA	NA	0.000868055555555555	NA	NA	NA	NA	NA	NA
chr1	31821001	31822000	NA	NA	NA	NA	NA	0.01	NA	NA	NA	NA	NA	NA
chr1	31824001	31825000	0.125	NA	NA	NA	NA	NA	NA	NA	NA	NA	NA	NA
chr1	31831001	31832000	NA	0.0277777777777778	NA	0.00892857142857143	NA	NA	NA	NA	NA	NA	NA	NA
chr1	31832001	31833000	NA	NA	NA	NA	NA	NA	NA	NA	NA	NA	NA	0.00111111111111111
chr1	31833001	31834000	NA	NA	NA	NA	NA	NA	NA	NA	NA	0.015625	NA	NA
chr1	31851001	31852000	NA	NA	NA	NA	NA	NA	NA	NA	NA	0.00892857142857143	NA	NA
chr1	31859001	31860000	NA	0.00205761316872428	NA	NA	0.00118063754427391	0.00165289256198347	0.00205761316872428	NA	NA	NA	NA	NA
chr1	31902001	31903000	NA	NA	NA	NA	NA	NA	0.00555555555555558	NA	NA	0.03125	NA	NA
chr1	31941001	31942000	NA	NA	NA	NA	0.0138888888888889	NA	NA	NA	NA	NA	NA	NA
chr1	31942001	31943000	NA	NA	NA	NA	NA	NA	NA	NA	0.0277777777777778	NA	NA	NA
chr1	31965001	31966000	NA	NA	NA	NA	0.0833333333333333	NA	NA	0.0208333333333333	NA	NA	NA	NA
chr1	31968001	31969000	NA	NA	NA	0.0092592592592593	NA	NA	NA	NA	NA	NA	0.00892857142857143	NA
chr1	31969001	31970000	NA	NA	NA	NA	NA	NA	0.03125	NA	NA	NA	NA	NA
chr1	31970001	31971000	NA	NA	NA	NA	0.000637755102040816	NA	NA	NA	NA	NA	NA	NA
chr1	32021001	32022000	NA	NA	NA	NA	NA	NA	NA	NA	NA	NA	0.005	NA
chr1	32023001	32024000	0.000228571428571429	NA	NA	0.000672827572688546	0.000823045267489713	NA	NA	NA	0.000498864662196969	0.000228623685413808	0.00125347222222222	NA
chr1	32068001	32069000	NA	NA	NA	0.00173611111111111	NA	NA	0.00223214285714286	NA	NA	NA	NA	NA
chr1	32073001	32074000	NA	NA	NA	0.00277777777777779	NA	NA	NA	NA	NA	NA	NA	NA
chr1	32075001	32076000	NA	NA	NA	NA	NA	0.015625	NA	NA	NA	NA	NA	NA
chr1	32100001	32101000	NA	NA	NA	0.03125	NA	NA	NA	NA	NA	NA	NA	NA
chr1	32136001	32137000	NA	NA	NA	NA	NA	0.00102880658436214	NA	0.000728862973760932	NA	NA	NA	NA
chr1	32141001	32142000	NA	NA	NA	0.000459136822773186	NA	NA	NA	NA	NA	NA	NA	NA
chr1	32143001	32144000	NA	NA	NA	NA	0.00308641975308643	NA	NA	NA	NA	0.00666666666666667	NA	NA
chr1	32144001	32145000	NA	NA	0.00185185185185185	NA	NA	NA	NA	NA	NA	NA	0.000868055555555555	NA
chr1	32153001	32154000	NA	0.000537923614846691	NA	NA	NA	NA	NA	NA	NA	NA	NA	NA
chr1	32154001	32155000	NA	NA	NA	NA	NA	NA	NA	NA	NA	NA	NA	0.2
chr1	32223001	32224000	NA	0.00111111111111111	NA	NA	NA	NA	NA	NA	NA	NA	NA	NA
chr1	32251001	32252000	NA	NA	NA	0.00275482093663912	NA	NA	NA	NA	NA	NA	NA	NA
chr1	32302001	32303000	NA	NA	NA	NA	0.00510204081632654	NA	NA	NA	NA	NA	NA	NA
chr1	32307001	32308000	NA	NA	NA	NA	NA	NA	NA	NA	NA	NA	NA	0.00039635354736425
chr1	32350001	32351000	0.00694444444444447	NA	NA	NA	NA	NA	NA	NA	NA	NA	NA	NA
chr1	32354001	32355000	NA	NA	NA	NA	NA	NA	NA	NA	NA	NA	0.0185185185185185	NA
chr1	32397001	32398000	NA	NA	NA	NA	NA	NA	0.0416666666666667	NA	NA	NA	NA	NA
chr1	32398001	32399000	NA	NA	NA	NA	NA	0.00390625	NA	NA	NA	NA	NA	NA
chr1	32399001	32400000	NA	NA	NA	NA	0.00151466836734694	NA	NA	NA	NA	NA	NA	NA
chr1	32401001	32402000	NA	NA	NA	1.25837518595986e-05	NA	NA	NA	NA	0.000457247370827617	0.00206611570247934	NA	NA
chr1	32416001	32417000	NA	NA	NA	NA	NA	NA	NA	NA	0.00231481481481481	NA	NA	NA
chr1	32421001	32422000	NA	NA	NA	NA	NA	NA	0.000434027777777778	NA	NA	NA	NA	NA
chr1	32434001	32435000	NA	NA	NA	NA	NA	NA	NA	NA	NA	NA	NA	0.00520833333333335
chr1	32448001	32449000	NA	NA	NA	NA	NA	NA	NA	NA	0.00223214285714286	NA	NA	NA
chr1	32451001	32452000	NA	NA	NA	NA	NA	0.002734375	NA	NA	NA	NA	NA	NA
chr1	32465001	32466000	NA	NA	NA	NA	NA	NA	NA	NA	0.05	NA	NA	NA
chr1	32471001	32472000	0.0208333333333333	NA	NA	NA	NA	NA	NA	NA	NA	NA	0.03125	NA
chr1	32489001	32490000	0.000992063492063491	NA	NA	NA	NA	NA	NA	NA	NA	NA	NA	NA
chr1	32518001	32519000	NA	NA	NA	NA	NA	NA	NA	NA	0.000533333333333333	NA	NA	NA
chr1	32527001	32528000	NA	NA	0.0703125	NA	NA	NA	NA	NA	NA	NA	NA	NA
chr1	32618001	32619000	NA	NA	NA	NA	NA	NA	NA	NA	NA	NA	NA	0.005
chr1	32635001	32636000	NA	NA	NA	NA	NA	NA	NA	NA	NA	NA	0.03125	NA
chr1	32657001	32658000	NA	NA	NA	NA	NA	0.0833333333333333	NA	NA	0.0104166666666667	NA	NA	NA
chr1	32670001	32671000	NA	NA	NA	NA	0.125	NA	NA	NA	NA	NA	NA	NA
chr1	32739001	32740000	NA	NA	NA	NA	NA	NA	NA	NA	NA	NA	NA	0.00694444444444447
chr1	32752001	32753000	NA	NA	NA	0.00154320987654321	NA	NA	NA	NA	NA	NA	NA	NA
chr1	32766001	32767000	0.0125	NA	NA	NA	NA	NA	NA	NA	NA	NA	NA	NA
chr1	32781001	32782000	NA	NA	NA	NA	NA	NA	NA	NA	0.000118147448015123	NA	NA	NA
chr1	32812001	32813000	NA	NA	NA	NA	0.0625	NA	NA	NA	NA	NA	NA	NA
chr1	32845001	32846000	NA	NA	NA	NA	NA	0.05	NA	NA	NA	NA	NA	NA
chr1	32900001	32901000	NA	NA	NA	NA	NA	NA	0.00333333333333333	NA	NA	0.00520833333333333	NA	0.0078125
chr1	32904001	32905000	NA	NA	NA	NA	NA	0.01	0.00694444444444447	NA	NA	NA	NA	NA
chr1	32908001	32909000	NA	NA	NA	NA	NA	NA	NA	NA	0.00205761316872428	NA	NA	NA
chr1	32909001	32910000	NA	NA	NA	0.0125	NA	NA	NA	NA	NA	NA	NA	NA
chr1	32924001	32925000	NA	NA	NA	0.015625	NA	NA	NA	NA	NA	NA	NA	NA
chr1	32941001	32942000	NA	NA	NA	NA	NA	NA	NA	NA	NA	NA	0.003125	NA
chr1	32983001	32984000	NA	NA	NA	NA	NA	0.00222222222222222	NA	NA	NA	NA	NA	NA
chr1	33007001	33008000	0.0078125	NA	NA	NA	NA	NA	NA	NA	NA	NA	NA	NA
chr1	33009001	33010000	0.00617283950617283	NA	NA	NA	NA	NA	NA	NA	NA	NA	NA	NA
chr1	33063001	33064000	NA	NA	NA	NA	NA	NA	0.00206611570247934	NA	NA	NA	NA	NA
chr1	33084001	33085000	NA	NA	NA	NA	NA	NA	NA	0.025	NA	NA	NA	NA
chr1	33085001	33086000	NA	NA	NA	NA	NA	NA	NA	NA	NA	0.25	NA	NA
chr1	33087001	33088000	NA	0.188888888888889	NA	NA	NA	NA	NA	NA	NA	NA	NA	NA
chr1	33103001	33104000	NA	NA	NA	NA	NA	NA	NA	NA	NA	0.00102880658436214	NA	NA
chr1	33104001	33105000	NA	NA	0.0102040816326531	NA	NA	NA	NA	NA	NA	NA	NA	NA
chr1	33112001	33113000	NA	NA	NA	NA	NA	NA	NA	NA	NA	0.0123456790123457	NA	NA
chr1	33116001	33117000	NA	NA	NA	NA	NA	NA	NA	0.0078125	NA	NA	NA	NA
chr1	33141001	33142000	NA	NA	NA	NA	0.00347222222222222	NA	NA	NA	NA	NA	NA	NA
chr1	33147001	33148000	NA	NA	NA	NA	NA	NA	NA	NA	NA	NA	0.00204081632653062	NA
chr1	33157001	33158000	NA	NA	0.0078125	NA	NA	0.00520833333333333	NA	0.00042517006802721	NA	0.00680272108843539	0.00520833333333333	NA
chr1	33178001	33179000	NA	NA	NA	NA	NA	NA	NA	0.000165289256198347	NA	NA	NA	NA
chr1	33192001	33193000	NA	NA	NA	NA	NA	NA	NA	NA	NA	NA	0.000192901234567902	NA
chr1	33228001	33229000	NA	NA	NA	NA	NA	0.000198176773682125	NA	NA	NA	NA	NA	NA
chr1	33269001	33270000	NA	NA	0.015625	0.00166666666666667	0.008	NA	NA	NA	NA	NA	NA	0.0222222222222222
chr1	33281001	33282000	0.000432525951557095	NA	NA	NA	NA	NA	NA	NA	NA	NA	NA	NA
chr1	33293001	33294000	NA	NA	0.04	NA	NA	NA	NA	NA	NA	NA	NA	NA
chr1	33303001	33304000	NA	NA	NA	NA	NA	NA	0.00102880658436214	NA	NA	0.000257201646090535	0.00031430058217522	NA
chr1	33411001	33412000	NA	NA	NA	NA	NA	0.0357142857142857	0.0357142857142857	NA	NA	NA	NA	NA
chr1	33416001	33417000	NA	0.0138888888888889	NA	NA	NA	NA	NA	NA	NA	NA	NA	NA
chr1	33424001	33425000	NA	NA	NA	NA	NA	0.0277777777777778	NA	0.03125	NA	NA	NA	NA
chr1	33426001	33427000	NA	NA	NA	NA	NA	0.000295159386068478	NA	NA	NA	NA	NA	NA
chr1	33468001	33469000	NA	0.01	NA	NA	NA	NA	NA	NA	NA	0.00694444444444447	NA	NA
chr1	33476001	33477000	NA	NA	NA	NA	0.00111111111111111	NA	NA	NA	NA	NA	NA	NA
chr1	33483001	33484000	NA	0.00173611111111111	NA	NA	0.00363636363636364	NA	NA	NA	NA	NA	NA	NA
chr1	33486001	33487000	NA	0.00206611570247934	NA	NA	NA	0.00206611570247934	NA	NA	NA	NA	NA	NA
chr1	33498001	33499000	NA	NA	NA	0.00118063754427391	NA	NA	NA	NA	NA	NA	NA	NA
chr1	33502001	33503000	NA	NA	NA	NA	NA	NA	NA	NA	NA	NA	NA	0.000192901234567902
chr1	33531001	33532000	NA	NA	NA	NA	NA	NA	NA	NA	0.000463821892393321	NA	NA	NA
chr1	33556001	33557000	NA	0.00555555555555558	NA	0.0092592592592593	0.00892857142857143	NA	NA	NA	NA	NA	NA	NA
chr1	33567001	33568000	NA	0.0078125	0.00125	NA	0.00744949494949496	0.00341710758377426	0.00530675233056187	0.000566893424036281	NA	NA	NA	NA
chr1	33620001	33621000	NA	NA	NA	NA	NA	NA	NA	NA	NA	0.0555555555555554	NA	NA
chr1	33646001	33647000	NA	NA	NA	NA	NA	NA	0.0208333333333333	NA	NA	NA	NA	NA
chr1	33659001	33660000	NA	NA	NA	0.00127551020408163	NA	NA	NA	NA	NA	NA	NA	NA
chr1	33671001	33672000	NA	NA	NA	NA	NA	NA	NA	NA	NA	0.00462962962962965	NA	NA
chr1	33672001	33673000	0.0092592592592593	NA	NA	NA	NA	NA	NA	NA	NA	0.00176366843033509	NA	NA
chr1	33673001	33674000	NA	NA	NA	NA	NA	NA	0.037037037037037	NA	NA	NA	NA	NA
chr1	33676001	33677000	NA	NA	NA	NA	NA	0.000494315373208107	NA	NA	NA	NA	NA	NA
chr1	33725001	33726000	NA	NA	NA	NA	NA	0.00510204081632654	NA	NA	NA	NA	NA	NA
chr1	33736001	33737000	NA	NA	NA	NA	NA	0.00173611111111111	NA	NA	NA	NA	NA	NA
chr1	33738001	33739000	NA	NA	NA	NA	NA	0.000845308537616229	NA	NA	NA	NA	NA	NA
chr1	33744001	33745000	NA	NA	NA	NA	NA	NA	NA	0.00148148148148148	NA	0.000566893424036281	NA	NA
chr1	33757001	33758000	NA	NA	NA	NA	NA	NA	NA	NA	NA	NA	0.00176366843033509	NA
chr1	33774001	33775000	NA	NA	NA	0.00246913580246913	NA	NA	NA	NA	NA	NA	NA	NA
chr1	33792001	33793000	NA	NA	NA	NA	NA	NA	NA	NA	NA	NA	NA	0.000413223140495869
chr1	33805001	33806000	NA	0.00555555555555558	NA	NA	NA	NA	NA	NA	NA	NA	NA	NA
chr1	33825001	33826000	NA	NA	NA	NA	NA	0.00694444444444447	NA	0.0092592592592593	NA	NA	NA	0.01
chr1	33843001	33844000	NA	NA	NA	NA	NA	NA	0.0104166666666667	NA	NA	NA	NA	NA
chr1	33849001	33850000	NA	0.000342935528120714	0.00130208333333333	NA	NA	NA	NA	NA	NA	NA	NA	NA
chr1	33854001	33855000	NA	NA	NA	NA	NA	0.000185185185185185	NA	NA	NA	NA	NA	NA
chr1	33857001	33858000	NA	NA	NA	NA	NA	0.000211327134404058	NA	NA	NA	NA	NA	NA
chr1	33862001	33863000	NA	NA	NA	NA	NA	NA	NA	NA	NA	NA	NA	0.00115340253748558
chr1	33916001	33917000	NA	NA	NA	NA	NA	0.0104166666666667	NA	NA	NA	NA	NA	NA
chr1	33919001	33920000	0.0555555555555554	NA	NA	NA	NA	NA	NA	NA	NA	NA	NA	NA
chr1	33920001	33921000	NA	NA	NA	NA	NA	NA	NA	NA	0.00112233445566779	NA	NA	NA
chr1	33923001	33924000	0.00413223140495868	NA	NA	NA	NA	NA	NA	NA	0.00841563786008229	NA	NA	NA
chr1	33935001	33936000	NA	NA	NA	NA	NA	NA	NA	NA	0.0092592592592593	NA	NA	NA
chr1	33967001	33968000	NA	0.0014792899408284	NA	NA	NA	NA	NA	NA	NA	NA	NA	NA
chr1	33977001	33978000	NA	NA	NA	NA	0.000918273645546373	NA	NA	NA	NA	NA	NA	NA
chr1	34008001	34009000	NA	NA	NA	NA	0.000289351851851852	0.000347222222222223	NA	NA	NA	NA	NA	NA
chr1	34023001	34024000	NA	NA	NA	NA	NA	NA	NA	0.000578703703703705	NA	NA	NA	NA
chr1	34082001	34083000	NA	NA	NA	NA	NA	NA	NA	NA	0.00223214285714286	NA	NA	NA
chr1	34126001	34127000	NA	NA	NA	NA	NA	0.00666666666666667	NA	0.000494315373208107	NA	NA	NA	NA
chr1	34138001	34139000	NA	NA	NA	NA	0.0078125	NA	NA	NA	NA	NA	NA	NA
chr1	34139001	34140000	NA	NA	NA	0.00170068027210885	NA	NA	NA	NA	NA	NA	NA	NA
chr1	34143001	34144000	NA	NA	NA	NA	NA	NA	NA	0.05	NA	NA	NA	NA
chr1	34149001	34150000	NA	NA	NA	NA	NA	NA	NA	0.00246913580246913	NA	NA	NA	NA
chr1	34156001	34157000	NA	NA	NA	NA	NA	NA	NA	NA	NA	NA	NA	0.00252525252525254
chr1	34173001	34174000	NA	NA	NA	NA	NA	0.00165289256198347	NA	NA	NA	NA	NA	NA
chr1	34175001	34176000	NA	NA	NA	NA	NA	NA	NA	NA	0.00462962962962965	NA	NA	NA
chr1	34221001	34222000	NA	0.002	NA	NA	0.00694444444444447	NA	NA	NA	NA	NA	NA	NA
chr1	34222001	34223000	NA	NA	NA	0.00347222222222224	0.025	NA	NA	0.00892857142857143	NA	NA	NA	NA
chr1	34296001	34297000	NA	NA	0.0078125	NA	NA	NA	NA	NA	NA	NA	0.00694444444444444	NA
chr1	34297001	34298000	0.00544444444444445	0.00142045454545455	0.00135147392290249	NA	0.00279085993371708	NA	NA	NA	NA	NA	NA	0.00092813791322314
chr1	34298001	34299000	NA	NA	NA	NA	0.000751314800901578	NA	NA	NA	0.00277777777777779	0.00625	NA	NA
chr1	34316001	34317000	NA	NA	NA	NA	NA	NA	NA	NA	NA	NA	NA	0.00252525252525254
chr1	34324001	34325000	NA	NA	NA	NA	NA	NA	NA	NA	NA	0.0208333333333333	NA	NA
chr1	34335001	34336000	NA	NA	NA	0.00260416666666667	NA	NA	NA	NA	NA	NA	NA	NA
chr1	34355001	34356000	NA	0.0104166666666667	NA	NA	NA	NA	NA	NA	NA	NA	NA	NA
chr1	34356001	34357000	NA	NA	NA	NA	NA	NA	NA	NA	NA	NA	NA	0.0125
chr1	34364001	34365000	NA	NA	NA	NA	NA	NA	0.000923361034164357	NA	NA	NA	NA	NA
chr1	34367001	34368000	NA	NA	NA	0.00555555555555558	NA	NA	NA	NA	NA	NA	NA	NA
chr1	34391001	34392000	NA	NA	NA	NA	NA	0.000918273645546373	NA	NA	NA	NA	NA	NA
chr1	34438001	34439000	NA	NA	NA	NA	NA	NA	NA	NA	0.000651041666666667	NA	NA	NA
chr1	34450001	34451000	NA	NA	NA	NA	NA	NA	0.00510204081632654	NA	NA	NA	NA	NA
chr1	34476001	34477000	NA	0.0357142857142857	NA	NA	0.0416666666666667	NA	NA	NA	NA	NA	NA	NA
chr1	34487001	34488000	NA	NA	NA	0.00680272108843539	NA	NA	NA	NA	NA	NA	NA	NA
chr1	34498001	34499000	NA	0.0262345679012346	NA	0.0357142857142857	0.03125	NA	NA	NA	NA	NA	NA	NA
chr1	34530001	34531000	NA	NA	NA	NA	NA	0.000440917107583775	0.03125	NA	NA	NA	NA	NA
chr1	34551001	34552000	NA	NA	0.00308641975308643	NA	NA	NA	NA	NA	0.00236742424242424	NA	NA	NA
[truncated: 190,955 more rows]
